# Supplementary material for: Dust emission reduction enhanced gas-to-particle conversion of ammonia in the North China Plain
Source: Nat Commun. 2022 Nov 12;13:6887. doi: 10.1038/s41467-022-34733-4 (PMC9653376; doi:10.1038/s41467-022-34733-4)
Supplement: Supplementary file 2 — Source Data [file 41467_2022_34733_MOESM2_ESM.xlsx]

## Sheet: Fig 1
Date	NH4+(SJZ)	non-NH4+(SJZ)	NH3(SJZ)		NH4+(BJ)	Non-NH4(BJ)	NH3(BJ)
2018-03-15	39.292	114.253	57.004	2019-08-08		--
2018-03-15 01:00:00	38.673	112.238	54.858	2019-08-08 01:00:00		--
2018-03-15 02:00:00	39.733	116.307	51.91	2019-08-08 02:00:00	2.99	6.83	12.62
2018-03-15 03:00:00	41.721	124.556	52.123	2019-08-08 03:00:00	3.13	7.7	13.27
2018-03-15 04:00:00	37.439	108.74	53.604	2019-08-08 04:00:00	4.73	12.77	14.8
2018-03-15 05:00:00	19.743	56.08	50.127	2019-08-08 05:00:00	8.06	23.41	15.92
2018-03-15 06:00:00	18.77	55.706	36.553	2019-08-08 06:00:00		--
2018-03-15 07:00:00	14.632	43.335	28.142	2019-08-08 07:00:00	7.25	18.93	19
2018-03-15 08:00:00	12.995	39.354	21.8	2019-08-08 08:00:00	7.98	20.87	19.67
2018-03-15 09:00:00	11.668	36.077	20.298	2019-08-08 09:00:00	8.34	21.87	19.55
2018-03-15 10:00:00	10.315	31.701	20.667	2019-08-08 10:00:00	7.89	19.83	18.77
2018-03-15 11:00:00	7.739	23.659	20.096	2019-08-08 11:00:00	6.88	16.43	18.14
2018-03-15 12:00:00	5.958	18.956	17.956	2019-08-08 12:00:00	6.8	16.67	16.65
2018-03-15 13:00:00	5.339	17.116	16.507	2019-08-08 13:00:00		--
2018-03-15 14:00:00	5.407	17.568	16.133	2019-08-08 14:00:00	5.12	11.93	15.61
2018-03-15 15:00:00	5.652	18.135	17.323	2019-08-08 15:00:00	5.38	13	14.16
2018-03-15 16:00:00	6.194	19.465	17.652	2019-08-08 16:00:00	4.53	10.38	14.85
2018-03-15 17:00:00	5.15	16.402	18.085	2019-08-08 17:00:00	4.45	9.89	13.94
2018-03-15 18:00:00	4.19	13.35	16.943	2019-08-08 18:00:00	4.8	11.45	12.87
2018-03-15 19:00:00	3.719	12.596	15.719	2019-08-08 19:00:00	5.47	13.54	13.32
2018-03-15 20:00:00	3.84	13.185	14.791	2019-08-08 20:00:00		--
2018-03-15 21:00:00	3.911	13.402	14.423	2019-08-08 21:00:00	7.59	19.73	14.3
2018-03-15 22:00:00	3.531	12.41	13.843	2019-08-08 22:00:00	7.4	19.06	14.47
2018-03-15 23:00:00	3.989	13.701	13.015	2019-08-08 23:00:00	7.79	20.37	14.7
2018-03-16	3.708	12.52	13.219	2019-08-09	8.61	23.03	15.37
2018-03-16 01:00:00	2.741	8.804	13.122	2019-08-09 01:00:00	8.77	23.29	16.22
2018-03-16 02:00:00	2.463	8.596	10.524	2019-08-09 02:00:00	8.51	22.44	16.75
2018-03-16 03:00:00	2.355	8.568	9.558	2019-08-09 03:00:00		--
2018-03-16 04:00:00	2.486	8.922	9.312	2019-08-09 04:00:00	10.09	29.14	16.38
2018-03-16 05:00:00	2.902	10.49	9.452	2019-08-09 05:00:00	11.99	34.94	16.45
2018-03-16 06:00:00	2.821	10.372	9.996	2019-08-09 06:00:00	11.93	34.01	17.85
2018-03-16 07:00:00	3.004	11.141	10.078	2019-08-09 07:00:00	10.74	29.36	20.22
2018-03-16 08:00:00	2.693	10.81	11.567	2019-08-09 08:00:00	9.56	24.97	20.87
2018-03-16 09:00:00	2.354	9.455	11.582	2019-08-09 09:00:00	9.65	25.4	19.87
2018-03-16 10:00:00	2.572	9.43	10.627	2019-08-09 10:00:00		--
2018-03-16 11:00:00	2.739	9.748	10.244	2019-08-09 11:00:00	7	16.23	20.48
2018-03-16 12:00:00	3.272	11.52	10.646	2019-08-09 12:00:00	7.63	17.68	19.89
2018-03-16 13:00:00	3.355	11.831	11.54	2019-08-09 13:00:00	8.58	20.63	18.91
2018-03-16 14:00:00	3.483	12.168	11.358	2019-08-09 14:00:00	7.81	18.34	18.2
2018-03-16 15:00:00	3.453	12.099	11.14	2019-08-09 15:00:00	9.01	22.44	18.15
2018-03-16 16:00:00	3.738	13.232	10.149	2019-08-09 16:00:00	5.91	12.63	20.17
2018-03-16 17:00:00	4.431	15.227	10.316	2019-08-09 17:00:00		--
2018-03-16 18:00:00	5.044	17.469	10.362	2019-08-09 18:00:00	2.76	4.61	15.13
2018-03-16 19:00:00	5.277	18.121	10.702	2019-08-09 19:00:00	2.7	4.64	15.3
2018-03-16 20:00:00	5.177	19.051	10.59	2019-08-09 20:00:00	3.02	5.33	16.18
2018-03-16 21:00:00	5.67	20.106	10.798	2019-08-09 21:00:00	3.13	5.83	16.76
2018-03-16 22:00:00	5.351	20.32	11.351	2019-08-09 22:00:00	3.4	6.95	16.35
2018-03-16 23:00:00	5.505	20.013	10.489	2019-08-09 23:00:00	4.38	10.89	16.18
2018-03-17	5.7	21.517	10.676	2019-08-10		--
2018-03-17 01:00:00	6.349	22.823	11.255	2019-08-10 01:00:00	4.36	9.93	17.49
2018-03-17 02:00:00	7.609	26.788	11.75	2019-08-10 02:00:00	4.2	9.42	16.52
2018-03-17 03:00:00	7.616	26.198	13.891	2019-08-10 03:00:00	4.17	9.31	15.51
2018-03-17 04:00:00	6.864	22.691	17.627	2019-08-10 04:00:00	4.07	9.29	15.71
2018-03-17 05:00:00	6.803	21.568	18.8	2019-08-10 05:00:00	4.79	12.2	15.01
2018-03-17 06:00:00	6.803	21.797	20.121	2019-08-10 06:00:00	4.82	11.87	15.3
2018-03-17 07:00:00	8.305	26.72	20.502	2019-08-10 07:00:00		--
2018-03-17 08:00:00	10.978	32.634	30.895	2019-08-10 08:00:00	4.44	10.12	16.96
2018-03-17 09:00:00	13.788	35.778	45.942	2019-08-10 09:00:00	4.53	10.06	17.9
2018-03-17 10:00:00	14.112	36.88	44.276	2019-08-10 10:00:00	5	11.96	17.13
2018-03-17 11:00:00	13.653	36.669	37.538	2019-08-10 11:00:00	6.18	15.63	18.55
2018-03-17 12:00:00	15.094	42.042	32.28	2019-08-10 12:00:00	6.59	16.92	18.94
2018-03-17 13:00:00	15.028	41.476	31.208	2019-08-10 13:00:00	6.27	15.58	18.25
2018-03-17 14:00:00	13.272	36.515	30.403	2019-08-10 14:00:00		--
2018-03-17 15:00:00	15.728	43.687	28.339	2019-08-10 15:00:00	6.12	15.86	15.98
2018-03-17 16:00:00	13.31	36.97	26.91	2019-08-10 16:00:00	5.07	12.1	15.83
2018-03-17 17:00:00	12.915	35.549	25.719	2019-08-10 17:00:00	5.25	13.54	13.56
2018-03-17 18:00:00	12.059	32.222	22.949	2019-08-10 18:00:00	5.22	13.67	14.04
2018-03-17 19:00:00	11.648	32.121	22.666	2019-08-10 19:00:00	5.33	13.86	14.05
2018-03-17 20:00:00	12.536	35.292	22.428	2019-08-10 20:00:00	5.53	14.68	14.47
2018-03-17 21:00:00	11.64	33.762	21.803	2019-08-10 21:00:00		--
2018-03-17 22:00:00	11.283	32.844	21.392	2019-08-10 22:00:00	5.62	15.6	13.39
2018-03-17 23:00:00	11.047	32.808	21.032	2019-08-10 23:00:00	6.59	18.82	14.47
2018-03-18	14.669	43.193	20.464	2019-08-11	6.87	19.32	16.15
2018-03-18 01:00:00	15.643	46.738	20.595	2019-08-11 01:00:00	6.63	18.59	15.04
2018-03-18 02:00:00	16.376	48.895	20.179	2019-08-11 02:00:00	6.78	18.85	15.32
2018-03-18 03:00:00	18.248	53.709	19.594	2019-08-11 03:00:00	5.66	15.11	15.94
2018-03-18 04:00:00	17.912	52.801	19.999	2019-08-11 04:00:00		--
2018-03-18 05:00:00	17.715	53.247	20.529	2019-08-11 05:00:00	4.98	12.05	16.06
2018-03-18 06:00:00	18.323	54.792	20.038	2019-08-11 06:00:00	3.2	6.02	16.11
2018-03-18 07:00:00	20.766	61.39	20.545	2019-08-11 07:00:00	3.42	7.4	15.66
2018-03-18 08:00:00	20.969	60.868	21.896	2019-08-11 08:00:00	3.67	7.73	16
2018-03-18 09:00:00	21.872	63.673	22.122	2019-08-11 09:00:00	4.81	11.78	15.59
2018-03-18 10:00:00	23.795	68.874	20.852	2019-08-11 10:00:00	3.95	9.04	13.68
2018-03-18 11:00:00	22.661	65.515	20.347	2019-08-11 11:00:00		--
2018-03-18 12:00:00	22.067	64.298	20.567	2019-08-11 12:00:00	2.61	5.3	13.86
2018-03-18 13:00:00	22.667	66.198	20.423	2019-08-11 13:00:00	3.16	7.09	13.67
2018-03-18 14:00:00	23.301	65.717	21.557	2019-08-11 14:00:00	3.25	7.75	11.88
2018-03-18 15:00:00	24.47	69.643	23.333	2019-08-11 15:00:00	2.61	5.32	13.75
2018-03-18 16:00:00	23.931	66.862	25.375	2019-08-11 16:00:00	2.6	5.82	11.85
2018-03-18 17:00:00	24.837	69.848	25.745	2019-08-11 17:00:00	2.92	7.44	11.28
2018-03-18 18:00:00	25.249	71.433	23.918	2019-08-11 18:00:00		--
2018-03-18 19:00:00	24.523	69.537	21.398	2019-08-11 19:00:00	2.27	5.63	10.61
2018-03-18 20:00:00	24.117	69.599	19.885	2019-08-11 20:00:00	2.75	7.64	10.57
2018-03-18 21:00:00	24.493	71.928	18.161	2019-08-11 21:00:00	3.23	9.15	11.54
2018-03-18 22:00:00	24.769	72.712	17.431	2019-08-11 22:00:00	3.06	7.99	12.63
2018-03-18 23:00:00	27.276	77.348	17.596	2019-08-11 23:00:00	2.52	5.8	12.86
2018-03-19	26.89	79.087	19.4	2019-08-12	2.06	4.07	12.54
2018-03-19 01:00:00	26.79	80.74	21.644	2019-08-12 01:00:00		--
2018-03-19 02:00:00	27.035	81.152	21.565	2019-08-12 02:00:00	2.1	4.25	11.17
2018-03-19 03:00:00	26.841	79.33	22.263	2019-08-12 03:00:00	2.09	4.16	10.52
2018-03-19 04:00:00	26.911	80.621	24.332	2019-08-12 04:00:00	1.88	3.63	10.24
2018-03-19 05:00:00	28.116	83.222	25.055	2019-08-12 05:00:00	1.78	3.34	9.95
2018-03-19 06:00:00	27.6	81.913	25.593	2019-08-12 06:00:00	1.69	3.62	9.46
2018-03-19 07:00:00	27.962	81.961	27.053	2019-08-12 07:00:00	1.66	3.32	9.75
2018-03-19 08:00:00	28.196	82.539	35.005	2019-08-12 08:00:00		--
2018-03-19 09:00:00	28.728	82.391	43.403	2019-08-12 09:00:00	1.55	2.93	10.29
2018-03-19 10:00:00	26.019	72.4	50.447	2019-08-12 10:00:00	1.58	3.07	9.73
2018-03-19 11:00:00	21.277	58.152	49.168	2019-08-12 11:00:00	1.5	2.97	9.61
2018-03-19 12:00:00		--		2019-08-12 12:00:00	1.31	2.49	9.35
2018-03-19 13:00:00		--		2019-08-12 13:00:00	1.23	2.34	7.89
2018-03-19 14:00:00		--		2019-08-12 14:00:00	1.22	2.35	9.21
2018-03-19 15:00:00	21.893	62.799	30.541	2019-08-12 15:00:00		--
2018-03-19 16:00:00	23.132	67.574	29.376	2019-08-12 16:00:00	1.08	1.94	8.95
2018-03-19 17:00:00	23.965	72.192	26.163	2019-08-12 17:00:00	1.01	1.72	8.33
2018-03-19 18:00:00	22.695	70.07	24.029	2019-08-12 18:00:00	0.91	1.48	8.22
2018-03-19 19:00:00	22.408	68.918	24.886	2019-08-12 19:00:00	0.84	1.41	7.34
2018-03-19 20:00:00	15.865	49.313	25.792	2019-08-12 20:00:00	0.81	1.44	6.28
2018-03-19 21:00:00	11.589	35.198	24.539	2019-08-12 21:00:00	0.78	1.3	6.95
2018-03-19 22:00:00	7.665	24.023	20.096	2019-08-12 22:00:00		--
2018-03-19 23:00:00	7.095	22.74	18.497	2019-08-12 23:00:00	0.93	1.43	8.35
2018-03-20	4.529	15.004	17.622	43690	0.91	1.28	7.59
2018-03-20 01:00:00	4.199	14.58	15.085	2019-08-13 01:00:00	0.87	1.03	7.62
2018-03-20 02:00:00	4.2	14.65	13.791	2019-08-13 02:00:00	0.84	1.1	7.13
2018-03-20 03:00:00	5.007	16.517	14.241	2019-08-13 03:00:00	0.82	1.1	6.81
2018-03-20 04:00:00	4.592	17.112	14.492	2019-08-13 04:00:00	0.79	1.09	6.29
2018-03-20 05:00:00	3.661	14.52	16.119	2019-08-13 05:00:00		--
2018-03-20 06:00:00	4.29	14.97	15.018	2019-08-13 06:00:00	0.73	1.16	6.05
2018-03-20 07:00:00	3.103	13.428	13.281	2019-08-13 07:00:00	0.73	1.27	6.1
2018-03-20 08:00:00	3.018	13.526	13.388	2019-08-13 08:00:00	0.81	1.69	6.34
2018-03-20 09:00:00	3.395	14.502	14.555	2019-08-13 09:00:00	0.77	1.4	7.14
2018-03-20 10:00:00	4.189	16.568	14.195	2019-08-13 10:00:00	0.82	1.61	7.94
2018-03-20 11:00:00	4.392	16.97	14.886	2019-08-13 11:00:00	0.9	1.51	8.64
2018-03-20 12:00:00	4.197	15.752	13.859	2019-08-13 12:00:00		--
2018-03-20 13:00:00	4.894	17.686	14.165	2019-08-13 13:00:00	0.93	1.55	8.69
2018-03-20 14:00:00	5.553	19.767	16.559	2019-08-13 14:00:00	0.95	1.62	8.42
2018-03-20 15:00:00	6.142	20.957	19.229	2019-08-13 15:00:00	0.96	1.57	8.37
2018-03-20 16:00:00	5.94	20.058	17.744	2019-08-13 16:00:00	0.94	1.64	8.04
2018-03-20 17:00:00	5.533	18.711	15.337	2019-08-13 17:00:00	0.89	1.56	7.41
2018-03-20 18:00:00	5.476	19.039	12.414	2019-08-13 18:00:00	0.85	1.66	7.19
2018-03-20 19:00:00	6.583	22.14	11.321	2019-08-13 19:00:00		--
2018-03-20 20:00:00	5.887	20.409	12.547	2019-08-13 20:00:00	0.79	1.72	6.27
2018-03-20 21:00:00	4.401	16.004	16.024	2019-08-13 21:00:00	0.83	1.89	7.41
2018-03-20 22:00:00	4.4	15.534	16.078	2019-08-13 22:00:00	0.93	2.1	8.98
2018-03-20 23:00:00	4.939	16.803	15.006	2019-08-13 23:00:00	1.18	2.59	9.56
2018-03-21	5.633	20.853	15.592	43691	1.54	3.53	10.81
2018-03-21 01:00:00	5.966	20.717	18.057	2019-08-14 01:00:00	1.8	3.96	12.4
2018-03-21 02:00:00	5.824	20.975	16.288	2019-08-14 02:00:00		--
2018-03-21 03:00:00	5.478	19.272	15.128	2019-08-14 03:00:00	1.57	2.91	14.12
2018-03-21 04:00:00	5.853	22.074	14.574	2019-08-14 04:00:00	1.53	2.36	13.55
2018-03-21 05:00:00	6.383	22.801	16.619	2019-08-14 05:00:00	1.48	1.98	13.87
2018-03-21 06:00:00	6.162	22.379	18.144	2019-08-14 06:00:00	1.45	1.98	12.85
2018-03-21 07:00:00	6.161	22.275	20.22	2019-08-14 07:00:00	1.51	2.59	12.29
2018-03-21 08:00:00	7.307	25.739	20.589	2019-08-14 08:00:00	1.87	3.37	13.24
2018-03-21 09:00:00	6.146	21.398	23.871	2019-08-14 09:00:00		--
2018-03-21 10:00:00	5.567	18.497	20.096	2019-08-14 10:00:00	1.99	4.13	13.99
2018-03-21 11:00:00	5.135	17.4	17.271	2019-08-14 11:00:00	2.06	4.39	14.48
2018-03-21 12:00:00	4.962	17.303	15.769	2019-08-14 12:00:00	1.79	3.29	13.17
2018-03-21 13:00:00	5.033	17.009	15.408	2019-08-14 13:00:00	1.38	2.21	10.68
2018-03-21 14:00:00		--		2019-08-14 14:00:00	1.18	1.99	8.63
2018-03-21 15:00:00		--		2019-08-14 15:00:00	1.04	1.8	8.4
2018-03-21 16:00:00		--		2019-08-14 16:00:00		--
2018-03-21 17:00:00		--		2019-08-14 17:00:00	0.91	1.97	7.24
2018-03-21 18:00:00	7.355	24.599	20.756	2019-08-14 18:00:00	0.92	1.76	6.83
2018-03-21 19:00:00	7.584	26.017	16.941	2019-08-14 19:00:00	0.89	2.11	6.81
2018-03-21 20:00:00	7.772	27.333	17.578	2019-08-14 20:00:00	0.87	1.99	7.14
2018-03-21 21:00:00	7.844	26.527	17.353	2019-08-14 21:00:00	0.87	2.58	8.15
2018-03-21 22:00:00	7.892	27.144	18.991	2019-08-14 22:00:00	0.93	2.74	8.26
2018-03-21 23:00:00	8.445	28.806	20.181	2019-08-14 23:00:00		--
2018-03-22	8.914	29.686	21.034	43692	1.01	3.16	10.91
2018-03-22 01:00:00	9.047	29.886	21.373	2019-08-15 01:00:00	1.15	2.64	12.4
2018-03-22 02:00:00	9.189	30.889	21.733	2019-08-15 02:00:00	1.29	3.52	14.17
2018-03-22 03:00:00	10.272	33.23	24.864	2019-08-15 03:00:00	1.4	2.58	14.98
2018-03-22 04:00:00	11.37	36.031	26.379	2019-08-15 04:00:00	1.49	2.15	16.18
2018-03-22 05:00:00	11.578	36.152	30.568	2019-08-15 05:00:00	1.57	1.93	15.31
2018-03-22 06:00:00	11.77	36.166	36.291	2019-08-15 06:00:00		--
2018-03-22 07:00:00	12.624	38.353	35.003	2019-08-15 07:00:00	1.48	1.94	13.92
2018-03-22 08:00:00	13.547	42.145	36.702	2019-08-15 08:00:00	1.5	2.11	13.45
2018-03-22 09:00:00	15.017	45.742	45.794	2019-08-15 09:00:00	1.52	2.38	13.43
2018-03-22 10:00:00	16.086	49.771	49.324	2019-08-15 10:00:00	1.64	2.83	13.4
2018-03-22 11:00:00	17.32	54.434	48.183	2019-08-15 11:00:00	1.71	3.48	12.97
2018-03-22 12:00:00	16.829	51.578	49.897	2019-08-15 12:00:00	1.71	3.32	12.65
2018-03-22 13:00:00	14.236	41.004	47.461	2019-08-15 13:00:00		--
2018-03-22 14:00:00	13.985	39.923	42.681	2019-08-15 14:00:00	1.78	3.78	11.4
2018-03-22 15:00:00	15.718	46.689	38.568	2019-08-15 15:00:00	2.28	4.8	13.76
2018-03-22 16:00:00	12.405	36.3	37.875	2019-08-15 16:00:00	2.62	5.5	13.98
2018-03-22 17:00:00	9.462	26.793	34.397	2019-08-15 17:00:00	2.87	6.32	13.65
2018-03-22 18:00:00	12.571	38.049	28.572	2019-08-15 18:00:00	2.01	4.26	14.22
2018-03-22 19:00:00	13.939	42.615	32.291	2019-08-15 19:00:00	1.49	2.87	10.21
2018-03-22 20:00:00	15.283	47.238	34.255	2019-08-15 20:00:00		--
2018-03-22 21:00:00	16.82	51.993	33.503	2019-08-15 21:00:00	1.22	3.57	8.04
2018-03-22 22:00:00	17.149	54.546	31.783	2019-08-15 22:00:00	0.96	1.79	8.55
2018-03-22 23:00:00	16.947	56.99	30.308	2019-08-15 23:00:00	0.98	2.11	7.9
2018-03-23	16.554	55.216	31.489	43693	0.89	3.27	7.67
2018-03-23 01:00:00	15.816	54.908	34.138	2019-08-16 01:00:00	0.92	2.04	7.78
2018-03-23 02:00:00	15.484	54.063	33.378	2019-08-16 02:00:00	0.95	1.93	7.65
2018-03-23 03:00:00	15.301	52.434	32.869	2019-08-16 03:00:00		--
2018-03-23 04:00:00	15.787	54.45	34.039	2019-08-16 04:00:00	0.78	1.31	6.94
2018-03-23 05:00:00	15.883	55.697	35.004	2019-08-16 05:00:00	0.76	1.37	5.9
2018-03-23 06:00:00	19.726	64.616	36.212	2019-08-16 06:00:00	0.76	1.53	5.67
2018-03-23 07:00:00	21.795	67.36	42.173	2019-08-16 07:00:00	0.83	1.65	5.92
2018-03-23 08:00:00	22.578	68.641	49.352	2019-08-16 08:00:00	0.82	1.7	6.97
2018-03-23 09:00:00	23.455	70.218	58.133	2019-08-16 09:00:00	0.92	2.76	7.01
2018-03-23 10:00:00	19.449	58.854	60.311	2019-08-16 10:00:00		--
2018-03-23 11:00:00	12.954	38.157	57.971	2019-08-16 11:00:00	0.88	1.83	6.35
2018-03-23 12:00:00	11.03	36.393	50.97	2019-08-16 12:00:00	0.86	2.05	6.25
2018-03-23 13:00:00	9.077	31.546	39.956	2019-08-16 13:00:00	0.75	4.83	6.17
2018-03-23 14:00:00	5.843	20.846	34.48	2019-08-16 14:00:00	0.69	1.05	6.06
2018-03-23 15:00:00	6.344	20.38	26.829	2019-08-16 15:00:00	0.64	1.23	5.77
2018-03-23 16:00:00	9.599	30.754	24.079	2019-08-16 16:00:00	0.64	1.1	5.66
2018-03-23 17:00:00	18.012	58.022	27.378	2019-08-16 17:00:00		--
2018-03-23 18:00:00	11.548	34.453	35.397	2019-08-16 18:00:00	0.72	1.43	4.89
2018-03-23 19:00:00	8.902	27.189	28.148	2019-08-16 19:00:00	0.65	1.42	4.26
2018-03-23 20:00:00	8.255	25.952	27.267	2019-08-16 20:00:00	0.64	1.48	4.58
2018-03-23 21:00:00	8.246	26.836	26.777	2019-08-16 21:00:00	0.62	1.34	4.99
2018-03-23 22:00:00	9.308	30.01	28.745	2019-08-16 22:00:00	0.6	1.44	4.89
2018-03-23 23:00:00	12.412	37.97	33.487	2019-08-16 23:00:00	0.59	1.26	5.01
2018-03-24	14.628	43.97	38.944	43694		--
2018-03-24 01:00:00	14.699	44.398	32.202	2019-08-17 01:00:00	0.6	1.4	6.02
2018-03-24 02:00:00	14.178	44.373	28.767	2019-08-17 02:00:00	0.61	1.4	6.76
2018-03-24 03:00:00	13.56	44.444	27.676	2019-08-17 03:00:00	0.63	1.43	7.75
2018-03-24 04:00:00	12.972	41.898	27.861	2019-08-17 04:00:00	0.63	1.25	7.75
2018-03-24 05:00:00	8.342	27.775	24.84	2019-08-17 05:00:00	0.64	1.32	6.72
2018-03-24 06:00:00	6.601	21.731	23.35	2019-08-17 06:00:00	0.63	1.12	6.65
2018-03-24 07:00:00	6.468	20.874	26.107	2019-08-17 07:00:00		--
2018-03-24 08:00:00	7.666	23.776	29.684	2019-08-17 08:00:00	0.7	1.2	8.42
2018-03-24 09:00:00	8.528	26.332	30.665	2019-08-17 09:00:00	0.76	1.47	8.3
2018-03-24 10:00:00	10.235	32.135	30.773	2019-08-17 10:00:00	0.78	1.26	7.84
2018-03-24 11:00:00	11.294	34.421	31.155	2019-08-17 11:00:00	0.8	1.39	7.48
2018-03-24 12:00:00	11.129	34.317	30.061	2019-08-17 12:00:00	0.81	1.54	7.22
2018-03-24 13:00:00	9.668	29.844	27.242	2019-08-17 13:00:00	0.8	1.55	6.86
2018-03-24 14:00:00	8.606	26.565	25.65	2019-08-17 14:00:00		--
2018-03-24 15:00:00	7.521	23.522	21.777	2019-08-17 15:00:00		--
2018-03-24 16:00:00	6.986	22.959	19.489	2019-08-17 16:00:00		--
2018-03-24 17:00:00	9.611	31.385	18.646	2019-08-17 17:00:00		--
2018-03-24 18:00:00	7.722	24.989	20.743	2019-08-17 18:00:00		--
2018-03-24 19:00:00	8.377	28.535	19.647	2019-08-17 19:00:00		--
2018-03-24 20:00:00	9.379	30.947	22.241	2019-08-17 20:00:00		--
2018-03-24 21:00:00	12.411	39.02	23.281	2019-08-17 21:00:00		--
2018-03-24 22:00:00	13.831	43.858	25.158	2019-08-17 22:00:00		--
2018-03-24 23:00:00	13.94	45.468	25.014	2019-08-17 23:00:00		--
2018-03-25	17.234	55.01	25.834	43695		--
2018-03-25 01:00:00	18.186	57.184	28.885	2019-08-18 01:00:00		--
2018-03-25 02:00:00	15.667	51.367	29.597	2019-08-18 02:00:00		--
2018-03-25 03:00:00	10.558	37.572	28.035	2019-08-18 03:00:00		--
2018-03-25 04:00:00	9.606	35.168	25.803	2019-08-18 04:00:00		--
2018-03-25 05:00:00	12.56	44.094	24.562	2019-08-18 05:00:00		--
2018-03-25 06:00:00	15.333	51.149	30.442	2019-08-18 06:00:00		--
2018-03-25 07:00:00	18.68	59.648	38.98	2019-08-18 07:00:00		--
2018-03-25 08:00:00	19.378	61.222	49.521	2019-08-18 08:00:00		--
2018-03-25 09:00:00	18.034	56.995	57.435	2019-08-18 09:00:00		--
2018-03-25 10:00:00	18.316	58.571	53.213	2019-08-18 10:00:00		--
2018-03-25 11:00:00	16.258	49.058	52.119	2019-08-18 11:00:00		--
2018-03-25 12:00:00	17.411	52.258	45.468	2019-08-18 12:00:00		--
2018-03-25 13:00:00	18.125	53.524	42.272	2019-08-18 13:00:00		--
2018-03-25 14:00:00	15.33	45.525	40.484	2019-08-18 14:00:00		--
2018-03-25 15:00:00	12.776	39.12	31.573	2019-08-18 15:00:00	2.69	6.09	12.01
2018-03-25 16:00:00	9.05	27.512	27.181	2019-08-18 16:00:00	3.52	8.53	13.91
2018-03-25 17:00:00	9.721	30.698	21.953	2019-08-18 17:00:00	4.07	9.82	15.74
2018-03-25 18:00:00	11.516	36.995	23.875	2019-08-18 18:00:00	4.89	12.12	16.98
2018-03-25 19:00:00	12.572	38.44	27.999	2019-08-18 19:00:00	4.4	10.28	18.38
2018-03-25 20:00:00	11.806	36.193	29.88	2019-08-18 20:00:00	6.21	16.02	19.22
2018-03-25 21:00:00	12.307	37.938	30.085	2019-08-18 21:00:00	4.69	9.93	20.71
2018-03-25 22:00:00	14.36	43.468	32.111	2019-08-18 22:00:00	3.54	6.84	19.84
2018-03-25 23:00:00	14.898	46.155	33.48	2019-08-18 23:00:00		--
2018-03-26	16.963	52.246	32.509	43696		--
2018-03-26 01:00:00	17.75	56.313	33.231	2019-08-19 01:00:00		--
2018-03-26 02:00:00	19.903	62.369	34.482	2019-08-19 02:00:00		--
2018-03-26 03:00:00	18.074	56.033	37.716	2019-08-19 03:00:00		--
2018-03-26 04:00:00	18.709	57.94	38.394	2019-08-19 04:00:00		--
2018-03-26 05:00:00	19.289	59.855	38.019	2019-08-19 05:00:00	4.09	9.31	19.12
2018-03-26 06:00:00	20.189	64.645	39.356	2019-08-19 06:00:00	4.58	10.87	19.08
2018-03-26 07:00:00	21.367	68.141	42.249	2019-08-19 07:00:00	6.23	16.85	20.21
2018-03-26 08:00:00	24.886	78.268	47.408	2019-08-19 08:00:00	7.86	21.47	21.34
2018-03-26 09:00:00	24.942	79.164	60.247	2019-08-19 09:00:00	8.53	23.78	21.92
2018-03-26 10:00:00	23.024	69.235	66.157	2019-08-19 10:00:00	8.58	23.08	22.53
2018-03-26 11:00:00	18.302	53.73	56.216	2019-08-19 11:00:00	7.4	17.93	22.3
2018-03-26 12:00:00	16.637	50.079	41.995	2019-08-19 12:00:00	7.61	18.69	21.54
2018-03-26 13:00:00	13.733	41.835	36.053	2019-08-19 13:00:00	7.7	18.54	20.76
2018-03-26 14:00:00	11.56	35.079	32.859	2019-08-19 14:00:00	6.84	16.1	22.69
2018-03-26 15:00:00	14.508	45.227	28.149	2019-08-19 15:00:00	5.82	13.12	19.26
2018-03-26 16:00:00	11.467	34.623	30.189	2019-08-19 16:00:00	5.44	12.19	17.76
2018-03-26 17:00:00	9.512	29.253	26.794	2019-08-19 17:00:00	5.44	12.32	17.09
2018-03-26 18:00:00	11.269	35.696	25.03	2019-08-19 18:00:00	5.39	12.38	16.68
2018-03-26 19:00:00	13.723	43.486	28.069	2019-08-19 19:00:00	5.51	13.38	16.57
2018-03-26 20:00:00	15.945	50.734	32.73	2019-08-19 20:00:00	5.99	14.77	17.04
2018-03-26 21:00:00	19.553	60.453	40.62	2019-08-19 21:00:00	6.11	15.15	17.11
2018-03-26 22:00:00	21.319	63.51	45.11	2019-08-19 22:00:00	6.27	15.21	16.91
2018-03-26 23:00:00	21.955	65.206	44.978	2019-08-19 23:00:00	4.97	15.47	16.9
2018-03-27	22.527	65.993	45.421	43697	6.47	16.23	16.79
2018-03-27 01:00:00	23.977	72.544	44.881	2019-08-20 01:00:00	6.74	17.92	16.83
2018-03-27 02:00:00	23.979	73.705	44.966	2019-08-20 02:00:00	7.63	20.28	17.22
2018-03-27 03:00:00	23.881	72.729	48.704	2019-08-20 03:00:00	8.79	24.87	17.58
2018-03-27 04:00:00	24.784	74.74	49.956	2019-08-20 04:00:00	10.13	29.24	18.51
2018-03-27 05:00:00	24.713	72.892	53.325	2019-08-20 05:00:00	11.41	32.77	19.81
2018-03-27 06:00:00	24.625	71.396	56.747	2019-08-20 06:00:00	11.82	32.66	20.8
2018-03-27 07:00:00	24.321	69.328	58.467	2019-08-20 07:00:00	11.15	29.84	20.69
2018-03-27 08:00:00	21.574	62.783	65.668	2019-08-20 08:00:00	10.85	29.01	18.92
2018-03-27 09:00:00	15.462	42.6	77.478	2019-08-20 09:00:00	9.06	23.19	18.57
2018-03-27 10:00:00	8.525	20.791	67.506	2019-08-20 10:00:00	7.72	19.53	18.86
2018-03-27 11:00:00	5.661	16.228	41.045	2019-08-20 11:00:00	6.92	17.4	17.87
2018-03-27 12:00:00		--		2019-08-20 12:00:00	6.92	17.88	16.9
2018-03-27 13:00:00		--		2019-08-20 13:00:00	7.37	19.38	16.5
2018-03-27 14:00:00		--		2019-08-20 14:00:00	8.11	21.56	18.28
2018-03-27 15:00:00		--		2019-08-20 15:00:00	8.35	21.72	19.83
2018-03-27 16:00:00	6.226	18.76	34.733	2019-08-20 16:00:00	8.49	22.21	21.4
2018-03-27 17:00:00	8.645	25.761	33.459	2019-08-20 17:00:00	9.07	25.74	23.6
2018-03-27 18:00:00	7.887	22.2	37.129	2019-08-20 18:00:00	8.47	20.9	25.7
2018-03-27 19:00:00	7.783	22.12	35.363	2019-08-20 19:00:00	8.05	19.62	26.27
2018-03-27 20:00:00	8.364	24.163	35.063	2019-08-20 20:00:00	8.08	20.08	26
2018-03-27 21:00:00	8.876	27.863	37.775	2019-08-20 21:00:00	9.26	25	25.8
2018-03-27 22:00:00	10.968	33.227	43.092	2019-08-20 22:00:00	9.84	27.29	25.2
2018-03-27 23:00:00	13.262	39.86	45.347	2019-08-20 23:00:00	9.7	26.29	24.59
2018-03-28	12.92	41.835	47.452	43698	11.18	31.75	23.76
2018-03-28 01:00:00	10.783	38.43	48.277	2019-08-21 01:00:00	11.79	34.11	22.26
2018-03-28 02:00:00	9.954	32.578	55.497	2019-08-21 02:00:00	12.72	37.77	19.51
2018-03-28 03:00:00	9.62	32.536	48.168	2019-08-21 03:00:00	12.68	37.83	17.28
2018-03-28 04:00:00	7.362	26.492	48.95	2019-08-21 04:00:00	12.02	36.5	15.35
2018-03-28 05:00:00	6.149	25.539	43.524	2019-08-21 05:00:00	11.01	33.62	13.74
2018-03-28 06:00:00	5.081	22.019	44.813	2019-08-21 06:00:00	9.28	27.53	13.9
2018-03-28 07:00:00	6.052	24.844	42.496	2019-08-21 07:00:00	4	7.34	23.95
2018-03-28 08:00:00	18.211	59.747	48.229	2019-08-21 08:00:00	2.58	2.47	22.19
2018-03-28 09:00:00	15.393	45.319	55.601	2019-08-21 09:00:00	2.09	1.68	18.57
2018-03-28 10:00:00	13.932	42.308	48.528	2019-08-21 10:00:00	1.83	1.65	15.56
2018-03-28 11:00:00	16.62	50.437	47.419	2019-08-21 11:00:00	1.71	1.76	14.57
2018-03-28 12:00:00	21.481	65.975	51.039	2019-08-21 12:00:00	1.64	1.76	14.42
2018-03-28 13:00:00	22.492	65.4	57.047	2019-08-21 13:00:00	1.66	1.78	14.63
2018-03-28 14:00:00	17.56	50.203	51.24	2019-08-21 14:00:00	1.68	1.93	13.79
2018-03-28 15:00:00	9.119	24.196	42.993	2019-08-21 15:00:00	1.62	2	12.87
2018-03-28 16:00:00	5.413	15.179	34.751	2019-08-21 16:00:00	1.62	2.07	12.65
2018-03-28 17:00:00	3.363	9.956	25.797	2019-08-21 17:00:00	1.51	1.86	11.49
2018-03-28 18:00:00	2.186	7.385	19.853	2019-08-21 18:00:00	1.41	1.95	10.28
2018-03-28 19:00:00	1.827	6.672	17.062	2019-08-21 19:00:00	1.3	1.92	9.36
2018-03-28 20:00:00	1.539	5.745	15.941	2019-08-21 20:00:00	1.24	2.24	9.43
2018-03-28 21:00:00	1.854	6.684	16.236	2019-08-21 21:00:00		--
2018-03-28 22:00:00	2.698	10.005	16.95	2019-08-21 22:00:00	1.21	2.13	10.8
2018-03-28 23:00:00	2.827	9.354	18.608	2019-08-21 23:00:00	1.24	2.18	10.77
2018-03-29	2.429	8.328	17.741	43699	1.26	2.09	11.73
2018-03-29 01:00:00	2.206	8.222	16.183	2019-08-22 01:00:00	1.29	1.96	12.26
2018-03-29 02:00:00	2.312	8.485	17.433	2019-08-22 02:00:00	1.34	1.95	12.88
2018-03-29 03:00:00	2.577	9.406	17.013	2019-08-22 03:00:00	1.37	2.01	14
2018-03-29 04:00:00	2.339	8.59	16.265	2019-08-22 04:00:00	1.42	1.91	12.89
2018-03-29 05:00:00	2.361	8.996	15.681	2019-08-22 05:00:00	1.4	2.33	12.01
2018-03-29 06:00:00	2.393	9.532	16.482	2019-08-22 06:00:00	1.34	2.41	11.84
2018-03-29 07:00:00	2.387	9.052	17.726	2019-08-22 07:00:00	1.28	2.49	11.82
2018-03-29 08:00:00	3.426	12.073	21.432	2019-08-22 08:00:00	1.33	2.69	12.77
2018-03-29 09:00:00	4.242	14.216	21.738	2019-08-22 09:00:00	1.34	2.45	13.67
2018-03-29 10:00:00	4.009	13.014	21.009	2019-08-22 10:00:00	1.31	1.96	13.97
2018-03-29 11:00:00	3.764	11.869	19.95	2019-08-22 11:00:00	1.27	1.57	12.41
2018-03-29 12:00:00	2.887	9.465	19.724	2019-08-22 12:00:00	1.16	1.44	10.49
2018-03-29 13:00:00	2.437	8.229	18.261	2019-08-22 13:00:00	1.09	1.48	9.59
2018-03-29 14:00:00	2.388	8.39	17.414	2019-08-22 14:00:00	1.09	1.61	8.86
2018-03-29 15:00:00	2.075	7.572	15.848	2019-08-22 15:00:00	1.1	1.74	8.92
2018-03-29 16:00:00	2.022	7.489	14.565	2019-08-22 16:00:00	1.12	1.82	9.48
2018-03-29 17:00:00	1.945	7.195	12.737	2019-08-22 17:00:00	1.11	1.83	9.39
2018-03-29 18:00:00	2.052	7.644	12.067	2019-08-22 18:00:00	1.01	1.7	8.66
2018-03-29 19:00:00	1.941	7.175	12.472	2019-08-22 19:00:00	0.91	1.59	7.78
2018-03-29 20:00:00	1.938	7.396	12.075	2019-08-22 20:00:00	0.93	1.81	8.29
2018-03-29 21:00:00	2.257	9.168	11.278	2019-08-22 21:00:00	0.96	1.84	9.6
2018-03-29 22:00:00	2.771	10.993	11.513	2019-08-22 22:00:00	1.04	2.1	10.79
2018-03-29 23:00:00	3.607	12.747	13.27	2019-08-22 23:00:00	1.17	2.28	12.83
2018-03-30	3.102	11.016	14.083	43700	1.42	2.19	15.78
2018-03-30 01:00:00	2.843	9.703	15.049	2019-08-23 01:00:00	1.66	2.15	17.73
2018-03-30 02:00:00	2.938	10.399	14.263	2019-08-23 02:00:00	1.73	1.9	18.39
2018-03-30 03:00:00	2.613	9.372	15.022	2019-08-23 03:00:00	1.62	1.7	16.64
2018-03-30 04:00:00	2.92	10.629	15.351	2019-08-23 04:00:00	1.58	2.08	14.84
2018-03-30 05:00:00	3.335	11.274	18.696	2019-08-23 05:00:00	1.64	2.18	16.49
2018-03-30 06:00:00	3.649	12.519	18.434	2019-08-23 06:00:00	1.85	2.33	18.2
2018-03-30 07:00:00	4.066	14.886	18.157	2019-08-23 07:00:00	1.94	2.48	18.84
2018-03-30 08:00:00	4.224	15.361	19.577	2019-08-23 08:00:00	1.84	2.47	17.58
2018-03-30 09:00:00	4.453	15.851	17.6	2019-08-23 09:00:00	1.68	2.91	15.15
2018-03-30 10:00:00	5.359	19.113	17.683	2019-08-23 10:00:00	1.44	2.64	14.13
2018-03-30 11:00:00	5.198	18.146	18.074	2019-08-23 11:00:00	1.41	2.55	13.74
2018-03-30 12:00:00	3.961	14.063	18.316	2019-08-23 12:00:00	1.38	2.29	12.62
2018-03-30 13:00:00	5.426	17.997	19.453	2019-08-23 13:00:00	1.31	2.54	11.5
2018-03-30 14:00:00	7.508	24.9	22.461	2019-08-23 14:00:00	1.18	1.88	10.55
2018-03-30 15:00:00	8.191	25.449	27.338	2019-08-23 15:00:00	1.03	1.55	9.61
2018-03-30 16:00:00	7.914	23.048	34.586	2019-08-23 16:00:00	0.89	1.29	9.63
2018-03-30 17:00:00	7.548	23.302	25.832	2019-08-23 17:00:00	0.89	1.25	10
2018-03-30 18:00:00	8.352	26.012	23.929	2019-08-23 18:00:00	0.87	1.3	9.99
2018-03-30 19:00:00	8.385	25.934	25.334	2019-08-23 19:00:00	0.95	1.55	10.33
2018-03-30 20:00:00	8.93	28.151	24.107	2019-08-23 20:00:00	0.95	1.37	10.61
2018-03-30 21:00:00	12.962	38.56	25.874	2019-08-23 21:00:00	0.94	1.82	11.44
2018-03-30 22:00:00	12.736	37.515	28.465	2019-08-23 22:00:00	1	1.99	11.88
2018-03-30 23:00:00	12.744	40.608	28.112	2019-08-23 23:00:00	1.06	1.97	12.49
2018-03-31	16.828	54.39	30.294	43701	1.13	1.92	12.7
2018-03-31 01:00:00	14.839	48.241	32.267	2019-08-24 01:00:00	1.2	2.15	13.36
2018-03-31 02:00:00	12.959	43.025	32.56	2019-08-24 02:00:00	0	1.51	14.72
2018-03-31 03:00:00	13.503	43.445	32.737	2019-08-24 03:00:00	0	1.48	0
2018-03-31 04:00:00	13.587	42.575	33.082	2019-08-24 04:00:00	0	1.41	0
2018-03-31 05:00:00	13.061	40.653	35.011	2019-08-24 05:00:00	0	1.41	0
2018-03-31 06:00:00	13.246	41.592	39.401	2019-08-24 06:00:00	0	1.44	0
2018-03-31 07:00:00	12.733	42.027	41.778	2019-08-24 07:00:00	0	1.77	0
2018-03-31 08:00:00	13.463	40.911	49.281	2019-08-24 08:00:00	0	2.09	0
2018-03-31 09:00:00	14.965	41.46	63.586	2019-08-24 09:00:00	2.13	3.46	17.83
2018-03-31 10:00:00	17.213	43.295	80.984	2019-08-24 10:00:00	2.48	4.9	16.96
2018-03-31 11:00:00	17.499	43.786	80.228	2019-08-24 11:00:00	2.65	4.95	16.23
2018-03-31 12:00:00	17.26	48.797	62.531	2019-08-24 12:00:00	2.46	4.87	15.38
2018-03-31 13:00:00	18.822	56.139	56.61	2019-08-24 13:00:00	2.33	3.99	13.98
2018-03-31 14:00:00	25.462	73.943	61.522	2019-08-24 14:00:00	1.97	3.59	13.4
2018-03-31 15:00:00	30.653	85.49	76.012	2019-08-24 15:00:00	1.8	3.27	12.87
2018-03-31 16:00:00	29.625	86.027	62.102	2019-08-24 16:00:00	1.59	2.79	11.87
2018-03-31 17:00:00	29.712	87.194	59.054	2019-08-24 17:00:00	1.6	3.02	10.99
2018-03-31 18:00:00	31.027	92.842	57.199	2019-08-24 18:00:00	1.63	3.31	10.3
2018-03-31 19:00:00	32.819	97.044	54.369	2019-08-24 19:00:00	1.49	3.04	9.61
2018-03-31 20:00:00	32.725	96.202	56.551	2019-08-24 20:00:00	1.54	3.36	8.97
2018-03-31 21:00:00	33.013	98.657	56.056	2019-08-24 21:00:00	1.93	4.71	9.46
2018-03-31 22:00:00	33.394	99.334	59.509	2019-08-24 22:00:00		--
2018-03-31 23:00:00	36.551	110.346	62.399	2019-08-24 23:00:00	3.23	8.07	13.3
2018-04-01	40.446	121.855	65.31	43702	4.22	10.92	14.76
2018-04-01 01:00:00	40.74	122.997	67.485	2019-08-25 01:00:00	4.95	13.22	15.84
2018-04-01 02:00:00	40.151	121.192	68.96	2019-08-25 02:00:00	5.14	13.51	16.65
2018-04-01 03:00:00	39.431	122.361	61.656	2019-08-25 03:00:00	3.73	8.05	17.39
2018-04-01 04:00:00	36.741	116.665	60.812	2019-08-25 04:00:00	3.04	5.95	18.09
2018-04-01 05:00:00	33.797	109.473	58.189	2019-08-25 05:00:00	2.91	5.73	18.51
2018-04-01 06:00:00	33.264	105.964	58.317	2019-08-25 06:00:00	3.44	7.84	18.57
2018-04-01 07:00:00	28.898	93.882	56.703	2019-08-25 07:00:00	4.4	10.8	19.26
2018-04-01 08:00:00	35.217	115.164	62.768	2019-08-25 08:00:00	4.93	12.59	19.65
2018-04-01 09:00:00	33.144	107.214	74.814	2019-08-25 09:00:00	5.16	13.18	19.58
2018-04-01 10:00:00	25.468	81.154	74.655	2019-08-25 10:00:00	3.98	8.2	18.85
2018-04-01 11:00:00	10.474	27.075	65.051	2019-08-25 11:00:00	2.95	5.34	16.32
2018-04-01 12:00:00	5.381	13.202	42.375	2019-08-25 12:00:00	2.66	4.82	14.63
2018-04-01 13:00:00	6.115	19.083	31.987	2019-08-25 13:00:00	2.44	4.62	13.4
2018-04-01 14:00:00	13.384	44.426	33.762	2019-08-25 14:00:00	2.43	4.98	12.77
2018-04-01 15:00:00	10.507	30.43	45.119	2019-08-25 15:00:00	2.87	6.22	12.46
2018-04-01 16:00:00	8.979	25.668	36.686	2019-08-25 16:00:00	2.84	6.37	12.72
2018-04-01 17:00:00	9.324	27.624	32.288	2019-08-25 17:00:00	2.41	5.15	12.2
2018-04-01 18:00:00	8.713	26.068	32.413	2019-08-25 18:00:00	2.33	5.23	11.4
2018-04-01 19:00:00	14.271	45.217	33.748	2019-08-25 19:00:00	2.73	6.75	10.92
2018-04-01 20:00:00	17.343	52.756	39.261	2019-08-25 20:00:00	3.55	9.27	11.11
2018-04-01 21:00:00	17.809	51.643	45.218	2019-08-25 21:00:00	4.09	10.98	11.9
2018-04-01 22:00:00	18.694	53.047	45.48	2019-08-25 22:00:00	4.56	11.99	13.04
2018-04-01 23:00:00	20.003	59.313	44.629	2019-08-25 23:00:00	5.01	13.51	14.11
2018-04-02	20.086	60.656	47.247	43703	7.2	19.16	15.26
2018-04-02 01:00:00	21.132	63.278	45.341	2019-08-26 01:00:00	10.06	28.76	16.8
2018-04-02 02:00:00	22.086	69.734	45.417	2019-08-26 02:00:00	12.14	35.29	18.72
2018-04-02 03:00:00	21.649	67.455	48.123	2019-08-26 03:00:00	14.09	40.89	19.62
2018-04-02 04:00:00	23.817	72.168	51.539	2019-08-26 04:00:00	15.01	44.07	20.32
2018-04-02 05:00:00	24.171	71.866	57.507	2019-08-26 05:00:00	13.28	37.95	20.69
2018-04-02 06:00:00	24.665	72.671	61.035	2019-08-26 06:00:00	7.35	18.62	20.62
2018-04-02 07:00:00	25.865	77.612	61.584	2019-08-26 07:00:00	6.96	18.16	19.64
2018-04-02 08:00:00	27.947	85.124	70.873	2019-08-26 08:00:00	7.44	19.52	19.99
2018-04-02 09:00:00	27.025	80.887	83.457	2019-08-26 09:00:00	8.45	22.89	20.17
2018-04-02 10:00:00	21.733	66.707	82.601	2019-08-26 10:00:00	9.95	28.09	20.97
2018-04-02 11:00:00	18.323	55.988	71.975	2019-08-26 11:00:00	11.6	32.92	22.21
2018-04-02 12:00:00	18.165	53.99	63.375	2019-08-26 12:00:00	13.03	36.97	22.81
2018-04-02 13:00:00	13.436	38.518	59.919	2019-08-26 13:00:00	14.26	40.29	0
2018-04-02 14:00:00		--		2019-08-26 14:00:00	14.89	42.85	22.5
2018-04-02 15:00:00	9.993	34.752	44.562	2019-08-26 15:00:00	16.03	45.65	23.5
2018-04-02 16:00:00	5.178	20.093	43.058	2019-08-26 16:00:00	14.64	40.6	24.41
2018-04-02 17:00:00	5.58	17.004	39.163	2019-08-26 17:00:00	13.73	37.94	23.82
2018-04-02 18:00:00	5.588	16.677	38.625	2019-08-26 18:00:00	12.93	35.33	23.52
2018-04-02 19:00:00	5.895	17.265	39.532	2019-08-26 19:00:00	12.49	33.69	24.13
2018-04-02 20:00:00	6.682	20.089	40.154	2019-08-26 20:00:00	13.1	35.73	25.3
2018-04-02 21:00:00	8.265	24.621	41.469	2019-08-26 21:00:00	14.84	40.51	27.31
2018-04-02 22:00:00	8.982	25.712	42.179	2019-08-26 22:00:00	13.96	36.77	28.53
2018-04-02 23:00:00	9.473	25.907	45.312	2019-08-26 23:00:00	15.88	43.73	27.59
2018-04-03	13.729	38.836	47.852	43704	16.25	45.42	26.25
2018-04-03 01:00:00	45.447	138.621	57.079	2019-08-27 01:00:00	14.9	41.59	25.95
2018-04-03 02:00:00	28.464	83.71	69.081	2019-08-27 02:00:00	13.96	38.72	25.92
2018-04-03 03:00:00	10.417	28.087	45.046	2019-08-27 03:00:00	12.77	34.62	24.71
2018-04-03 04:00:00	4.09	12.874	28.209	2019-08-27 04:00:00	11.58	30.99	23.39
2018-04-03 05:00:00	2.304	8.615	17.53	2019-08-27 05:00:00	9.98	26.11	22.5
2018-04-03 06:00:00	1.396	5.965	13.188	2019-08-27 06:00:00	7.43	17.96	24.37
2018-04-03 07:00:00	1.071	5.053	11.172	2019-08-27 07:00:00	5.21	10.54	25.22
2018-04-03 08:00:00	0.94	4.669	11.579	2019-08-27 08:00:00	3.6	5.68	23.43
2018-04-03 09:00:00	0.795	4.515	11.415	2019-08-27 09:00:00	2.99	4.18	22.16
2018-04-03 10:00:00	0.876	4.643	11.38	2019-08-27 10:00:00	2.34	2.91	19.57
2018-04-03 11:00:00	1.159	5.955	11.545	2019-08-27 11:00:00	1.73	1.76	15.74
2018-04-03 12:00:00	1.254	6.003	12.149	2019-08-27 12:00:00	1.38	1.4	13.35
2018-04-03 13:00:00	1.501	7.152	12.198	2019-08-27 13:00:00	1.15	1.15	11.28
2018-04-03 14:00:00	1.702	7.818	12.644	2019-08-27 14:00:00	1.26	3.41	9.98
2018-04-03 15:00:00	1.692	7.475	12.423	2019-08-27 15:00:00	1.16	2.92	9.51
2018-04-03 16:00:00	1.897	8.736	10.746	2019-08-27 16:00:00	1.09	1.48	9.6
2018-04-03 17:00:00	1.814	10.885	12.275	2019-08-27 17:00:00	1.07	1.9	9.54
2018-04-03 18:00:00	1.978	11.256	14.227	2019-08-27 18:00:00	0.98	1.73	8.86
2018-04-03 19:00:00	1.738	9.772	14.248	2019-08-27 19:00:00	0.88	1.56	8.09
2018-04-03 20:00:00	4.826	16.599	11.992	2019-08-27 20:00:00	0.72	1.24	6.53
2018-04-03 21:00:00	2.098	10.353	10.36	2019-08-27 21:00:00	0.66	1.42	5.73
2018-04-03 22:00:00	2.038	10.262	10.256	2019-08-27 22:00:00	0.6	1.38	5.59
2018-04-03 23:00:00	1.748	7.554	11.136	2019-08-27 23:00:00		--
2018-04-04	2.237	8.673	12.721	43705	0.58	1.39	5.52
2018-04-04 01:00:00	3.274	11.91	15.196	2019-08-28 01:00:00	0.59	1.57	6.13
2018-04-04 02:00:00	3.989	13.894	20.944	2019-08-28 02:00:00	0.58	1.66	7.05
2018-04-04 03:00:00	5.865	17.913	26.597	2019-08-28 03:00:00	0.63	1.62	7.92
2018-04-04 04:00:00	8.857	25.229	28.621	2019-08-28 04:00:00	0.68	1.63	9.11
2018-04-04 05:00:00	11.185	30.616	28.791	2019-08-28 05:00:00	0.73	1.84	9.87
2018-04-04 06:00:00	12.396	34.133	28.587	2019-08-28 06:00:00	0.76	1.74	10.16
2018-04-04 07:00:00	12.886	35.786	28.426	2019-08-28 07:00:00	0.85	1.2	10.26
2018-04-04 08:00:00	12.369	34.452	27.472	2019-08-28 08:00:00	0.78	1.3	10.12
2018-04-04 09:00:00	12.611	35.604	24.826	2019-08-28 09:00:00	0.74	1.12	9.89
2018-04-04 10:00:00	8.789	25.803	23.558	2019-08-28 10:00:00	0.82	1.33	9.65
2018-04-04 11:00:00	5.835	17.532	19.975	2019-08-28 11:00:00	0.85	1.56	9.08
2018-04-04 12:00:00	5.327	16.617	15.598	2019-08-28 12:00:00	0.87	1.58	8.9
2018-04-04 13:00:00	5.782	18.025	14.502	2019-08-28 13:00:00	0.82	1.41	8.66
2018-04-04 14:00:00	5.824	18.119	14.773	2019-08-28 14:00:00	0.75	1.2	8.3
2018-04-04 15:00:00	5.74	18.114	13.138	2019-08-28 15:00:00	0.74	1.27	7.86
2018-04-04 16:00:00	6.443	20.726	12.302	2019-08-28 16:00:00	0.7	1.19	7.43
2018-04-04 17:00:00	7.022	22.748	12.587	2019-08-28 17:00:00	0.65	1.75	7.18
2018-04-04 18:00:00	7.301	23.22	12.971	2019-08-28 18:00:00	0.59	0.99	6.7
2018-04-04 19:00:00	5.043	17.126	12.507	2019-08-28 19:00:00	0.52	0.86	5.93
2018-04-04 20:00:00	3.426	12.145	12.684	2019-08-28 20:00:00	0.49	0.81	5.51
2018-04-04 21:00:00	2.536	8.59	12.089	2019-08-28 21:00:00	0.51	0.84	6.06
2018-04-04 22:00:00	2.15	7.923	12.009	2019-08-28 22:00:00	0.53	0.84	6.54
2018-04-04 23:00:00	1.874	6.73	12.049	2019-08-28 23:00:00	0.56	0.89	6.99
2018-04-05	1.905	6.96	12.302	43706	0.56	0.92	7.43
2018-04-05 01:00:00	2.332	8.41	12.798	2019-08-29 01:00:00	0.64	1.12	7.45
2018-04-05 02:00:00	2.641	9.89	13.42	2019-08-29 02:00:00	0.62	1.02	7.85
2018-04-05 03:00:00	3.055	10.128	14.185	2019-08-29 03:00:00	0.66	1.22	8.04
2018-04-05 04:00:00	3.845	13.525	14.21	2019-08-29 04:00:00	0.69	1.38	7.96
2018-04-05 05:00:00	4.872	16.53	14.026	2019-08-29 05:00:00	0.69	1.41	7.97
2018-04-05 06:00:00	4.661	16.343	14.656	2019-08-29 06:00:00	0.71	1.43	7.83
2018-04-05 07:00:00	4.501	15.079	14.719	2019-08-29 07:00:00	0.71	1.47	8.51
2018-04-05 08:00:00	5.321	17.893	13.536	2019-08-29 08:00:00	0.7	1.37	9.08
2018-04-05 09:00:00	6.257	20.751	13.051	2019-08-29 09:00:00	0.73	1.32	8.84
2018-04-05 10:00:00	6.921	23.91	13.228	2019-08-29 10:00:00	0.7	1.14	8.24
2018-04-05 11:00:00	7.688	25.056	13.609	2019-08-29 11:00:00	0.72	1.16	7.74
2018-04-05 12:00:00	7.988	26.49	13.622	2019-08-29 12:00:00	0.7	1.08	7.8
2018-04-05 13:00:00	8.619	28.803	14.478	2019-08-29 13:00:00	0.72	1.01	7.7
2018-04-05 14:00:00	10.055	32.818	15.743	2019-08-29 14:00:00	0.64	1.47	7.33
2018-04-05 15:00:00	10.744	34.523	17.637	2019-08-29 15:00:00	0.65	0.94	7.18
2018-04-05 16:00:00	10.576	34.003	18.648	2019-08-29 16:00:00	0.66	0.66	7.16
2018-04-05 17:00:00	12.253	39.202	19.258	2019-08-29 17:00:00	0.66	1.05	6.86
2018-04-05 18:00:00	14.265	44.677	19.305	2019-08-29 18:00:00	0.66	1.08	6.62
2018-04-05 19:00:00	16.876	51.643	20.172	2019-08-29 19:00:00	0.58	1.1	6.25
2018-04-05 20:00:00	16.034	50.191	22.176	2019-08-29 20:00:00	0.59	1.14	6.5
2018-04-05 21:00:00	15.906	49.928	25.727	2019-08-29 21:00:00	0.57	0.94	7.19
2018-04-05 22:00:00	16.058	50.56	28.164	2019-08-29 22:00:00	0.61	0.94	7.76
2018-04-05 23:00:00	11.251	34.626	31.53	2019-08-29 23:00:00	0.64	0.86	8.72
2018-04-06	3.247	8.495	28.312	43707	0.74	0.99	9.43
2018-04-06 01:00:00	1.981	5.835	18.574	2019-08-30 01:00:00	0.79	1.09	10
2018-04-06 02:00:00	1.651	4.467	18.703	2019-08-30 02:00:00	0.85	1.18	10.1
2018-04-06 03:00:00	1.337	3.433	16.396	2019-08-30 03:00:00	0.86	1.24	10.07
2018-04-06 04:00:00	1.049	2.77	10.247	2019-08-30 04:00:00	0.88	1.34	9.91
2018-04-06 05:00:00	1.051	2.991	7.077	2019-08-30 05:00:00	0.89	1.55	9.87
2018-04-06 06:00:00	0.995	3.117	6.235	2019-08-30 06:00:00	0.88	1.75	10.34
2018-04-06 07:00:00	1.136	3.766	6.056	2019-08-30 07:00:00	0.95	1.85	10.83
2018-04-06 08:00:00	1.186	4.474	6.223	2019-08-30 08:00:00	1	1.72	11.81
2018-04-06 09:00:00	1.082	4.36	5.432	2019-08-30 09:00:00	0.98	1.53	10.5
2018-04-06 10:00:00	1.181	4.984	4.601	2019-08-30 10:00:00	0.88	1.26	9.24
2018-04-06 11:00:00	1.13	4.157	3.902	2019-08-30 11:00:00	0.84	1.15	9.04
2018-04-06 12:00:00	0.977	3.987	3.26	2019-08-30 12:00:00	0.84	1.11	8.78
2018-04-06 13:00:00	0.875	3.471	2.534	2019-08-30 13:00:00	0.86	1.3	8.5
2018-04-06 14:00:00	0.838	3.39	2.348	2019-08-30 14:00:00	0.95	1.72	8.05
2018-04-06 15:00:00	1.141	4.121	2.402	2019-08-30 15:00:00	1.03	2.13	7.6
2018-04-06 16:00:00	1.167	3.913	2.667	2019-08-30 16:00:00	1.06	2.32	7.25
2018-04-06 17:00:00	1.24	4.23	2.812	2019-08-30 17:00:00	1.16	2.37	6.82
2018-04-06 18:00:00	1.305	4.459	2.984	2019-08-30 18:00:00	0.93	2.05	6.18
2018-04-06 19:00:00	1.307	4.317	2.991	2019-08-30 19:00:00	0.69	1.43	5.68
2018-04-06 20:00:00	1.255	4.246	3.253	2019-08-30 20:00:00	0.62	1.45	5.82
2018-04-06 21:00:00	1.321	4.473	3.38	2019-08-30 21:00:00	0.62	1.93	5.84
2018-04-06 22:00:00	1.39	5.062	3.073	2019-08-30 22:00:00	0.65	1.79	6.34
2018-04-06 23:00:00	1.286	4.725	2.839	2019-08-30 23:00:00	0.71	2.04	6.72
2018-04-07	1.259	5.379	2.887	43708		--
2018-04-07 01:00:00	1.293	4.771	3.011	2019-08-31 01:00:00	0.79	2.38	8.02
2018-04-07 02:00:00	1.401	5.839	3.287	2019-08-31 02:00:00	0.8	2.29	9.01
2018-04-07 03:00:00	1.346	5.937	3.344	2019-08-31 03:00:00	0.87	2.09	10.04
2018-04-07 04:00:00	1.27	5.783	3.451	2019-08-31 04:00:00	0.96	1.8	11.76
2018-04-07 05:00:00	1.171	6.591	3.759	2019-08-31 05:00:00	1.12	1.81	12.53
2018-04-07 06:00:00	1.532	7.692	4.36	2019-08-31 06:00:00	1.17	2.02	12.48
2018-04-07 07:00:00	2.416	10.626	5.484	2019-08-31 07:00:00	1.18	2.12	11.87
2018-04-07 08:00:00	2.688	12.676	7.341	2019-08-31 08:00:00	1.13	1.53	11.38
2018-04-07 09:00:00	2.429	10.264	9.065	2019-08-31 09:00:00	1.08	2.04	10.59
2018-04-07 10:00:00	2.024	8.792	8.426	2019-08-31 10:00:00	1.09	2	10.91
2018-04-07 11:00:00	2.596	10.528	7.958	2019-08-31 11:00:00	0.27	17.98	6.88
2018-04-07 12:00:00	2.663	10.969	8.523	2019-08-31 12:00:00	0	84.12	0
2018-04-07 13:00:00	2.408	9.893	8.744	2019-08-31 13:00:00	0	0	0
2018-04-07 14:00:00	2.828	11.669	9.343	2019-08-31 14:00:00	0	2.14	0
2018-04-07 15:00:00	3.027	12.289	9.936	2019-08-31 15:00:00	0	0	4.18
2018-04-07 16:00:00	2.655	10.886	10.841	2019-08-31 16:00:00	0	0	7.53
2018-04-07 17:00:00	2.484	9.89	11.012	2019-08-31 17:00:00	0	0	9.29
2018-04-07 18:00:00	2.085	8.741	11.806	2019-08-31 18:00:00	0	0	8.83
2018-04-07 19:00:00	2.716	11.035	12.267	2019-08-31 19:00:00	0	0	9.35
2018-04-07 20:00:00	3.075	12.704	13.173	2019-08-31 20:00:00	0	0	9.73
2018-04-07 21:00:00	3.316	13.856	15.046	2019-08-31 21:00:00	0	0	10.4
2018-04-07 22:00:00	4.236	17.009	16.652	2019-08-31 22:00:00	0	0	10.91
2018-04-07 23:00:00	5.719	22.868	21.68	2019-08-31 23:00:00	0	0	11.23
2018-04-08	5.935	21.76	24.782	43709	0	0	11.61
2018-04-08 01:00:00	6.224	21.334	27.816	2019-09-01 01:00:00	0	0	12.08
2018-04-08 02:00:00	5.992	20.928	33.978	2019-09-01 02:00:00	0	0	12.84
2018-04-08 03:00:00	4.976	18.067	35.852	2019-09-01 03:00:00	0	0	13.87
2018-04-08 04:00:00	6.654	23.487	41.178	2019-09-01 04:00:00	0	0	14.59
2018-04-08 05:00:00	8.52	24.96	50.075	2019-09-01 05:00:00	0	0	14.55
2018-04-08 06:00:00	8.284	24.616	39.449	2019-09-01 06:00:00	0	0	15.33
2018-04-08 07:00:00	7.731	23.275	32.942	2019-09-01 07:00:00	0	0	16.21
2018-04-08 08:00:00	7.298	22.053	28.181	2019-09-01 08:00:00	0	0	16.53
2018-04-08 09:00:00	6.789	21.032	25.442	2019-09-01 09:00:00		--
2018-04-08 10:00:00	6.468	23.643	24.9	2019-09-01 10:00:00	0	0	0
2018-04-08 11:00:00	6.456	23.548	25.01	2019-09-01 11:00:00		--
2018-04-08 12:00:00	7.606	24.485	24.164	2019-09-01 12:00:00		--
2018-04-08 13:00:00	8.212	27.314	23.754	2019-09-01 13:00:00		--
2018-04-08 14:00:00	8.25	29.2	29.449	2019-09-01 14:00:00	2.17	4.39	11.27
2018-04-08 15:00:00	7.458	24.103	26.192	2019-09-01 15:00:00	2.17	4.46	10.78
2018-04-08 16:00:00	6.982	22.642	22.041	2019-09-01 16:00:00	2.2	4.7	10.55
2018-04-08 17:00:00	7.607	24.971	20.797	2019-09-01 17:00:00	2.29	5.18	10.74
2018-04-08 18:00:00	6.66	21.995	21.843	2019-09-01 18:00:00	2.17	4.39	11.27
2018-04-08 19:00:00	6.798	23.259	19.834	2019-09-01 19:00:00	2.17	4.46	10.78
2018-04-08 20:00:00	7.363	24.593	20.73	2019-09-01 20:00:00	2.2	4.7	10.55
2018-04-08 21:00:00	6.802	22.56	28.729	2019-09-01 21:00:00	2.29	5.18	10.74
2018-04-08 22:00:00	6.939	23.117	32.125	2019-09-01 22:00:00	2.47	5.77	11.41
2018-04-08 23:00:00	7.116	23.402	29.381	2019-09-01 23:00:00	2.57	6.25	11.9
2018-04-09	7.809	25.834	27.539	43710	2.7	6.9	12.36
2018-04-09 01:00:00	9.079	29.808	29.488	2019-09-02 01:00:00	2.43	6.63	13.31
2018-04-09 02:00:00	9.359	31.091	33.567	2019-09-02 02:00:00	1.86	4.48	14.63
2018-04-09 03:00:00	9.25	31.508	37.925	2019-09-02 03:00:00	1.83	4.2	15.69
2018-04-09 04:00:00	10.85	37.201	37.896	2019-09-02 04:00:00	2.44	5.41	16.3
2018-04-09 05:00:00	10.997	37.187	34.948	2019-09-02 05:00:00	2.62	5.8	15.96
2018-04-09 06:00:00	11.621	38.652	37.913	2019-09-02 06:00:00	2.71	6.06	16.04
2018-04-09 07:00:00	11.968	46.17	42.835	2019-09-02 07:00:00	3.1	7.28	16.34
2018-04-09 08:00:00	13.725	46.805	55.737	2019-09-02 08:00:00	3.43	8.33	16.76
2018-04-09 09:00:00	13.36	42.988	57.074	2019-09-02 09:00:00	3.36	7.49	17.52
2018-04-09 10:00:00	13.748	46.222	48.266	2019-09-02 10:00:00	3.6	8.01	17.38
2018-04-09 11:00:00	15.503	48.228	48.362	2019-09-02 11:00:00	3.9	8.98	17.27
2018-04-09 12:00:00	22.148	68.082	51.106	2019-09-02 12:00:00	3.69	8.02	17.19
2018-04-09 13:00:00		--		2019-09-02 13:00:00	3.24	7.01	15.92
2018-04-09 14:00:00	21.382	86.46	54.056	2019-09-02 14:00:00	2.85	6.16	14.23
2018-04-09 15:00:00	24.376	81.138	45.314	2019-09-02 15:00:00	3.14	6.81	13.16
2018-04-09 16:00:00	24.47	81.364	43.709	2019-09-02 16:00:00	3.23	7.44	13.82
2018-04-09 17:00:00	23.43	76.65	43.629	2019-09-02 17:00:00	3.87	9.37	13.84
2018-04-09 18:00:00	23.814	77.892	42.891	2019-09-02 18:00:00	4.34	10.51	13.64
2018-04-09 19:00:00	25.01	83.28	38.748	2019-09-02 19:00:00	4.52	10.91	13.6
2018-04-09 20:00:00	25.378	84.372	34.443	2019-09-02 20:00:00	4.82	11.82	14.19
2018-04-09 21:00:00	25.864	83.573	36.908	2019-09-02 21:00:00	5.18	12.88	15.32
2018-04-09 22:00:00	26.25	85.138	37.564	2019-09-02 22:00:00	5.6	14.01	15.73
2018-04-09 23:00:00	26.78	85.914	35.282	2019-09-02 23:00:00	5.91	14.93	17.01
2018-04-10	26.156	85.148	34.529	43711	6.33	15.84	18.16
2018-04-10 01:00:00	26.946	89.067	32.035	2019-09-03 01:00:00	6.17	14.86	20.06
2018-04-10 02:00:00	29.055	96.417	33.001	2019-09-03 02:00:00	5.31	11.89	21.38
2018-04-10 03:00:00	31.736	101.412	50.351	2019-09-03 03:00:00	5.06	11.39	20.94
2018-04-10 04:00:00	31.964	100.023	62.224	2019-09-03 04:00:00	5.59	12.75	22.68
2018-04-10 05:00:00	32.752	102.881	58.868	2019-09-03 05:00:00	6.49	14.75	23.88
2018-04-10 06:00:00	33.889	106.207	57.773	2019-09-03 06:00:00	7.72	19.12	22.82
2018-04-10 07:00:00	34.082	110.404	57.741	2019-09-03 07:00:00	7.56	18.33	22.59
2018-04-10 08:00:00	36.641	122.11	57.429	2019-09-03 08:00:00	7.18	17.3	21.8
2018-04-10 09:00:00	25.932	95.009	56.9	2019-09-03 09:00:00	7.11	17.17	21.71
2018-04-10 10:00:00	12.881	69.632	48.977	2019-09-03 10:00:00	8.56	21.92	20.97
2018-04-10 11:00:00	2.388	30.856	36.16	2019-09-03 11:00:00	8.92	22.25	20.63
2018-04-10 12:00:00	1.705	19.568	20.146	2019-09-03 12:00:00	8.6	21.27	20.82
2018-04-10 13:00:00	1.341	14.754	15.085	2019-09-03 13:00:00	9.42	24.57	20.59
2018-04-10 14:00:00	1.155	14.638	13.583	2019-09-03 14:00:00	8.31	20.64	20.17
2018-04-10 15:00:00	1.075	11.465	12.51	2019-09-03 15:00:00	6.54	15.15	19.34
2018-04-10 16:00:00	1.115	8.336	11.982	2019-09-03 16:00:00	5.65	12.85	18.67
2018-04-10 17:00:00	1.32	5.994	14.648	2019-09-03 17:00:00	5.83	13.72	17.81
2018-04-10 18:00:00	1.282	4.981	14.428	2019-09-03 18:00:00	5.41	12.77	16.6
2018-04-10 19:00:00	1.287	4.475	13.053	2019-09-03 19:00:00	5.96	14.54	15.51
2018-04-10 20:00:00	1.453	6.765	13.592	2019-09-03 20:00:00	6.33	15.43	16.18
2018-04-10 21:00:00	1.734	7.966	18.249	2019-09-03 21:00:00	5.94	14.12	16.54
2018-04-10 22:00:00	1.64	6.348	19.369	2019-09-03 22:00:00	6.01	14.43	16.75
2018-04-10 23:00:00	2.519	9.738	19.133	2019-09-03 23:00:00	5.93	14.81	16.75
2018-04-11	2.703	11.718	19.672	43712	6.16	15.68	17.22
2018-04-11 01:00:00	2.379	10.633	21.012	2019-09-04 01:00:00	6.45	16.5	18.05
2018-04-11 02:00:00	3.388	13.884	23.467	2019-09-04 02:00:00	7.48	19.03	21
2018-04-11 03:00:00	3.676	14.102	28.99	2019-09-04 03:00:00	10.05	26.43	25.42
2018-04-11 04:00:00	2.639	11.36	28.565	2019-09-04 04:00:00	13.26	35.88	28.13
2018-04-11 05:00:00	2.888	12.046	25.368	2019-09-04 05:00:00	16.01	44.33	28.56
2018-04-11 06:00:00	4.194	15.877	27.055	2019-09-04 06:00:00	14.71	39.48	27.22
2018-04-11 07:00:00	6.172	23.174	36.044	2019-09-04 07:00:00	14.3	38.77	26.34
2018-04-11 08:00:00	5.369	18.553	46.139	2019-09-04 08:00:00	14.18	38.82	24.45
2018-04-11 09:00:00	4	13.12	36.419	2019-09-04 09:00:00	14.56	40.1	23.86
2018-04-11 10:00:00	2.563	7.447	28.945	2019-09-04 10:00:00	14.76	40.78	23.18
2018-04-11 11:00:00	2.233	6.004	23.096	2019-09-04 11:00:00	15.43	43.22	22.42
2018-04-11 12:00:00	2.311	10.133	20.365	2019-09-04 12:00:00	13.23	36.24	22.66
2018-04-11 13:00:00	2.396	10.455	19.226	2019-09-04 13:00:00	9.36	23.24	21.27
2018-04-11 14:00:00	1.378	21.531	18.186	2019-09-04 14:00:00	7.78	18.34	19.67
2018-04-11 15:00:00	2.117	11.817	17.441	2019-09-04 15:00:00	7.41	17.41	18.77
2018-04-11 16:00:00	2.144	22.966	17.772	2019-09-04 16:00:00	6.64	15.36	17.71
2018-04-11 17:00:00	2.961	12.421	19.253	2019-09-04 17:00:00	6.23	15.22	16.79
2018-04-11 18:00:00	3.35	12.53	20.31	2019-09-04 18:00:00		--
2018-04-11 19:00:00	2.545	29.479	21.234	2019-09-04 19:00:00	4.52	12.15	14.24
2018-04-11 20:00:00	3.685	16.324	21.469	2019-09-04 20:00:00	3.73	10.22	13.4
2018-04-11 21:00:00	6.009	21.142	21.581	2019-09-04 21:00:00	2.89	7.92	13.08
2018-04-11 22:00:00	7.328	25.223	24.747	2019-09-04 22:00:00	2.89	7.86	12.53
2018-04-11 23:00:00	6.581	22.472	27.756	2019-09-04 23:00:00	2.94	7.68	13.04
2018-04-12	5.467	21.142	28.218	43713	3.16	8.01	14.07
2018-04-12 01:00:00	6.472	25.996	30.34	2019-09-05 01:00:00	3.62	9.34	14.99
2018-04-12 02:00:00	7.798	26.956	32.154	2019-09-05 02:00:00	7.58	21.87	18.21
2018-04-12 03:00:00	7.985	26.223	33.832	2019-09-05 03:00:00	11.24	31.52	21.79
2018-04-12 04:00:00	6.318	22.953	34.093	2019-09-05 04:00:00	12.86	35.47	23.86
2018-04-12 05:00:00	6.696	25	37.661	2019-09-05 05:00:00	12.48	33.83	24.13
2018-04-12 06:00:00	8.508	27.437	41.976	2019-09-05 06:00:00	11.72	31.15	23.01
2018-04-12 07:00:00	8.163	31.029	44.668	2019-09-05 07:00:00	10.59	27.61	22.8
2018-04-12 08:00:00	8.21	30.57	42.118	2019-09-05 08:00:00	10.55	27.74	23.02
2018-04-12 09:00:00	13.671	44.255	48.107	2019-09-05 09:00:00	10.1	26.63	23.02
2018-04-12 10:00:00	18.432	57.034	55.35	2019-09-05 10:00:00	9.41	24.32	21.97
2018-04-12 11:00:00	21.509	65.493	60.048	2019-09-05 11:00:00	9.88	25.54	21.18
2018-04-12 12:00:00	19.06	61.15	60.167	2019-09-05 12:00:00	9.31	23.46	20.74
2018-04-12 13:00:00	13.77	45.742	55.393	2019-09-05 13:00:00	7.01	16.24	19.83
2018-04-12 14:00:00	8.705	29.951	52.741	2019-09-05 14:00:00	6.99	16.62	18.69
2018-04-12 15:00:00		--		2019-09-05 15:00:00	6.11	14.12	18.75
2018-04-12 16:00:00	5.39	18.333	40.698	2019-09-05 16:00:00	5.56	12.57	18.29
2018-04-12 17:00:00		--		2019-09-05 17:00:00	5.79	13.41	16.98
2018-04-12 18:00:00	4.138	15.581	32.096	2019-09-05 18:00:00	5.71	13.27	16.26
2018-04-12 19:00:00	3.971	15.334	25.046	2019-09-05 19:00:00	5.33	12.34	15.79
2018-04-12 20:00:00	4.032	15.88	25.022	2019-09-05 20:00:00	4.5	10.31	15.62
2018-04-12 21:00:00	3.59	14.553	24.897	2019-09-05 21:00:00	4.57	10.88	14.92
2018-04-12 22:00:00	4.11	17.166	26.141	2019-09-05 22:00:00	4.77	11.66	14.97
2018-04-12 23:00:00	2.977	10.228	29.763	2019-09-05 23:00:00	5.1	12.68	15.17
2018-04-13	3.693	11.473	28.166	43714	5.43	14.13	15.52
2018-04-13 01:00:00	5.637	12.667	43.644	2019-09-06 01:00:00	5.63	14.92	16.27
2018-04-13 02:00:00	5.922	11.938	44.549	2019-09-06 02:00:00	6.17	16.21	17.71
2018-04-13 03:00:00	6.39	12.882	44.923	2019-09-06 03:00:00	7.99	20.88	20.57
2018-04-13 04:00:00	8.201	19.592	45.511	2019-09-06 04:00:00	8.84	23.21	22.18
2018-04-13 05:00:00	8.986	21.683	46.335	2019-09-06 05:00:00	9.61	24.96	24.04
2018-04-13 06:00:00	9.517	20.98	50.582	2019-09-06 06:00:00	10.03	25.66	24.56
2018-04-13 07:00:00	10.324	22.401	51.948	2019-09-06 07:00:00	9.26	22.97	24.08
2018-04-13 08:00:00	9.629	21.721	48.934	2019-09-06 08:00:00	8.9	22.06	22.9
2018-04-13 09:00:00	8.742	20.408	39.282	2019-09-06 09:00:00	8.98	22.69	21.78
2018-04-13 10:00:00	8.418	20.9	35.674	2019-09-06 10:00:00	8.6	21.34	21.32
2018-04-13 11:00:00	8.689	22.514	31.52	2019-09-06 11:00:00	8.56	20.88	21.19
2018-04-13 12:00:00	8.783	22.896	30.853	2019-09-06 12:00:00	9.36	23.39	21.28
2018-04-13 13:00:00	7.831	19.999	28.955	2019-09-06 13:00:00	8.7	21.27	21.05
2018-04-13 14:00:00	8.036	20.846	28.917	2019-09-06 14:00:00	7.47	17.68	19.82
2018-04-13 15:00:00	11.478	29.749	31.535	2019-09-06 15:00:00	6.82	15.94	18.7
2018-04-13 16:00:00	5.46	12.447	30.301	2019-09-06 16:00:00	6.66	22.23	18.21
2018-04-13 17:00:00	3.99	9.797	22.447	2019-09-06 17:00:00	7.19	17.3	17.36
2018-04-13 18:00:00	3.378	9.105	20.156	2019-09-06 18:00:00	7.5	18.49	16.99
2018-04-13 19:00:00	4.628	12.899	18.522	2019-09-06 19:00:00	6.61	16.3	16.16
2018-04-13 20:00:00	4.713	13.451	19.439	2019-09-06 20:00:00	7.05	17.88	15.3
2018-04-13 21:00:00	4.671	12.854	20.484	2019-09-06 21:00:00	7.62	19.63	15.89
2018-04-13 22:00:00	5.061	14.697	19.677	2019-09-06 22:00:00	7.75	19.87	16.83
2018-04-13 23:00:00	5.68	16.074	18.369	2019-09-06 23:00:00	8.12	21.13	17.36
2018-04-14	6.188	17.999	17.924	43715	8.28	21.69	18.46
2018-04-14 01:00:00	9.194	27.22	17.307	2019-09-07 01:00:00	9.34	24.48	20.34
2018-04-14 02:00:00	11.738	34.338	17.742	2019-09-07 02:00:00	10.27	26.87	22.52
2018-04-14 03:00:00	11.408	33.23	17.755	2019-09-07 03:00:00	12.69	34.04	24.27
2018-04-14 04:00:00	11.757	35.023	17.628	2019-09-07 04:00:00	13.64	35.73	24.61
2018-04-14 05:00:00	12.809	37.806	18.898	2019-09-07 05:00:00	13.22	34.99	24.4
2018-04-14 06:00:00	5.262	14.217	22.351	2019-09-07 06:00:00	10.52	26.8	24.06
2018-04-14 07:00:00	1.974	6.075	14.149	2019-09-07 07:00:00	9.79	78.03	22.97
2018-04-14 08:00:00	1.395	4.959	10.609	2019-09-07 08:00:00	10.02	25.26	22.43
2018-04-14 09:00:00	1.007	3.77	11.314	2019-09-07 09:00:00	8.18	19.22	21.8
2018-04-14 10:00:00	0.826	3.235	11.527	2019-09-07 10:00:00	7.41	17.11	20.96
2018-04-14 11:00:00	0.79	3.725	10.158	2019-09-07 11:00:00	6.73	14.26	19.67
2018-04-14 12:00:00	0.841	3.288	9.572	2019-09-07 12:00:00	5.25	11.33	18.26
2018-04-14 13:00:00	1.06	3.654	9.086	2019-09-07 13:00:00	4.56	9.86	17.33
2018-04-14 14:00:00	1.072	3.687	9.434	2019-09-07 14:00:00	3.93	8.5	15.81
2018-04-14 15:00:00	1.231	4.122	9.032	2019-09-07 15:00:00	4.52	10.42	14.81
2018-04-14 16:00:00	1.228	4.321	9.105	2019-09-07 16:00:00	4.85	11.61	14.93
2018-04-14 17:00:00	1.207	4.219	9.21	2019-09-07 17:00:00	4.63	11.11	14.85
2018-04-14 18:00:00	1.239	4.409	9.039	2019-09-07 18:00:00	4.33	10.52	13.72
2018-04-14 19:00:00	1.241	4.644	8.985	2019-09-07 19:00:00		--
2018-04-14 20:00:00	1.069	4.205	9.344	2019-09-07 20:00:00	3.98	10.12	12.59
2018-04-14 21:00:00	0.916	3.846	8.738	2019-09-07 21:00:00	4.3	11.11	13.6
2018-04-14 22:00:00	0.847	3.309	9.23	2019-09-07 22:00:00	4.43	11.6	15.11
2018-04-14 23:00:00	0.802	3.128	9.327	2019-09-07 23:00:00	4.71	12.34	16.86
2018-04-15	0.781	2.882	8.482	43716	4.99	22.89	18.66
2018-04-15 01:00:00	1.292	4.764	8.006	2019-09-08 01:00:00	5.55	13.2	21.61
2018-04-15 02:00:00	1.186	4.465	7.995	2019-09-08 02:00:00	6.66	15.39	25.41
2018-04-15 03:00:00	1.052	4.589	7.568	2019-09-08 03:00:00	8.08	18.7	27.77
2018-04-15 04:00:00	0.95	4.607	8.203	2019-09-08 04:00:00	9.66	22.68	30.81
2018-04-15 05:00:00	1.077	4.943	11.946	2019-09-08 05:00:00	9.84	22.37	33.02
2018-04-15 06:00:00	1.244	5.96	15.212	2019-09-08 06:00:00	8.76	19.18	32.31
2018-04-15 07:00:00	1.719	8.972	19.08	2019-09-08 07:00:00	9.07	20.52	33.28
2018-04-15 08:00:00	2.215	9.786	21.572	2019-09-08 08:00:00	8.94	20.19	32.55
2018-04-15 09:00:00	1.402	5.65	17.942	2019-09-08 09:00:00	6.5	13.6	30.69
2018-04-15 10:00:00	1.138	4.974	12.648	2019-09-08 10:00:00	4.33	8.13	27.5
2018-04-15 11:00:00	1.568	6.783	10.452	2019-09-08 11:00:00	2.92	4.82	23.64
2018-04-15 12:00:00	2.135	9.409	11.267	2019-09-08 12:00:00	2.63	4.73	20.9
2018-04-15 13:00:00	2.325	9.307	12.426	2019-09-08 13:00:00	2.56	4.64	19.47
2018-04-15 14:00:00	2.412	8.97	12.912	2019-09-08 14:00:00	2.57	4.66	18.41
2018-04-15 15:00:00	2.724	10.014	13.007	2019-09-08 15:00:00	2.67	5.02	17.17
2018-04-15 16:00:00	2.708	9.986	12.837	2019-09-08 16:00:00	2.67	5.32	15.86
2018-04-15 17:00:00	2.892	11.375	13.574	2019-09-08 17:00:00	3.48	7.96	14.92
2018-04-15 18:00:00	3.167	12.169	14.591	2019-09-08 18:00:00	3.61	8.51	15.52
2018-04-15 19:00:00	3.331	12.859	14.977	2019-09-08 19:00:00	3.53	12.02	15.34
2018-04-15 20:00:00	3.258	12.391	14.446	2019-09-08 20:00:00	3.97	10.39	15.46
2018-04-15 21:00:00	3.67	13.75	14.352	2019-09-08 21:00:00	4.72	12.88	15.85
2018-04-15 22:00:00	4.522	16.852	15.199	2019-09-08 22:00:00	5.92	16.41	16.47
2018-04-15 23:00:00	4.954	18.348	18.049	2019-09-08 23:00:00	6.99	19.6	17.5
2018-04-16	5.072	19.608	20.067	43717	8.96	25.43	18.38
2018-04-16 01:00:00	5.576	20.834	21.702	2019-09-09 01:00:00	9.27	26.13	19.64
2018-04-16 02:00:00	6.731	24.068	22.95	2019-09-09 02:00:00	8.85	24.2	20.88
2018-04-16 03:00:00	8.599	29.64	23.978	2019-09-09 03:00:00	8.27	21.9	22.27
2018-04-16 04:00:00	8.619	30.013	23.232	2019-09-09 04:00:00	7.51	19.37	23.03
2018-04-16 05:00:00	9.235	31.473	22.622	2019-09-09 05:00:00	7.93	20.58	24.14
2018-04-16 06:00:00	9.513	33.243	22.325	2019-09-09 06:00:00	11.36	31.23	26.26
2018-04-16 07:00:00	10.115	38.062	23.993	2019-09-09 07:00:00	21.73	64.66	28.46
2018-04-16 08:00:00	11.704	44.486	28.781	2019-09-09 08:00:00	25.9	77.84	30.43
2018-04-16 09:00:00	11.64	43.426	35.274	2019-09-09 09:00:00	22.96	67.53	31.42
2018-04-16 10:00:00	14.29	48.273	44.203	2019-09-09 10:00:00	21.58	61.45	29.52
2018-04-16 11:00:00	15.953	54.088	60.527	2019-09-09 11:00:00	20.01	57.58	27.88
2018-04-16 12:00:00	19.329	64.275	54.699	2019-09-09 12:00:00	15.73	44.58	25.31
2018-04-16 13:00:00	18.762	62.171	44.895	2019-09-09 13:00:00		--
2018-04-16 14:00:00	17.776	64.715	37.675	2019-09-09 14:00:00		--
2018-04-16 15:00:00	13.581	45.492	31.401	2019-09-09 15:00:00	18.8	52.58	21.4
2018-04-16 16:00:00	10.734	34.976	30.559	2019-09-09 16:00:00	12.27	32.47	20.7
2018-04-16 17:00:00	9.327	30.477	25.511	2019-09-09 17:00:00	7.52	18.93	17.38
2018-04-16 18:00:00	8.522	27.779	23.923	2019-09-09 18:00:00	9.61	24.24	21.78
2018-04-16 19:00:00	6.254	20.021	25.994	2019-09-09 19:00:00	11.26	28.83	24.16
2018-04-16 20:00:00	5.612	17.96	25.926	2019-09-09 20:00:00	10.52	25.95	25.95
2018-04-16 21:00:00	5.758	18.01	25.57	2019-09-09 21:00:00	5.46	10.77	25.36
2018-04-16 22:00:00	6.202	19.325	26.971	2019-09-09 22:00:00		--
2018-04-16 23:00:00	6.85	21.227	27.885	2019-09-09 23:00:00		--
2018-04-17	7.402	23.809	27.141	43718	2.97	5.19	17.92
2018-04-17 01:00:00	7.701	25.061	27.728	2019-09-10 01:00:00	2.69	5.48	14.63
2018-04-17 02:00:00	8.077	26.142	28.78	2019-09-10 02:00:00	2.52	5.33	13.34
2018-04-17 03:00:00	8.196	27.076	31.212	2019-09-10 03:00:00	2.34	5.26	11.15
2018-04-17 04:00:00	8.715	28.251	32.064	2019-09-10 04:00:00	2.13	4.87	11.22
2018-04-17 05:00:00	9.222	28.966	30.339	2019-09-10 05:00:00	1.67	3.05	11.95
2018-04-17 06:00:00	9.169	30.174	31.184	2019-09-10 06:00:00	1.58	2.94	11.05
2018-04-17 07:00:00	10.686	34.646	34.112	2019-09-10 07:00:00	1.49	2.6	13.15
2018-04-17 08:00:00	13.084	42.373	38.383	2019-09-10 08:00:00	1.87	2.7	19.18
2018-04-17 09:00:00	16.044	51.137	41.465	2019-09-10 09:00:00	2.09	2.97	19.51
2018-04-17 10:00:00	16.271	53.679	41.775	2019-09-10 10:00:00	2.01	2.89	19.1
2018-04-17 11:00:00	16.652	54.01	42.843	2019-09-10 11:00:00	1.97	2.77	18.16
2018-04-17 12:00:00	17.862	57.639	41.106	2019-09-10 12:00:00	1.98	2.79	18.09
2018-04-17 13:00:00	17.354	56.378	38.309	2019-09-10 13:00:00	1.98	2.68	19.22
2018-04-17 14:00:00	14.803	47.479	35.249	2019-09-10 14:00:00	2.23	2.97	21
2018-04-17 15:00:00	11.463	35.353	33.239	2019-09-10 15:00:00	2.42	2.9	23.41
2018-04-17 16:00:00	8.825	26.307	30.977	2019-09-10 16:00:00	2.85	3.12	27.3
2018-04-17 17:00:00	7.525	22.574	27.747	2019-09-10 17:00:00	3.18	3.54	29.95
2018-04-17 18:00:00	6.761	20.131	27.774	2019-09-10 18:00:00	3.21	3.61	28.94
2018-04-17 19:00:00	6.246	17.765	27.781	2019-09-10 19:00:00	3.31	3.96	27.75
2018-04-17 20:00:00	6.714	19.169	28.677	2019-09-10 20:00:00	3.44	4.49	28.15
2018-04-17 21:00:00	7.548	22.339	30.7	2019-09-10 21:00:00	3.66	4.93	29.5
2018-04-17 22:00:00	8.071	24.08	31.153	2019-09-10 22:00:00	4.18	5.88	31.97
2018-04-17 23:00:00	9.11	26.472	33.149	2019-09-10 23:00:00	4.19	5.7	32.78
2018-04-18	9.594	27.314	35.109	43719	3.69	4.49	31.05
2018-04-18 01:00:00	9.393	26.644	35.96	2019-09-11 01:00:00	3.24	3.82	28.14
2018-04-18 02:00:00	9.075	25.699	35.174	2019-09-11 02:00:00	3.13	3.6	28.1
2018-04-18 03:00:00	9.216	27.165	34.438	2019-09-11 03:00:00	3.03	3.4	28.75
2018-04-18 04:00:00	9.373	28.716	34.616	2019-09-11 04:00:00	2.83	3.04	27.08
2018-04-18 05:00:00	9.872	30.534	35.469	2019-09-11 05:00:00	2.65	3.19	24.69
2018-04-18 06:00:00	11.15	32.961	36.857	2019-09-11 06:00:00	2.49	3.17	24.11
2018-04-18 07:00:00	12.794	37.687	38.756	2019-09-11 07:00:00	2.42	3.53	23.14
2018-04-18 08:00:00	13.91	42.422	40.256	2019-09-11 08:00:00	2.54	4.23	22.46
2018-04-18 09:00:00	15.757	48.551	42.917	2019-09-11 09:00:00	2.44	4.76	20.81
2018-04-18 10:00:00	17.73	53.658	46.496	2019-09-11 10:00:00	2.67	6.57	19.28
2018-04-18 11:00:00	19.285	58.745	47.179	2019-09-11 11:00:00	3.06	8.46	19.07
2018-04-18 12:00:00	21.264	63.529	45.741	2019-09-11 12:00:00	3.23	9.25	19.58
2018-04-18 13:00:00	21.974	66.378	44.439	2019-09-11 13:00:00	3.07	9.13	17.83
2018-04-18 14:00:00	20.353	62.274	42.208	2019-09-11 14:00:00	2.91	9.08	16.33
2018-04-18 15:00:00	16.524	48.256	39.034	2019-09-11 15:00:00	2.59	8.57	14.96
2018-04-18 16:00:00	13.903	39.618	37.143	2019-09-11 16:00:00	2.61	9.25	13.94
2018-04-18 17:00:00	12.066	33.181	35.65	2019-09-11 17:00:00	2.31	8.45	13.93
2018-04-18 18:00:00	9.735	25.566	35.203	2019-09-11 18:00:00	2.77	10.39	13.78
2018-04-18 19:00:00	9.336	23.028	36.275	2019-09-11 19:00:00	2.76	9.58	16.47
2018-04-18 20:00:00	10.292	25.887	35.84	2019-09-11 20:00:00	2.97	9.85	17.61
2018-04-18 21:00:00	11.56	30.161	36.609	2019-09-11 21:00:00	3.18	9.36	20.98
2018-04-18 22:00:00	12.992	35.207	37.249	2019-09-11 22:00:00	1.84	2.73	23.48
2018-04-18 23:00:00	13.972	39.349	38.085	2019-09-11 23:00:00	1.25	1.49	15.83
2018-04-19	14.879	42.144	39.707	43720	1.6	3.97	13.02
2018-04-19 01:00:00	16.491	46.881	41.818	2019-09-12 01:00:00	2.45	6.69	17.67
2018-04-19 02:00:00	17.318	50.014	42.841	2019-09-12 02:00:00	2.21	4.45	20.66
2018-04-19 03:00:00	18.737	52.131	44.877	2019-09-12 03:00:00	2.24	4.58	19.13
2018-04-19 04:00:00	19.476	53.543	46.357	2019-09-12 04:00:00	2.26	5.04	18.08
2018-04-19 05:00:00	21.989	60.923	49.879	2019-09-12 05:00:00	2.25	5.08	17.31
2018-04-19 06:00:00	26.407	73.873	53.879	2019-09-12 06:00:00	2.03	29.38	16.73
2018-04-19 07:00:00	26.065	71.735	58.407	2019-09-12 07:00:00	2	4.51	16.43
2018-04-19 08:00:00	26.604	72.333	60.125	2019-09-12 08:00:00	2.23	7.98	17.01
2018-04-19 09:00:00	28.239	76.691	62.668	2019-09-12 09:00:00	2.55	6.68	17.66
2018-04-19 10:00:00	32.366	86.725	68.119	2019-09-12 10:00:00	2.36	5.83	17.63
2018-04-19 11:00:00	40.36	109.029	70.507	2019-09-12 11:00:00	2.61	7.12	16.26
2018-04-19 12:00:00	37.411	98.912	66.029	2019-09-12 12:00:00	3.21	9.32	15.44
2018-04-19 13:00:00	38.202	103.167	61.511	2019-09-12 13:00:00	3.76	11.12	15.51
2018-04-19 14:00:00	32.912	92.468	56.695	2019-09-12 14:00:00	4.28	12.34	15.5
2018-04-19 15:00:00	26.318	72.414	52.341	2019-09-12 15:00:00	4.35	12.29	14.99
2018-04-19 16:00:00	15.753	39.394	48.363	2019-09-12 16:00:00		--
2018-04-19 17:00:00	8.438	18.594	40.182	2019-09-12 17:00:00	4.98	14.89	14.17
2018-04-19 18:00:00	15.773	44.365	34.293	2019-09-12 18:00:00	5.16	15.17	14.27
2018-04-19 19:00:00	29.734	86.18	40.02	2019-09-12 19:00:00	4.93	20.76	14.66
2018-04-19 20:00:00	31.117	88.949	45.248	2019-09-12 20:00:00	4.79	14.08	14.58
2018-04-19 21:00:00	23.295	66.266	45.942	2019-09-12 21:00:00	5.27	15.71	14.7
2018-04-19 22:00:00	13.198	34.801	41.943	2019-09-12 22:00:00	5.89	17.74	14.66
2018-04-19 23:00:00	7.569	18.38	35.768	2019-09-12 23:00:00	5.94	17.55	14.43
2018-04-20	7.142	18.443	33.829	43721	6.55	19.52	13.85
2018-04-20 01:00:00	7.745	20.45	33.981	2019-09-13 01:00:00	6.63	19.79	13
2018-04-20 02:00:00	8.268	22.961	33.684	2019-09-13 02:00:00	6.4	19	12.53
2018-04-20 03:00:00	9.459	26.744	33.967	2019-09-13 03:00:00	6.59	19.79	11.72
2018-04-20 04:00:00	10.253	28.929	35.253	2019-09-13 04:00:00	6.35	19.08	11.08
2018-04-20 05:00:00	9.303	28.449	35.374	2019-09-13 05:00:00	5.67	16.85	10.65
2018-04-20 06:00:00	9.217	29.085	32.913	2019-09-13 06:00:00	5.16	15.36	11.4
2018-04-20 07:00:00	9.964	29.634	33.742	2019-09-13 07:00:00	5.44	15.64	16.23
2018-04-20 08:00:00	11.584	34.11	35.723	2019-09-13 08:00:00	5.03	13.46	19.21
2018-04-20 09:00:00	13.164	38.889	37.397	2019-09-13 09:00:00	3.91	9.28	19.15
2018-04-20 10:00:00	14.764	43.6	39.04	2019-09-13 10:00:00	2.47	4.58	17.58
2018-04-20 11:00:00	16.493	50.064	37.604	2019-09-13 11:00:00	1.85	2.76	16.17
2018-04-20 12:00:00	14.724	43.293	36.986	2019-09-13 12:00:00	1.55	1.96	15.03
2018-04-20 13:00:00	12.062	34.267	35.295	2019-09-13 13:00:00	1.28	1.57	13.18
2018-04-20 14:00:00	8.764	25.594	31.769	2019-09-13 14:00:00	1.06	1.45	10.98
2018-04-20 15:00:00	7.645	22.629	26.962	2019-09-13 15:00:00	0.95	1.4	10.15
2018-04-20 16:00:00	6.962	20.828	24.773	2019-09-13 16:00:00	0.92	1.59	9.79
2018-04-20 17:00:00	6.406	18.904	23.152	2019-09-13 17:00:00	1.33	3.17	9.64
2018-04-20 18:00:00	6.293	18.352	23.261	2019-09-13 18:00:00	1.75	4.39	11.61
2018-04-20 19:00:00	6.241	18.003	23.965	2019-09-13 19:00:00	2.6	7.02	13.49
2018-04-20 20:00:00	5.897	16.465	24.962	2019-09-13 20:00:00	3.13	8.14	15.15
2018-04-20 21:00:00	6.093	16.968	24.716	2019-09-13 21:00:00	2.13	4.11	16.74
2018-04-20 22:00:00	6.816	19.268	24.992	2019-09-13 22:00:00	1.71	2.83	15.43
2018-04-20 23:00:00	7.404	21.649	26.56	2019-09-13 23:00:00	1.75	3.9	15.05
2018-04-21	7.945	23.785	27.947	43722	1.85	3.51	16.7
2018-04-21 01:00:00	8.591	25.372	29.221	2019-09-14 01:00:00	1.8	3.18	18
2018-04-21 02:00:00	9.455	26.975	30.596	2019-09-14 02:00:00	1.62	2.53	18.26
2018-04-21 03:00:00	11.241	31.817	33.031	2019-09-14 03:00:00	1.5	2.15	18.64
2018-04-21 04:00:00	11.771	33.948	36.774	2019-09-14 04:00:00	1.42	1.82	19.38
2018-04-21 05:00:00	13.036	37.341	39.01	2019-09-14 05:00:00	1.41	1.76	19.19
2018-04-21 06:00:00	14.858	41.172	43.829	2019-09-14 06:00:00	1.48	1.8	19.71
2018-04-21 07:00:00	16.785	42.632	55.181	2019-09-14 07:00:00	1.54	1.91	19.7
2018-04-21 08:00:00	18.372	46.289	58.448	2019-09-14 08:00:00	1.47	1.78	18.52
2018-04-21 09:00:00	21.353	54.092	56.709	2019-09-14 09:00:00	1.42	2.24	16.77
2018-04-21 10:00:00	20.097	49.504	56.37	2019-09-14 10:00:00	1.42	2.81	16.09
2018-04-21 11:00:00	24.679	64.056	53.606	2019-09-14 11:00:00	1.44	3.18	16.01
2018-04-21 12:00:00	23.506	59.759	55.695	2019-09-14 12:00:00	1.35	2.95	14.56
2018-04-21 13:00:00	23.979	60.384	56.486	2019-09-14 13:00:00	1.1	2.05	12.66
2018-04-21 14:00:00	21.099	53.025	51.872	2019-09-14 14:00:00	1.03	1.82	11.71
2018-04-21 15:00:00	17.458	43.593	42.994	2019-09-14 15:00:00	0.91	1.55	10.29
2018-04-21 16:00:00	13.153	31.68	37.981	2019-09-14 16:00:00	0.89	1.36	10.29
2018-04-21 17:00:00	9.725	23.347	32.979	2019-09-14 17:00:00	1.07	2.35	10.79
2018-04-21 18:00:00	8.292	20.294	28.699	2019-09-14 18:00:00	1.26	2.7	12.47
2018-04-21 19:00:00	9.25	24.005	25.635	2019-09-14 19:00:00	1.37	2.83	13.67
2018-04-21 20:00:00	9.19	25.422	20.465	2019-09-14 20:00:00	1.47	3.01	14
2018-04-21 21:00:00	8.547	24.364	16.624	2019-09-14 21:00:00	1.62	3.74	14.48
2018-04-21 22:00:00	9.154	26.463	15.739	2019-09-14 22:00:00	1.85	4.47	15.62
2018-04-21 23:00:00	6.016	16.899	15.365	2019-09-14 23:00:00	1.77	3.78	16.67
2018-04-22	3.238	8.313	14.706	43723	1.58	17.64	16.12
2018-04-22 01:00:00	2.409	5.984	14.379	2019-09-15 01:00:00	1.64	3.68	15.31
2018-04-22 02:00:00	3.257	9.437	13.021	2019-09-15 02:00:00	1.59	3.36	15.32
2018-04-22 03:00:00	3.733	11.171	11.702	2019-09-15 03:00:00	1.77	4.19	14.58
2018-04-22 04:00:00	3.201	9.228	11.708	2019-09-15 04:00:00	1.84	4.56	14.88
2018-04-22 05:00:00	2.716	7.896	11.366	2019-09-15 05:00:00	2.02	5.21	15.18
2018-04-22 06:00:00	2.459	6.437	10.682	2019-09-15 06:00:00	2.13	5.37	15.85
2018-04-22 07:00:00	2.01	5.546	10.473	2019-09-15 07:00:00	2.81	8.1	16.59
2018-04-22 08:00:00	2.328	6.424	10.65	2019-09-15 08:00:00	3.77	11.19	17.24
2018-04-22 09:00:00	2.208	6.243	10.59	2019-09-15 09:00:00	3.69	10.53	17.33
2018-04-22 10:00:00	2.394	6.942	10.234	2019-09-15 10:00:00	3.56	9.71	17.08
2018-04-22 11:00:00	2.126	5.972	9.643	2019-09-15 11:00:00	2.99	7.88	16.37
2018-04-22 12:00:00	1.856	5.361	9.153	2019-09-15 12:00:00	3.54	9.92	15.85
2018-04-22 13:00:00	1.917	5.458	8.713	2019-09-15 13:00:00	3.4	9.17	15.14
2018-04-22 14:00:00	2.846	11.581	8.375	2019-09-15 14:00:00	3.78	10.9	14.71
2018-04-22 15:00:00	2.329	7.326	8.351	2019-09-15 15:00:00	3.95	11.08	16.14
2018-04-22 16:00:00	3.092	9.831	7.766	2019-09-15 16:00:00	2.87	6.57	16.13
2018-04-22 17:00:00	3.158	9.908	7.375	2019-09-15 17:00:00		--
2018-04-22 18:00:00	2.965	9.219	7.269	2019-09-15 18:00:00	2.67	6.91	14.87
2018-04-22 19:00:00	3.566	11.48	7.588	2019-09-15 19:00:00	2.91	7.88	14.96
2018-04-22 20:00:00	4.434	14.008	8.487	2019-09-15 20:00:00	2.99	7.97	16.02
2018-04-22 21:00:00	4.565	14.872	8.439	2019-09-15 21:00:00	3.28	8.3	17.89
2018-04-22 22:00:00	3.974	13.059	9.089	2019-09-15 22:00:00	3.37	8.38	18.23
2018-04-22 23:00:00	3.534	12.148	9.573	2019-09-15 23:00:00	3.78	9.95	18.39
2018-04-23	4.805	15.628	9.612	43724	4.11	10.79	19.07
2018-04-23 01:00:00	4.871	17.346	9.535	2019-09-16 01:00:00	3.34	7.9	19.83
2018-04-23 02:00:00	4.624	16.32	10.161	2019-09-16 02:00:00	2.4	4.63	18.34
2018-04-23 03:00:00	4.592	16.096	10.351	2019-09-16 03:00:00	1.56	27.43	14.64
2018-04-23 04:00:00	4.72	16.126	10.418	2019-09-16 04:00:00	1.24	2.41	10.49
2018-04-23 05:00:00	5.668	19.481	10.384	2019-09-16 05:00:00	1.12	2.65	8.58
2018-04-23 06:00:00	6.242	21.462	10.768	2019-09-16 06:00:00	1.43	4.03	9.69
2018-04-23 07:00:00	6.684	22.335	11.513	2019-09-16 07:00:00	1.53	4.02	12.62
2018-04-23 08:00:00	6.566	22.154	12.948	2019-09-16 08:00:00	1.74	4.44	13.94
2018-04-23 09:00:00	7.5	24.135	15.026	2019-09-16 09:00:00	2.25	5.97	11.53
2018-04-23 10:00:00	6.995	22.332	17.025	2019-09-16 10:00:00	2.45	6.71	13.35
2018-04-23 11:00:00	4.742	14.496	18.84	2019-09-16 11:00:00	2.26	6.05	13.53
2018-04-23 12:00:00	4.475	14.17	17.73	2019-09-16 12:00:00	2.36	6.55	12.58
2018-04-23 13:00:00	3.628	10.889	17.315	2019-09-16 13:00:00	3.33	9.81	12.65
2018-04-23 14:00:00	3.795	11.542	16.16	2019-09-16 14:00:00	3.28	9.2	13.45
2018-04-23 15:00:00	3.654	11.403	15.402	2019-09-16 15:00:00	2.54	6.58	13.34
2018-04-23 16:00:00	3.847	11.982	15.31	2019-09-16 16:00:00	1.42	2.81	12.04
2018-04-23 17:00:00	3.868	12.174	15.037	2019-09-16 17:00:00	1.4	3.45	10.05
2018-04-23 18:00:00	4.192	13.554	14.214	2019-09-16 18:00:00	1.46	4.2	9.74
2018-04-23 19:00:00	4.623	15.652	14.259	2019-09-16 19:00:00	1.28	3.86	10.14
2018-04-23 20:00:00	6.488	22.258	15.271	2019-09-16 20:00:00	1.22	4.01	9.82
2018-04-23 21:00:00	7.61	25.523	17.169	2019-09-16 21:00:00	1.27	4.13	10.45
2018-04-23 22:00:00	8.617	27.927	18.575	2019-09-16 22:00:00	1.34	4.23	11.89
2018-04-23 23:00:00	9.703	29.473	25.877	2019-09-16 23:00:00	1.44	5.01	12.34
2018-04-24	10.201	29.217	33.679	43725	1.44	5.67	12.87
2018-04-24 01:00:00	10.634	30.473	32.378	2019-09-17 01:00:00	1.44	5.99	13.32
2018-04-24 02:00:00	10.848	31.584	28.475	2019-09-17 02:00:00	1.45	5.14	13.59
2018-04-24 03:00:00	9.983	29.218	25.707	2019-09-17 03:00:00	1.51	4.47	13.78
2018-04-24 04:00:00	11.624	34.214	24.739	2019-09-17 04:00:00	1.66	4.36	14.4
2018-04-24 05:00:00	16.069	43.488	45.285	2019-09-17 05:00:00	1.85	4.73	15.47
2018-04-24 06:00:00	16.812	47.152	43.208	2019-09-17 06:00:00	2.11	5.6	16.31
2018-04-24 07:00:00	16.24	47.713	39.963	2019-09-17 07:00:00	2.49	7.1	16.5
2018-04-24 08:00:00	15.136	45.076	38.26	2019-09-17 08:00:00	3.08	9.1	17.22
2018-04-24 09:00:00	9.793	29.406	32.347	2019-09-17 09:00:00	4.08	12.39	18
2018-04-24 10:00:00	7.108	21.431	26.479	2019-09-17 10:00:00	5.66	17.01	18.87
2018-04-24 11:00:00	4.781	13.306	21.656	2019-09-17 11:00:00	7.27	20.77	20.09
2018-04-24 12:00:00	3.455	9.529	18.462	2019-09-17 12:00:00	7.49	20.79	19.86
2018-04-24 13:00:00	2.821	7.733	15.47	2019-09-17 13:00:00	8.6	23.73	18.68
2018-04-24 14:00:00	2.746	7.96	13.876	2019-09-17 14:00:00	8.71	23.7	18.39
2018-04-24 15:00:00	3.098	9.4	13.3	2019-09-17 15:00:00	8.36	22.68	17.86
2018-04-24 16:00:00	3.844	12.404	13.311	2019-09-17 16:00:00	8.72	24.26	17.05
2018-04-24 17:00:00	3.623	11.311	13.77	2019-09-17 17:00:00	9.07	24.81	16.85
2018-04-24 18:00:00	3.075	9.561	14.053	2019-09-17 18:00:00	5.11	12.81	15.64
2018-04-24 19:00:00	2.919	10.06	13.499	2019-09-17 19:00:00	7.37	20.69	6.36
2018-04-24 20:00:00	3.038	12.899	13.603	2019-09-17 20:00:00	4.85	12.57	15.78
2018-04-24 21:00:00	4.255	15.861	17.567	2019-09-17 21:00:00	1.89	3.48	13.67
2018-04-24 22:00:00	5.646	20.108	20.829	2019-09-17 22:00:00	1.08	1.38	8.8
2018-04-24 23:00:00	6.002	21.845	23.653	2019-09-17 23:00:00	0.8	0.94	5.94
2018-04-25	7.778	26.396	27.001	43726	0.65	0.8	5.21
2018-04-25 01:00:00	8.028	27.221	27.813	2019-09-18 01:00:00	0.6	0.98	4.77
2018-04-25 02:00:00	8.837	28.338	31.345	2019-09-18 02:00:00	0.63	1.01	4.97
2018-04-25 03:00:00	10.307	32.408	31.352	2019-09-18 03:00:00	0.55	1.8	5.27
2018-04-25 04:00:00	11.493	35.75	30.691	2019-09-18 04:00:00	0.55	1.03	5.74
2018-04-25 05:00:00	10.872	34.748	29.599	2019-09-18 05:00:00	0.56	0.86	6.13
2018-04-25 06:00:00	10.233	33.825	28.816	2019-09-18 06:00:00	0.53	0.87	6.04
2018-04-25 07:00:00	10.093	34.97	33.435	2019-09-18 07:00:00	0.51	0.86	6.38
2018-04-25 08:00:00	9.737	35.74	38.656	2019-09-18 08:00:00	0.5	0.84	6.17
2018-04-25 09:00:00	11.239	37.842	36.985	2019-09-18 09:00:00	0.5	0.84	6.06
2018-04-25 10:00:00	11.981	39.605	32.923	2019-09-18 10:00:00	0.51	1.38	6.29
2018-04-25 11:00:00	13.351	44.594	30.021	2019-09-18 11:00:00	0.52	1.06	6.49
2018-04-25 12:00:00	15.153	50.771	26.531	2019-09-18 12:00:00	0.58	1.38	6.38
2018-04-25 13:00:00	14.46	48.432	24.215	2019-09-18 13:00:00	0.61	1.31	6.63
2018-04-25 14:00:00	15.126	51.448	24.529	2019-09-18 14:00:00	0.6	1.23	7.1
2018-04-25 15:00:00	16.924	55.116	25.319	2019-09-18 15:00:00	0.64	1.27	7.59
2018-04-25 16:00:00	18.096	58.718	23.825	2019-09-18 16:00:00	0.69	1.45	7.72
2018-04-25 17:00:00	15.786	50.148	21.703	2019-09-18 17:00:00	0.71	1.55	7.66
2018-04-25 18:00:00	13.112	41.04	20.168	2019-09-18 18:00:00		--
2018-04-25 19:00:00	12.102	37.692	19.869	2019-09-18 19:00:00	1	3.13	7.17
2018-04-25 20:00:00	12.938	40.305	20.357	2019-09-18 20:00:00	1.26	4.1	8.4
2018-04-25 21:00:00	14.651	46.135	20.136	2019-09-18 21:00:00	1.54	5.08	9.77
2018-04-25 22:00:00	16.146	51.997	20.424	2019-09-18 22:00:00	1.61	5.37	10.61
2018-04-25 23:00:00	17.202	55.995	20.961	2019-09-18 23:00:00	1.36	3.9	11.66
2018-04-26	17.663	56.91	22.25	43727	1.1	2.44	13.22
2018-04-26 01:00:00	18.654	59.788	24.2	2019-09-19 01:00:00	1.17	2.59	14.54
2018-04-26 02:00:00	18.826	60.327	25.672	2019-09-19 02:00:00	1.23	2.54	15.5
2018-04-26 03:00:00	18.86	61.095	27.022	2019-09-19 03:00:00	1.34	2.72	17.07
2018-04-26 04:00:00	18.044	58.084	27.793	2019-09-19 04:00:00	1.55	2.92	19.11
2018-04-26 05:00:00	17.319	58.292	27.987	2019-09-19 05:00:00	1.83	3.5	2.73
2018-04-26 06:00:00	19.663	63.815	30.957	2019-09-19 06:00:00	2.32	5.59	21.31
2018-04-26 07:00:00	23.539	74.118	39.799	2019-09-19 07:00:00	2.61	6.63	21.05
2018-04-26 08:00:00	26.176	83.52	43.353	2019-09-19 08:00:00	2.71	7.14	20.28
2018-04-26 09:00:00	26.61	84.338	46.785	2019-09-19 09:00:00	3.29	9.57	20.45
2018-04-26 10:00:00	23.247	74.244	45.131	2019-09-19 10:00:00	3.92	11.8	20.05
2018-04-26 11:00:00	21.309	67.699	38.007	2019-09-19 11:00:00	5.26	14.09	19.29
2018-04-26 12:00:00	19.834	62.994	34.177	2019-09-19 12:00:00	4.71	14.03	20.29
2018-04-26 13:00:00	19.814	63.067	31.221	2019-09-19 13:00:00	4.57	12.69	21.04
2018-04-26 14:00:00	18.779	60.898	30.099	2019-09-19 14:00:00	5.04	14.07	21.4
2018-04-26 15:00:00	18.335	62.303	31.192	2019-09-19 15:00:00	5.42	15.32	20.4
2018-04-26 16:00:00	12.275	40.158	32.085	2019-09-19 16:00:00	5.9	16.59	20.38
2018-04-26 17:00:00	9.661	30.991	24.149	2019-09-19 17:00:00	5.7	16.13	21.63
2018-04-26 18:00:00	11.043	35.098	21.781	2019-09-19 18:00:00	3.48	8.77	21.46
2018-04-26 19:00:00	11.781	37.028	24.757	2019-09-19 19:00:00	2.8	6.7	19.81
2018-04-26 20:00:00	13.946	44.472	26.718	2019-09-19 20:00:00	2.56	6.1	18.95
2018-04-26 21:00:00	15.104	49.88	28.222	2019-09-19 21:00:00	2.7	6.8	19.27
2018-04-26 22:00:00	17.593	56.764	29.869	2019-09-19 22:00:00	3.02	7.93	20.11
2018-04-26 23:00:00	19.06	59.228	44.395	2019-09-19 23:00:00	3.4	8.93	22
2018-04-27	19.126	55.615	62.907	43728	3.78	8.84	25.8
2018-04-27 01:00:00	19.987	59.978	58.529	2019-09-20 01:00:00	5.27	12.46	31.53
2018-04-27 02:00:00	26.618	77.848	58.202	2019-09-20 02:00:00	5.47	12.11	32.4
2018-04-27 03:00:00	29.786	88.448	58.216	2019-09-20 03:00:00	4.94	10.89	30.44
2018-04-27 04:00:00	29.952	89.95	55.934	2019-09-20 04:00:00	4.64	10.22	29.49
2018-04-27 05:00:00	31.093	95.491	50.365	2019-09-20 05:00:00	4.57	10.7	27.56
2018-04-27 06:00:00	34.399	104.844	48.542	2019-09-20 06:00:00	5.95	16.06	26.23
2018-04-27 07:00:00	28.211	84.12	44.626	2019-09-20 07:00:00	7.1	19.56	25.82
2018-04-27 08:00:00	19.129	56.184	38.4	2019-09-20 08:00:00	7.14	20.02	24.24
2018-04-27 09:00:00	13.557	40.02	32.068	2019-09-20 09:00:00	7.12	19.96	22.6
2018-04-27 10:00:00	12.044	36.752	30.086	2019-09-20 10:00:00	6.8	18.97	21.85
2018-04-27 11:00:00	12.391	37.854	30.586	2019-09-20 11:00:00	5.45	14.2	21.02
2018-04-27 12:00:00	10.501	34.071	31.746	2019-09-20 12:00:00	4.55	11.23	19.82
2018-04-27 13:00:00	9.11	32.461	34.123	2019-09-20 13:00:00	5.28	14.4	18.09
2018-04-27 14:00:00	9.853	33.287	35.253	2019-09-20 14:00:00	4.74	12.19	17.18
2018-04-27 15:00:00	10.423	32.372	36.462	2019-09-20 15:00:00	4.02	10.25	17.04
2018-04-27 16:00:00	11.237	33.959	31.572	2019-09-20 16:00:00	4.87	13.58	15.74
2018-04-27 17:00:00	11.384	34.064	28.269	2019-09-20 17:00:00	4.76	13.22	15.85
2018-04-27 18:00:00	9.596	28.402	26.711	2019-09-20 18:00:00	5.21	15.13	15.12
2018-04-27 19:00:00	8.499	25.906	23.83	2019-09-20 19:00:00	6.39	19.17	16.05
2018-04-27 20:00:00	7.704	24.124	22.782	2019-09-20 20:00:00	6.99	20.61	17.9
2018-04-27 21:00:00	9.255	31.657	22.368	2019-09-20 21:00:00	6.72	19.44	20.14
2018-04-27 22:00:00	8.844	31.218	28.007	2019-09-20 22:00:00	7.21	20.08	23.84
2018-04-27 23:00:00	7.676	28.407	32.263	2019-09-20 23:00:00	5.86	14.47	25.82
2018-04-28	8.379	31.128	35.118	43729	6.72	17.28	27.37
2018-04-28 01:00:00	9.366	33.626	37.894	2019-09-21 01:00:00	8.03	21.19	28.51
2018-04-28 02:00:00	10.413	33.003	41.016	2019-09-21 02:00:00	8.85	23.78	29.1
2018-04-28 03:00:00	11.225	34.564	44.081	2019-09-21 03:00:00	10.53	28.87	29.33
2018-04-28 04:00:00	11.994	36.685	48.275	2019-09-21 04:00:00	10.86	30.18	29.32
2018-04-28 05:00:00	11.708	35.046	50.653	2019-09-21 05:00:00	10.52	28.79	28.89
2018-04-28 06:00:00	10.882	34.844	53.409	2019-09-21 06:00:00	10.09	26.8	29.37
2018-04-28 07:00:00	18.81	61.993	58.2	2019-09-21 07:00:00	7.9	19.62	29.94
2018-04-28 08:00:00		--		2019-09-21 08:00:00	7.62	19.37	28.12
2018-04-28 09:00:00		--		2019-09-21 09:00:00	6.42	16.43	25.21
2018-04-28 10:00:00		--		2019-09-21 10:00:00	4.15	9.01	22.31
2018-04-28 11:00:00		--		2019-09-21 11:00:00	2.56	4.51	18.96
2018-04-28 12:00:00		--		2019-09-21 12:00:00	2.19	3.99	15.89
2018-04-28 13:00:00		--		2019-09-21 13:00:00	2.37	5.05	15.17
2018-04-28 14:00:00		--		2019-09-21 14:00:00	2.4	5.16	15.09
2018-04-28 15:00:00		--		2019-09-21 15:00:00	2.74	6.39	14.92
2018-04-28 16:00:00		--		2019-09-21 16:00:00	4.29	11.56	14.63
2018-04-28 17:00:00		--		2019-09-21 17:00:00	9.92	30.3	14.54
2018-04-28 18:00:00	2.563	8.843		2019-09-21 18:00:00	16.8	52.77	14.93
2018-04-28 19:00:00	4.861	15.078	25.032	2019-09-21 19:00:00		--
2018-04-28 20:00:00	5.9	19.018	22.477	2019-09-21 20:00:00	19.66	61.99	15.89
2018-04-28 21:00:00	5.985	19.758	22.271	2019-09-21 21:00:00	19.91	63.08	14.88
2018-04-28 22:00:00	5.556	19.011	22.543	2019-09-21 22:00:00	19.39	60.63	15.52
2018-04-28 23:00:00	5.409	19.01	23.595	2019-09-21 23:00:00	19.04	58.44	16.51
2018-04-29	6.065	21.199	26.686	43730	20.87	64.01	17.74
2018-04-29 01:00:00	6.471	21.631	30.385	2019-09-22 01:00:00	19.79	60.56	18.01
2018-04-29 02:00:00	7.009	22.276	31.975	2019-09-22 02:00:00	18.87	56.99	18.04
2018-04-29 03:00:00	7.564	23.469	31.865	2019-09-22 03:00:00	18.84	57.11	18.61
2018-04-29 04:00:00	8.701	26.883	35.679	2019-09-22 04:00:00	19.91	61.07	18.86
2018-04-29 05:00:00	10.192	31.29	37.363	2019-09-22 05:00:00	25.81	79.63	18.87
2018-04-29 06:00:00	10.689	33.699	38.803	2019-09-22 06:00:00	25.94	79.31	20.08
2018-04-29 07:00:00	12.262	38.566	46.232	2019-09-22 07:00:00	25.71	78.12	21.07
2018-04-29 08:00:00	14.787	44.778	54.143	2019-09-22 08:00:00	23.1	69.72	20.74
2018-04-29 09:00:00	14.804	46.064	53.112	2019-09-22 09:00:00	18.94	56.46	19.85
2018-04-29 10:00:00	13.232	41.94	49.26	2019-09-22 10:00:00	17.47	52.01	18.25
2018-04-29 11:00:00	11.412	35.682	41.045	2019-09-22 11:00:00	15.68	46.78	17.18
2018-04-29 12:00:00	10.651	32.526	36.021	2019-09-22 12:00:00	11.45	33.76	15.55
2018-04-29 13:00:00	9.563	28.77	31.238	2019-09-22 13:00:00	7.63	22.04	13.95
2018-04-29 14:00:00	9.37	28.582	27.83	2019-09-22 14:00:00	6.12	17.35	12.73
2018-04-29 15:00:00	8.322	24.605	25.434	2019-09-22 15:00:00	5.26	14.91	11.91
2018-04-29 16:00:00	9.474	28.738	25.662	2019-09-22 16:00:00	6.22	18.32	10.87
2018-04-29 17:00:00	9.623	30.071	31.766	2019-09-22 17:00:00	6.75	20.4	10.43
2018-04-29 18:00:00	10.327	30.688	37.859	2019-09-22 18:00:00	7.39	22.01	10.07
2018-04-29 19:00:00	10.782	29.652	43.71	2019-09-22 19:00:00	7.92	23.67	10.86
2018-04-29 20:00:00	12.752	35.286	42.187	2019-09-22 20:00:00	9.19	27.74	11.32
2018-04-29 21:00:00	17.702	49.765	46.779	2019-09-22 21:00:00	9.56	28.7	11.91
2018-04-29 22:00:00	18.256	50.846	53.508	2019-09-22 22:00:00	8.6	25.69	12.59
2018-04-29 23:00:00	18.733	50.099	58.675	2019-09-22 23:00:00	7.42	21.91	13.17
2018-04-30	22.449	60.755	62.599	43731	7.69	22.43	14.03
2018-04-30 01:00:00	24.441	66.754	62.247	2019-09-23 01:00:00	9.96	29.33	16.68
2018-04-30 02:00:00	25.209	70.492	57.256	2019-09-23 02:00:00	10	28.3	19.3
2018-04-30 03:00:00	31.767	90.383	59.577	2019-09-23 03:00:00	10.31	28.84	20.34
2018-04-30 04:00:00	21.199	54.793	62.99	2019-09-23 04:00:00	10.21	28.16	20.66
2018-04-30 05:00:00	7.048	14.859	46.594	2019-09-23 05:00:00	9.22	25.16	20.12
2018-04-30 06:00:00	5.294	12.285	36.85	2019-09-23 06:00:00	6.98	18	19.72
2018-04-30 07:00:00	7.043	20.194	31.785	2019-09-23 07:00:00	4.49	10.91	18.07
2018-04-30 08:00:00	7.97	23.496	29.992	2019-09-23 08:00:00	3.43	8.43	16.09
2018-04-30 09:00:00	7.651	22.478	29.008	2019-09-23 09:00:00	2.61	6.63	14.99
2018-04-30 10:00:00	7.052	18.992	29.319	2019-09-23 10:00:00	1.98	5.14	14.77
2018-04-30 11:00:00	5.753	16.392	24.573	2019-09-23 11:00:00	1.78	4.19	14.17
2018-04-30 12:00:00	6.022	17.706	23.199	2019-09-23 12:00:00	1.63	3.82	12.83
2018-04-30 13:00:00	6.346	18.755	23.956	2019-09-23 13:00:00	1.4	2.89	12.15
2018-04-30 14:00:00	6.163	18.13	23.889	2019-09-23 14:00:00	1.14	2.01	10.67
2018-04-30 15:00:00	5.725	16.95	23.375	2019-09-23 15:00:00	0.99	1.65	9.24
2018-04-30 16:00:00	5.893	17.565	21.892	2019-09-23 16:00:00	0.91	1.47	8.41
2018-04-30 17:00:00	6.339	19.282	22.121	2019-09-23 17:00:00	1.2	2.84	7.91
2018-04-30 18:00:00	6.906	20.61	22.189	2019-09-23 18:00:00	1.97	5.3	8.89
2018-04-30 19:00:00	7.882	23.882	22.952	2019-09-23 19:00:00	2.28	6.19	10.74
2018-04-30 20:00:00	7.534	23.477	28.704	2019-09-23 20:00:00	2.42	8.06	11.44
2018-04-30 21:00:00	7.815	23.865	31.322	2019-09-23 21:00:00	2.08	5.48	11.29
2018-04-30 22:00:00		--		2019-09-23 22:00:00	1.67	4.1	10.19
2018-04-30 23:00:00		--		2019-09-23 23:00:00	1.37	3.32	9.47
2018-05-01		--		43732	1.25	3.04	9.19
2018-05-01 01:00:00		--		2019-09-24 01:00:00	1.04	2.37	9.7
2018-05-01 02:00:00		--		2019-09-24 02:00:00	1.06	2.44	9.96
2018-05-01 03:00:00		--		2019-09-24 03:00:00	1.11	2.44	11.32
2018-05-01 04:00:00		--		2019-09-24 04:00:00	1	1.89	11.78
2018-05-01 05:00:00		--		2019-09-24 05:00:00	0.93	1.79	10.58
2018-05-01 06:00:00		--		2019-09-24 06:00:00	0.89	2.13	9.76
2018-05-01 07:00:00		--		2019-09-24 07:00:00	0.89	2.07	10.73
2018-05-01 08:00:00		--		2019-09-24 08:00:00	0.93	2.11	11.58
2018-05-01 09:00:00	14.259	42.206	41.908	2019-09-24 09:00:00	0.88	1.98	12.07
2018-05-01 10:00:00	12.899	39.511	37.231	2019-09-24 10:00:00	0.91	1.68	11.78
2018-05-01 11:00:00	10.639	31.836	34.257	2019-09-24 11:00:00	0.9	1.54	11.68
2018-05-01 12:00:00	8.493	24.803	30.69	2019-09-24 12:00:00	0.91	1.33	11.27
2018-05-01 13:00:00	4.589	12.992	27.561	2019-09-24 13:00:00	0.95	1.4	11.31
2018-05-01 14:00:00	5.797	18.159	24.189	2019-09-24 14:00:00	0.98	1.46	10.9
2018-05-01 15:00:00	3.793	12.442	25.407	2019-09-24 15:00:00	1	1.59	10.41
2018-05-01 16:00:00	3.027	9.364	22.111	2019-09-24 16:00:00	1.23	2.57	9.91
2018-05-01 17:00:00	2.8	6.41	26.648	2019-09-24 17:00:00	1.75	4.9	9.56
2018-05-01 18:00:00	3.355	7.831	27.437	2019-09-24 18:00:00	2.07	6.24	9.73
2018-05-01 19:00:00	3.017	6.653	25.915	2019-09-24 19:00:00	1.74	5.2	10.49
2018-05-01 20:00:00	2.769	6.477	24.271	2019-09-24 20:00:00		--
2018-05-01 21:00:00	3.005	7.989	22.736	2019-09-24 21:00:00	1.59	4.98	11.01
2018-05-01 22:00:00	2.927	8.509	21.106	2019-09-24 22:00:00	1.51	4.56	11.75
2018-05-01 23:00:00	3.367	10.057	19.199	2019-09-24 23:00:00	1.36	4.1	11.36
2018-05-02	3.366	10.117	17.324	43733	1.28	3.84	10.26
2018-05-02 01:00:00	3.316	9.864	18.873	2019-09-25 01:00:00	1.41	4.45	10.68
2018-05-02 02:00:00	3.465	10.066	19.12	2019-09-25 02:00:00	1.71	4.96	12.05
2018-05-02 03:00:00	3.371	9.535	19.854	2019-09-25 03:00:00	1.98	5.62	13.25
2018-05-02 04:00:00	3.673	10.535	18.467	2019-09-25 04:00:00	2.66	7.34	15.98
2018-05-02 05:00:00	4.095	12.182	18.616	2019-09-25 05:00:00	3.19	8.39	18.66
2018-05-02 06:00:00	5.188	16.113	18.352	2019-09-25 06:00:00	3.5	9.24	19.6
2018-05-02 07:00:00	6.155	19.515	27.127	2019-09-25 07:00:00	4.07	10.83	21.32
2018-05-02 08:00:00	5.487	16.926	29.788	2019-09-25 08:00:00	4.21	10.72	22.34
2018-05-02 09:00:00	2.933	8.741	22.125	2019-09-25 09:00:00	4.3	10.96	21.56
2018-05-02 10:00:00	1.787	5.335	15.112	2019-09-25 10:00:00	3.81	9.08	21.12
2018-05-02 11:00:00	1.697	5.01	12.594	2019-09-25 11:00:00	4.25	10.78	19.86
2018-05-02 12:00:00	1.402	3.734	13.276	2019-09-25 12:00:00	3.97	9.81	18.94
2018-05-02 13:00:00	1.201	3.421	10.068	2019-09-25 13:00:00	3.32	7.68	17.72
2018-05-02 14:00:00	1.19	3.166	9.854	2019-09-25 14:00:00	3.06	6.86	16.73
2018-05-02 15:00:00	1.094	2.953	9.183	2019-09-25 15:00:00	2.81	6.29	16.2
2018-05-02 16:00:00	1.144	3.409	9.004	2019-09-25 16:00:00	2.37	5.06	14.76
2018-05-02 17:00:00	1.084	3.423	9.579	2019-09-25 17:00:00	2.31	5.42	12.24
2018-05-02 18:00:00	1.198	3.989	10.643	2019-09-25 18:00:00	2.28	5.65	11.38
2018-05-02 19:00:00	1.7	5.858	14.327	2019-09-25 19:00:00	2.28	5.91	11.51
2018-05-02 20:00:00	2.346	7.768	17.412	2019-09-25 20:00:00	2.58	6.9	12.19
2018-05-02 21:00:00	2.749	8.516	19.201	2019-09-25 21:00:00	2.88	7.81	13.27
2018-05-02 22:00:00	4.189	13.037	19.399	2019-09-25 22:00:00	2.95	7.51	14.84
2018-05-02 23:00:00	6.616	19.974	22.978	2019-09-25 23:00:00	3.08	7.62	16.17
2018-05-03	6.194	19.222	28.741	43734	3.62	8.97	17.88
2018-05-03 01:00:00	4.693	15.065	29.781	2019-09-26 01:00:00	3.97	9.66	19.17
2018-05-03 02:00:00	2.367	9.767	25.482	2019-09-26 02:00:00	4.36	10.75	20.88
2018-05-03 03:00:00	2.659	11.042	22.158	2019-09-26 03:00:00	4.74	11.07	22.81
2018-05-03 04:00:00	2.822	10.461	31.261	2019-09-26 04:00:00	4.74	10.53	24.11
2018-05-03 05:00:00	2.673	8.863	30.907	2019-09-26 05:00:00	4.65	10.3	23.11
2018-05-03 06:00:00	2.67	8.127	30.797	2019-09-26 06:00:00	4.29	11.39	22.62
2018-05-03 07:00:00	2.922	8.758	32.272	2019-09-26 07:00:00	4.18	9.22	22.51
2018-05-03 08:00:00	2.659	7.459	33.368	2019-09-26 08:00:00	3.98	8.68	20.89
2018-05-03 09:00:00	2.144	5.408	29.213	2019-09-26 09:00:00	3.59	7.53	19.36
2018-05-03 10:00:00	1.928	4.327	26.143	2019-09-26 10:00:00	4.09	9.4	18.94
2018-05-03 11:00:00	1.766	4.225	21.005	2019-09-26 11:00:00	5.13	12.68	18.91
2018-05-03 12:00:00	2.797	8.499	18.449	2019-09-26 12:00:00	5.7	13.77	19.09
2018-05-03 13:00:00	2.861	9.136	21.006	2019-09-26 13:00:00	5.07	11.82	18.63
2018-05-03 14:00:00	2.842	8.981	21.627	2019-09-26 14:00:00	4.66	10.63	17.46
2018-05-03 15:00:00	3.552	11.287	19.355	2019-09-26 15:00:00	4.38	10	16.14
2018-05-03 16:00:00	3.213	9.6	19.424	2019-09-26 16:00:00	4.43	10.33	15.42
2018-05-03 17:00:00	2.02	5.949	17.828	2019-09-26 17:00:00	4.51	10.73	14.37
2018-05-03 18:00:00	1.993	6.143	15.583	2019-09-26 18:00:00	4.25	10.22	13.82
2018-05-03 19:00:00	1.982	6.749	15.606	2019-09-26 19:00:00	3.78	9.08	13.33
2018-05-03 20:00:00	2.511	8.588	17.924	2019-09-26 20:00:00	3.86	9.64	12.84
2018-05-03 21:00:00	2.772	9.424	20.198	2019-09-26 21:00:00	4.11	10.52	13.2
2018-05-03 22:00:00	2.746	10.031	19.653	2019-09-26 22:00:00	4.35	11.43	13.78
2018-05-03 23:00:00	3.316	11.8	20.912	2019-09-26 23:00:00	5.02	13.67	14.47
2018-05-04	4.312	15.2	23.231	43735	5.64	15.58	14.86
2018-05-04 01:00:00	5.452	17.989	30.316	2019-09-27 01:00:00	6.18	17.3	15.89
2018-05-04 02:00:00	6.475	19.903	33.703	2019-09-27 02:00:00	7.6	21.16	17.7
2018-05-04 03:00:00	6.833	21.11	35.217	2019-09-27 03:00:00	8.73	24.23	21.23
2018-05-04 04:00:00	6.865	20.842	37.713	2019-09-27 04:00:00	10.64	30.3	22.87
2018-05-04 05:00:00	7.856	24.993	39.413	2019-09-27 05:00:00	14.41	42.64	23.17
2018-05-04 06:00:00	10.717	27.583	66.149	2019-09-27 06:00:00	14.34	41.57	23.65
2018-05-04 07:00:00	12.033	33.973	59.863	2019-09-27 07:00:00	15.22	43.98	24.57
2018-05-04 08:00:00	12.705	38.953	52.725	2019-09-27 08:00:00	17.18	48.79	25.44
2018-05-04 09:00:00		--		2019-09-27 09:00:00	19.07	54.15	25.42
2018-05-04 10:00:00		--		2019-09-27 10:00:00	19.08	56.56	24.08
2018-05-04 11:00:00		--		2019-09-27 11:00:00	19.69	55.97	22.93
2018-05-04 12:00:00	12.913	47.408	38.019	2019-09-27 12:00:00	17.1	48.58	21.58
2018-05-04 13:00:00	14.419	50.228	33.43	2019-09-27 13:00:00	11.06	29.93	19.65
2018-05-04 14:00:00	15.251	50.589	31.885	2019-09-27 14:00:00	5.49	13.31	16.94
2018-05-04 15:00:00	9.726	30.308	31.529	2019-09-27 15:00:00	4.37	10.61	13.85
2018-05-04 16:00:00	6.856	19.849	30.325	2019-09-27 16:00:00	3.67	8.76	12.94
2018-05-04 17:00:00	5.891	19.807	30.629	2019-09-27 17:00:00	2.77	6.29	11.61
2018-05-04 18:00:00	6.283	17.871	29.686	2019-09-27 18:00:00	2.49	5.88	10.26
2018-05-04 19:00:00	5.958	17.039	27.612	2019-09-27 19:00:00	2.19	5.3	9.63
2018-05-04 20:00:00	5.592	16.432	27.193	2019-09-27 20:00:00	2.22	5.87	9.28
2018-05-04 21:00:00	5.027	14.972	26.86	2019-09-27 21:00:00		--
2018-05-04 22:00:00	4.894	15.569	25.515	2019-09-27 22:00:00	2.53	7.06	10.43
2018-05-04 23:00:00	4.929	15.47	25.116	2019-09-27 23:00:00	3.12	9.26	11.24
2018-05-05	5.144	16.377	26.291	43736	4.22	12.38	12.79
2018-05-05 01:00:00	5.243	15.894	29.77	2019-09-28 01:00:00	6.72	19.92	15.99
2018-05-05 02:00:00	3.98	11.724	28.035	2019-09-28 02:00:00	11.84	35.18	20.77
2018-05-05 03:00:00	3.89	12.083	24.872	2019-09-28 03:00:00	14.16	41.21	22.64
2018-05-05 04:00:00	4.693	14.544	24.093	2019-09-28 04:00:00	13.78	39.72	23.3
2018-05-05 05:00:00	6.108	19.761	23.808	2019-09-28 05:00:00	12.62	35.54	23.09
2018-05-05 06:00:00	7.323	23.467	24.738	2019-09-28 06:00:00	12.27	34.66	21.88
2018-05-05 07:00:00	7.782	24.745	27.302	2019-09-28 07:00:00	13.78	37.12	21.96
2018-05-05 08:00:00	8.385	26.726	29.244	2019-09-28 08:00:00	13.55	38.2	21.95
2018-05-05 09:00:00	9.454	29.026	34.54	2019-09-28 09:00:00	13.51	37.93	21.48
2018-05-05 10:00:00	10.659	32.394	35.858	2019-09-28 10:00:00	12.94	36.4	20.55
2018-05-05 11:00:00	9.833	29.017	35.087	2019-09-28 11:00:00	12.16	33.69	19.81
2018-05-05 12:00:00	9.562	28.056	32.099	2019-09-28 12:00:00	11.91	32.68	19.18
2018-05-05 13:00:00	9.497	28.106	28.691	2019-09-28 13:00:00		--
2018-05-05 14:00:00	8.013	26.086	28.486	2019-09-28 14:00:00	7.4	18.99	17.32
2018-05-05 15:00:00	7.657	25.38	27.298	2019-09-28 15:00:00	7.61	19.56	16.5
2018-05-05 16:00:00	7.844	24.35	26.907	2019-09-28 16:00:00	7.49	19.47	16.27
2018-05-05 17:00:00	8.268	25.216	26.251	2019-09-28 17:00:00	7.11	18.44	16.43
2018-05-05 18:00:00	8.502	25.941	27.762	2019-09-28 18:00:00	6.87	17.77	16.27
2018-05-05 19:00:00	8.726	26.102	28.643	2019-09-28 19:00:00	6.91	18.35	16
2018-05-05 20:00:00	9.38	27.82	29.864	2019-09-28 20:00:00	7.49	19.54	16.5
2018-05-05 21:00:00	9.413	28.941	32.124	2019-09-28 21:00:00	7.95	21.54	18.84
2018-05-05 22:00:00	10.267	31.909	35.933	2019-09-28 22:00:00	13.36	36.79	26.36
2018-05-05 23:00:00	10.618	30.992	42.893	2019-09-28 23:00:00		--
2018-05-06	7.364	20.42	42.219	43737	14.68	38.77	30.59
2018-05-06 01:00:00	5.203	15.78	35.083	2019-09-29 01:00:00	14.78	38.87	31.28
2018-05-06 02:00:00	5.286	17.75	31.488	2019-09-29 02:00:00	14.06	36.89	29.34
2018-05-06 03:00:00	6.457	21.141	33.128	2019-09-29 03:00:00	10.85	27.26	26.23
2018-05-06 04:00:00	7.95	25.177	34.65	2019-09-29 04:00:00	10.22	26.09	23.02
2018-05-06 05:00:00	8.155	26.981	33.578	2019-09-29 05:00:00	11.84	32.1	21.81
2018-05-06 06:00:00	12.105	38.78	34.055	2019-09-29 06:00:00	11.07	29.57	23.09
2018-05-06 07:00:00	15.264	45.54	37.476	2019-09-29 07:00:00	10.5	27.66	22.27
2018-05-06 08:00:00	15.581	45.362	38.788	2019-09-29 08:00:00	10.99	29.22	21.8
2018-05-06 09:00:00	12.739	36.68	35.418	2019-09-29 09:00:00	12.45	33.77	21.93
2018-05-06 10:00:00	10.423	31.228	30.329	2019-09-29 10:00:00	12.18	32.29	22.35
2018-05-06 11:00:00	8.343	24.972	26.38	2019-09-29 11:00:00	11.2	29.09	21.96
2018-05-06 12:00:00	7.318	21.947	26.049	2019-09-29 12:00:00	11.1	36.25	21.19
2018-05-06 13:00:00	5.641	17.82	24.382	2019-09-29 13:00:00	10.24	26.2	21.1
2018-05-06 14:00:00	8.036	25.742	23.253	2019-09-29 14:00:00	8.18	20.3	20.19
2018-05-06 15:00:00	5.749	17.8	30.743	2019-09-29 15:00:00	6.8	16.63	18.69
2018-05-06 16:00:00	4.609	13.86	26.17	2019-09-29 16:00:00	6.17	15.52	17.12
2018-05-06 17:00:00	5.91	17.635	21.089	2019-09-29 17:00:00	6.18	15.93	15.84
2018-05-06 18:00:00	7.014	20.081	23.113	2019-09-29 18:00:00	5.65	15.88	14.17
2018-05-06 19:00:00	5.772	16.239	24.663	2019-09-29 19:00:00	6.57	18.66	12.1
2018-05-06 20:00:00	6.459	18.088	25.252	2019-09-29 20:00:00	6.71	18.85	14.65
2018-05-06 21:00:00	6.815	19.445	25.117	2019-09-29 21:00:00	6.78	18.9	15.86
2018-05-06 22:00:00	8.579	26.394	25.135	2019-09-29 22:00:00	7.07	19.97	16.43
2018-05-06 23:00:00	10.478	29.884	27.859	2019-09-29 23:00:00	7.89	21.9	18.64
2018-05-07	8.665	25.906	28.279	43738	10.48	28.81	24.79
2018-05-07 01:00:00		--		2019-09-30 01:00:00	12.75	34.29	27.27
2018-05-07 02:00:00		--		2019-09-30 02:00:00	13.61	36.25	29.4
2018-05-07 03:00:00		--		2019-09-30 03:00:00	14.23	38.15	29.12
2018-05-07 04:00:00		--		2019-09-30 04:00:00	15.19	41.27	28.27
2018-05-07 05:00:00		--		2019-09-30 05:00:00	16.44	45.24	27.55
2018-05-07 06:00:00		--		2019-09-30 06:00:00	15.79	43.43	26.87
2018-05-07 07:00:00		--		2019-09-30 07:00:00	16.23	44.82	25.9
2018-05-07 08:00:00		--		2019-09-30 08:00:00	18.26	51.34	25.33
2018-05-07 09:00:00		--		2019-09-30 09:00:00	19.13	54.05	25.44
2018-05-07 10:00:00		--		2019-09-30 10:00:00	19.68	55.71	26.01
2018-05-07 11:00:00		--		2019-09-30 11:00:00	20.21	56.79	25.9
2018-05-07 12:00:00		--		2019-09-30 12:00:00	16.55	45.88	25.95
2018-05-07 13:00:00		--		2019-09-30 13:00:00	9.91	24.8	23.92
2018-05-07 14:00:00		--		2019-09-30 14:00:00	8.01	19.59	22.35
2018-05-07 15:00:00		--		2019-09-30 15:00:00	7.62	18.6	22.06
2018-05-07 16:00:00		--		2019-09-30 16:00:00	8.23	20.55	21.29
2018-05-07 17:00:00		--		2019-09-30 17:00:00	8.05	19.84	20.28
2018-05-07 18:00:00	4.388	13.328	24.769	2019-09-30 18:00:00	7.92	19.75	20.93
2018-05-07 19:00:00	5.329	16.06	31.459	2019-09-30 19:00:00	8.54	21.64	21.21
2018-05-07 20:00:00	7.128	18.998	42.785	2019-09-30 20:00:00	9.38	24.33	22.04
2018-05-07 21:00:00	6.688	19.539	34.603	2019-09-30 21:00:00	9	22.67	22.55
2018-05-07 22:00:00	6.39	19.806	31.24	2019-09-30 22:00:00	7.36	18.38	22.64
2018-05-07 23:00:00	6.538	20.528	30.091	2019-09-30 23:00:00	7.08	18.06	21.6
2018-05-08	6.594	20.384	33.448	43739	7.45	19.46	21.31
2018-05-08 01:00:00	5.974	15.799	40.336	2019-10-01 01:00:00	8.08	21.13	21.96
2018-05-08 02:00:00	4.814	13.097	35.884	2019-10-01 02:00:00	8.29	21.1	23.78
2018-05-08 03:00:00	4.256	11.838	31.571	2019-10-01 03:00:00	11.5	30.2	26.64
2018-05-08 04:00:00	4.707	13.749	30.698	2019-10-01 04:00:00	13.01	33.8	29.44
2018-05-08 05:00:00	4.979	15.977	26.144	2019-10-01 05:00:00	12.18	32.81	29.35
2018-05-08 06:00:00	4.82	16.728	25.473	2019-10-01 06:00:00	11.83	30.43	29.46
2018-05-08 07:00:00	4.484	16.525	25.588	2019-10-01 07:00:00	11.64	30.22	30.87
2018-05-08 08:00:00	4.26	16.28	25.827	2019-10-01 08:00:00	12.19	31.93	28.39
2018-05-08 09:00:00	4.524	17.358	24.589	2019-10-01 09:00:00	12.95	34.27	28.34
2018-05-08 10:00:00	4.664	17.44	24.566	2019-10-01 10:00:00	13.18	34.63	27.41
2018-05-08 11:00:00	4.696	16.883	23.391	2019-10-01 11:00:00	9.79	24.03	26.49
2018-05-08 12:00:00	3.293	12.596	24.811	2019-10-01 12:00:00	8.05	19.28	24.62
2018-05-08 13:00:00	2.648	10.016	21.516	2019-10-01 13:00:00	6.52	14.84	23.9
2018-05-08 14:00:00	2.495	9.336	18.679	2019-10-01 14:00:00	5.92	13.25	22.81
2018-05-08 15:00:00	3.165	12.177	20.831	2019-10-01 15:00:00		--
2018-05-08 16:00:00	3.145	11.537	23.807	2019-10-01 16:00:00	5.47	12.51	20.17
2018-05-08 17:00:00	3.614	12.348	22.75	2019-10-01 17:00:00	5.43	12.51	18.98
2018-05-08 18:00:00	3.153	10.72	20.4	2019-10-01 18:00:00	5.3	12.41	18.21
2018-05-08 19:00:00	2.691	9.231	18.436	2019-10-01 19:00:00	5.3	12.62	18.24
2018-05-08 20:00:00	3.232	11	18.843	2019-10-01 20:00:00	5.23	12.76	17.91
2018-05-08 21:00:00	4.681	16.27	25.17	2019-10-01 21:00:00	5.22	13.22	17.31
2018-05-08 22:00:00	5.363	15.789	37.064	2019-10-01 22:00:00	6.27	16.73	16.67
2018-05-08 23:00:00	5.154	14.713	35.816	2019-10-01 23:00:00	7.57	20.95	16.72
2018-05-09	5.795	14.641	45.749	43740	7.31	19.93	17.21
2018-05-09 01:00:00	6.051	13.336	47.545	2019-10-02 01:00:00	7.8	21.1	19.31
2018-05-09 02:00:00	6.186	16.627	41.52	2019-10-02 02:00:00	8.47	23.04	20.78
2018-05-09 03:00:00	6.341	17.418	37.457	2019-10-02 03:00:00	8.29	22.58	21.54
2018-05-09 04:00:00	7.021	21.205	36.868	2019-10-02 04:00:00	9.72	27.67	22.86
2018-05-09 05:00:00	7.639	24.028	35.83	2019-10-02 05:00:00	10.8	30.18	23.51
2018-05-09 06:00:00	9.363	29.625	35.687	2019-10-02 06:00:00	11.14	30.47	24.18
2018-05-09 07:00:00	11.528	35.65	38.094	2019-10-02 07:00:00	10.15	27.14	24.1
2018-05-09 08:00:00	9.899	32.718	39.619	2019-10-02 08:00:00	10.62	28.92	23.07
2018-05-09 09:00:00	8.881	32.816	39.703	2019-10-02 09:00:00	11.18	30.67	23.48
2018-05-09 10:00:00	10.78	35.496	41.497	2019-10-02 10:00:00	11.49	31.07	23.44
2018-05-09 11:00:00	8.161	27.086	34.643	2019-10-02 11:00:00	11.72	31.57	22.95
2018-05-09 12:00:00	7.939	26.548	28.349	2019-10-02 12:00:00	10.54	27.96	22.55
2018-05-09 13:00:00	6.915	25.095	25.695	2019-10-02 13:00:00	7.93	19.41	22
2018-05-09 14:00:00	6.903	24.297	23.431	2019-10-02 14:00:00	6.43	15.05	20.24
2018-05-09 15:00:00	6.212	22.638	21.837	2019-10-02 15:00:00	6.01	14.01	19.77
2018-05-09 16:00:00	5.61	20.014	21.704	2019-10-02 16:00:00	5.83	13.71	18.56
2018-05-09 17:00:00	4.119	14.639	18.895	2019-10-02 17:00:00	5.74	14.01	17.11
2018-05-09 18:00:00	4.714	15.339	16.672	2019-10-02 18:00:00	5.83	14.59	16.87
2018-05-09 19:00:00	6.145	19.713	18.714	2019-10-02 19:00:00	5.75	14.7	17.19
2018-05-09 20:00:00	6.922	23.742	21.573	2019-10-02 20:00:00	5.83	15.02	17.18
2018-05-09 21:00:00	7.251	24.155	21.407	2019-10-02 21:00:00	5.97	15.46	17.17
2018-05-09 22:00:00	8.399	27.246	21.805	2019-10-02 22:00:00	8.24	22.48	19.49
2018-05-09 23:00:00	9.746	31.871	23.864	2019-10-02 23:00:00	10.43	27.89	23.06
2018-05-10	10.899	35.722	25.128	43741	10.61	27.93	24.06
2018-05-10 01:00:00	13.888	43.859	28.675	2019-10-03 01:00:00	10.49	27.43	23.14
2018-05-10 02:00:00	15.156	46.729	37.172	2019-10-03 02:00:00	10.89	28.46	23.69
2018-05-10 03:00:00	14.466	45.658	38.327	2019-10-03 03:00:00	10.86	28.52	24.93
2018-05-10 04:00:00	15.489	49.333	38.402	2019-10-03 04:00:00	10.95	28.14	25.26
2018-05-10 05:00:00	17.557	55.784	38.192	2019-10-03 05:00:00	10.71	27.63	24.02
2018-05-10 06:00:00	17.677	55.979	41.087	2019-10-03 06:00:00	10.22	26.04	24.2
2018-05-10 07:00:00	18.851	59.183	45.518	2019-10-03 07:00:00	10.41	26.81	24.27
2018-05-10 08:00:00	19.694	61.448	45.571	2019-10-03 08:00:00	9.95	25.37	23.74
2018-05-10 09:00:00	17.844	56.153	45.738	2019-10-03 09:00:00	9.22	22.98	23.29
2018-05-10 10:00:00	16.678	53.878	43.089	2019-10-03 10:00:00	8.49	20.35	22.7
2018-05-10 11:00:00	16.757	54.919	41.948	2019-10-03 11:00:00	8.12	19.34	21.84
2018-05-10 12:00:00	13.71	43.652	38.539	2019-10-03 12:00:00	7.75	18.39	21.64
2018-05-10 13:00:00	9.123	28.63	30.78	2019-10-03 13:00:00	7.8	18.66	21.48
2018-05-10 14:00:00	6.233	19.891	25.745	2019-10-03 14:00:00	7.33	17.22	21.08
2018-05-10 15:00:00	4.956	16.206	22.017	2019-10-03 15:00:00	7.35	17.33	20.62
2018-05-10 16:00:00	4.467	14.63	19.957	2019-10-03 16:00:00	7.88	19.19	20.03
2018-05-10 17:00:00	4.324	13.561	18.476	2019-10-03 17:00:00	7.83	19.17	19.9
2018-05-10 18:00:00	3.804	11.882	18.458	2019-10-03 18:00:00	8.13	20.16	20.07
2018-05-10 19:00:00	3.999	12.188	18.159	2019-10-03 19:00:00	11.6	32.88	20.76
2018-05-10 20:00:00	4.386	13.755	19.226	2019-10-03 20:00:00	16.82	47.14	22.99
2018-05-10 21:00:00	4.758	14.4	20.438	2019-10-03 21:00:00	16.92	45.09	26.41
2018-05-10 22:00:00	4.649	14.398	21.558	2019-10-03 22:00:00	15.05	38.82	25.14
2018-05-10 23:00:00	5.074	15.217	24.199	2019-10-03 23:00:00	12.61	32.36	22.93
2018-05-11	5.74	16.464	28.981	43742	10.96	28.65	21.34
2018-05-11 01:00:00	6.119	17.817	30.51	2019-10-04 01:00:00	8.36	21.75	19.91
2018-05-11 02:00:00	6.581	19.48	32.466	2019-10-04 02:00:00	4.89	11.4	17.5
2018-05-11 03:00:00	7.254	21.308	32.642	2019-10-04 03:00:00	2.67	4.78	14.79
2018-05-11 04:00:00	8.399	24.778	32.295	2019-10-04 04:00:00	2.09	3.31	15.27
2018-05-11 05:00:00	9.188	27.149	33.049	2019-10-04 05:00:00	1.58	1.71	16.11
2018-05-11 06:00:00	9.571	27.831	35.885	2019-10-04 06:00:00	1.29	0.65	15.4
2018-05-11 07:00:00	11.263	32.35	40.454	2019-10-04 07:00:00	1.17	0.32	15.6
2018-05-11 08:00:00	13.101	36.906	44.315	2019-10-04 08:00:00	1.14	0.22	15.84
2018-05-11 09:00:00	14.023	39.726	44.065	2019-10-04 09:00:00	1.07	0.27	14.45
2018-05-11 10:00:00	14.032	39.132	43.363	2019-10-04 10:00:00	1.02	0.41	13.66
2018-05-11 11:00:00	13.787	38.806	43.336	2019-10-04 11:00:00	0.95	0.36	13.25
2018-05-11 12:00:00	15.216	43.687	40.907	2019-10-04 12:00:00	0.88	0.29	12.52
2018-05-11 13:00:00	17.974	52.341	41.429	2019-10-04 13:00:00	0.82	0.35	10.57
2018-05-11 14:00:00	18.765	54.584	44.865	2019-10-04 14:00:00	0.8	0.62	9.5
2018-05-11 15:00:00	16.067	47.02	46.529	2019-10-04 15:00:00	0.7	0.41	8.86
2018-05-11 16:00:00	16.764	49.222	37.279	2019-10-04 16:00:00		--
2018-05-11 17:00:00	17.255	51.035	32.347	2019-10-04 17:00:00	0.58	0.37	7.26
2018-05-11 18:00:00	15.387	43.801	29.707	2019-10-04 18:00:00	0.53	0.42	6.77
2018-05-11 19:00:00	16.724	47.899	27.636	2019-10-04 19:00:00	0.51	0.46	6.63
2018-05-11 20:00:00	18.607	54.595	27.868	2019-10-04 20:00:00	0.5	0.46	7.56
2018-05-11 21:00:00	17.983	55.564	27.953	2019-10-04 21:00:00	0.53	0.55	8.76
2018-05-11 22:00:00	18.277	54.876	29.466	2019-10-04 22:00:00	0.59	0.58	10.03
2018-05-11 23:00:00	17.82	52.078	31.459	2019-10-04 23:00:00	0.67	0.83	11.82
2018-05-12	18.823	54.809	33.955	43743	0.84	0.96	13.33
2018-05-12 01:00:00	20.235	58.833	36.082	2019-10-05 01:00:00	1.01	1.36	13.17
2018-05-12 02:00:00	21.8	62.193	38.77	2019-10-05 02:00:00	0.97	1.29	12.55
2018-05-12 03:00:00	22.872	64.611	42.364	2019-10-05 03:00:00	0.99	1.25	11.87
2018-05-12 04:00:00	23.643	67.569	40.965	2019-10-05 04:00:00	1.09	1.53	11.7
2018-05-12 05:00:00	26.116	74.564	39.405	2019-10-05 05:00:00	1.28	1.74	9.2
2018-05-12 06:00:00	26.432	77.947	40.219	2019-10-05 06:00:00	0.98	1.57	8.01
2018-05-12 07:00:00	30.995	88.835	50.668	2019-10-05 07:00:00	0.99	1.69	8.31
2018-05-12 08:00:00	33.042	94.308	54.398	2019-10-05 08:00:00	0.89	1.46	8
2018-05-12 09:00:00	34.126	99.503	52.389	2019-10-05 09:00:00	0.8	1.14	7.62
2018-05-12 10:00:00	35.742	103.93	44.982	2019-10-05 10:00:00	0.75	1.15	7.02
2018-05-12 11:00:00	31.603	92.631	38.314	2019-10-05 11:00:00	0.75	1.19	6.83
2018-05-12 12:00:00	25.653	75.6	32.91	2019-10-05 12:00:00	0.69	1.09	6.72
2018-05-12 13:00:00	25.507	75.39	27.295	2019-10-05 13:00:00	0.67	1.02	6.59
2018-05-12 14:00:00	27.823	82.074	24.252	2019-10-05 14:00:00	0.67	1.02	6.51
2018-05-12 15:00:00	22.263	65.516	20.924	2019-10-05 15:00:00	0.65	0.99	6.68
2018-05-12 16:00:00	18.208	53.307	18.452	2019-10-05 16:00:00	0.71	1.28	6.6
2018-05-12 17:00:00	4.497	14.416	16.584	2019-10-05 17:00:00	0.71	1.32	7.02
2018-05-12 18:00:00	3.23	10.473	15.714	2019-10-05 18:00:00	0.69	1.72	7.52
2018-05-12 19:00:00	3.687	11.231	20.159	2019-10-05 19:00:00	0.77	1.73	8.24
2018-05-12 20:00:00	5.282	15.658	22.211	2019-10-05 20:00:00	0.88	2.11	9.38
2018-05-12 21:00:00	6.959	19.934	30.214	2019-10-05 21:00:00	0.87	1.82	11.26
2018-05-12 22:00:00	8.129	22.416	34.385	2019-10-05 22:00:00	0.89	1.74	10.97
2018-05-12 23:00:00	9.212	26.168	32.206	2019-10-05 23:00:00	0.96	1.72	14.37
2018-05-13	8.76	25.198	31.362	43744	1.13	1.49	17.24
2018-05-13 01:00:00	8.719	23.933	35.798	2019-10-06 01:00:00	1.29	1.71	17.47
2018-05-13 02:00:00	9.005	24.635	36.848	2019-10-06 02:00:00	1.47	2.16	18.58
2018-05-13 03:00:00	9.737	27.128	35.574	2019-10-06 03:00:00	1.68	2.96	18.63
2018-05-13 04:00:00	9.739	27.829	34.517	2019-10-06 04:00:00	1.7	2.85	17.38
2018-05-13 05:00:00	10.286	28.789	34.434	2019-10-06 05:00:00		--
2018-05-13 06:00:00	11.677	33.879	36.867	2019-10-06 06:00:00	9.39	30.72	21.59
2018-05-13 07:00:00	14.671	43.027	47.166	2019-10-06 07:00:00	7.61	21.73	18.76
2018-05-13 08:00:00	15.615	45.276	55.619	2019-10-06 08:00:00	8.61	24.66	17.47
2018-05-13 09:00:00	15.922	47.088	55.618	2019-10-06 09:00:00	7.77	21.61	19.92
2018-05-13 10:00:00	18.388	52.706	57.177	2019-10-06 10:00:00	6.88	18.36	21.43
2018-05-13 11:00:00	19.633	53.977	65.762	2019-10-06 11:00:00	6.11	15.73	22.17
2018-05-13 12:00:00	18.432	51.499	61.237	2019-10-06 12:00:00	3.59	7.55	20.29
2018-05-13 13:00:00	15.771	45.825	49.783	2019-10-06 13:00:00	1.7	1.91	15.14
2018-05-13 14:00:00	15.349	45.056	40.085	2019-10-06 14:00:00	1.28	4.57	11.07
2018-05-13 15:00:00	18.642	53.325	34.179	2019-10-06 15:00:00		--
2018-05-13 16:00:00	19.442	55.078	33.141	2019-10-06 16:00:00		--
2018-05-13 17:00:00	22.705	64.368	31.149	2019-10-06 17:00:00		--
2018-05-13 18:00:00	25.109	72.039	31.567	2019-10-06 18:00:00		--
2018-05-13 19:00:00	26.705	75.481	33.86	2019-10-06 19:00:00		--
2018-05-13 20:00:00	30.741	87.181	37.335	2019-10-06 20:00:00		--
2018-05-13 21:00:00	30.44	83.322	47.893	2019-10-06 21:00:00		--
2018-05-13 22:00:00	29.668	81.497	47.437	2019-10-06 22:00:00		--
2018-05-13 23:00:00	28.413	78.421	46.13	2019-10-06 23:00:00		--
2018-05-14	31.197	87.925	47.423	43745		--
2018-05-14 01:00:00	30.554	85.727	48.488	2019-10-07 01:00:00		--
2018-05-14 02:00:00	29.26	81.65	50.081	2019-10-07 02:00:00		--
2018-05-14 03:00:00	28.904	81.017	49.284	2019-10-07 03:00:00		--
2018-05-14 04:00:00	30.809	88.591	47.839	2019-10-07 04:00:00		--
2018-05-14 05:00:00	30.358	86.865	49.898	2019-10-07 05:00:00		--
2018-05-14 06:00:00	31.35	92.918	57.171	2019-10-07 06:00:00		--
2018-05-14 07:00:00	35.863	104.225	63.815	2019-10-07 07:00:00		--
2018-05-14 08:00:00	35.126	100.927	61.249	2019-10-07 08:00:00		--
2018-05-14 09:00:00	33.48	95.974	54.139	2019-10-07 09:00:00		--
2018-05-14 10:00:00	36.613	107.268	50.593	2019-10-07 10:00:00		--
2018-05-14 11:00:00		--		2019-10-07 11:00:00		--
2018-05-14 12:00:00		--		2019-10-07 12:00:00		--
2018-05-14 13:00:00	26.103	79.805	60.018	2019-10-07 13:00:00		--
2018-05-14 14:00:00	11.905	36.642	37.746	2019-10-07 14:00:00		--
2018-05-14 15:00:00	7.473	20.509	31.444	2019-10-07 15:00:00		--
2018-05-14 16:00:00	5.721	14.195	31.787	2019-10-07 16:00:00		--
2018-05-14 17:00:00	6.202	15.335	29.991	2019-10-07 17:00:00		--
2018-05-14 18:00:00	6.097	14.865	30.069	2019-10-07 18:00:00		--
2018-05-14 19:00:00	6.17	15.206	30.386	2019-10-07 19:00:00		--
2018-05-14 20:00:00	6.984	18.05	31.198	2019-10-07 20:00:00		--
2018-05-14 21:00:00	6.792	16.749	37.809	2019-10-07 21:00:00		--
2018-05-14 22:00:00	7.059	17.012	38.725	2019-10-07 22:00:00		--
2018-05-14 23:00:00	7.476	18.029	36.768	2019-10-07 23:00:00		--
2018-05-15	7.805	19.199	36.624	43746		--
2018-05-15 01:00:00	8.74	21.626	36.173	2019-10-08 01:00:00	1.32	2.14	11.07
2018-05-15 02:00:00	9.335	24.209	36.095	2019-10-08 02:00:00	1	1.03	11.54
2018-05-15 03:00:00	10.418	27.785	37.158	2019-10-08 03:00:00	0.86	0.84	9.42
2018-05-15 04:00:00	11.274	29.687	39.249	2019-10-08 04:00:00	0.76	0.78	7.92
2018-05-15 05:00:00	12.441	33.434	42.73	2019-10-08 05:00:00	0.66	0.7	7.07
2018-05-15 06:00:00	13.863	36.768	48.278	2019-10-08 06:00:00	0.62	0.72	6.8
2018-05-15 07:00:00	14.796	36.694	52.044	2019-10-08 07:00:00	0.6	0.79	7.12
2018-05-15 08:00:00	15.985	39.65	54.087	2019-10-08 08:00:00	0.64	1.1	7.77
2018-05-15 09:00:00	16.631	40.828	55.086	2019-10-08 09:00:00	0.64	1.25	8.4
2018-05-15 10:00:00	18.041	45.923	53.161	2019-10-08 10:00:00	0.64	1.14	9.09
2018-05-15 11:00:00	20.854	56.837	52.493	2019-10-08 11:00:00	0.65	1.05	9.23
2018-05-15 12:00:00	24.347	66.544	54.197	2019-10-08 12:00:00	0.78	1.68	9.39
2018-05-15 13:00:00	27.864	75.359	50.189	2019-10-08 13:00:00	0.9	2.04	9.7
2018-05-15 14:00:00	29.39	79.236	43.678	2019-10-08 14:00:00	0.97	2.13	10.09
2018-05-15 15:00:00	29.171	78.827	40.656	2019-10-08 15:00:00	1.05	2.39	10.11
2018-05-15 16:00:00	30.082	81.378	37.702	2019-10-08 16:00:00	1.16	2.79	10.05
2018-05-15 17:00:00	31.484	83.304	38.772	2019-10-08 17:00:00	1.36	3.57	10.27
2018-05-15 18:00:00	15.719	37.978	40.378	2019-10-08 18:00:00	1.62	4.6	10.63
2018-05-15 19:00:00	10.809	24.746	37.731	2019-10-08 19:00:00	1.85	5.31	11.33
2018-05-15 20:00:00	14.489	37.468	36.295	2019-10-08 20:00:00	1.89	5.3	12.49
2018-05-15 21:00:00	13.689	35.749	39.317	2019-10-08 21:00:00	1.77	4.68	13.48
2018-05-15 22:00:00	10.144	23.059	44.319	2019-10-08 22:00:00	1.53	3.19	16.62
2018-05-15 23:00:00	11.963	24.628	55.817	2019-10-08 23:00:00	1.57	2.28	20.88
2018-05-16	11.711	25.37	51.452	43747	1.64	2.31	21.15
2018-05-16 01:00:00	11.762	26.565	46.537	2019-10-09 01:00:00	1.71	2.28	21.95
2018-05-16 02:00:00	12.706	29.631	44.455	2019-10-09 02:00:00	1.8	2.72	21.68
2018-05-16 03:00:00	12.855	31.497	44.046	2019-10-09 03:00:00	1.81	2.88	21.06
2018-05-16 04:00:00	19.48	51.645	45.163	2019-10-09 04:00:00	1.75	2.74	20.17
2018-05-16 05:00:00	21.255	55.872	48.544	2019-10-09 05:00:00	1.62	2.27	19.59
2018-05-16 06:00:00	31.747	86.613	51.043	2019-10-09 06:00:00	1.63	2.23	19.71
2018-05-16 07:00:00	34.708	95.155	56.041	2019-10-09 07:00:00	1.78	3.19	19.07
2018-05-16 08:00:00	32.198	86.905	55.03	2019-10-09 08:00:00	2.1	4.6	17.82
2018-05-16 09:00:00	26.632	71.595	51.2	2019-10-09 09:00:00	2.71	7.34	17.24
2018-05-16 10:00:00	18.836	48.262	46.247	2019-10-09 10:00:00	3.57	10.6	16.77
2018-05-16 11:00:00	20.484	53.644	40.575	2019-10-09 11:00:00	5.86	18.12	17.83
2018-05-16 12:00:00	21.739	56.332	37.336	2019-10-09 12:00:00	8.64	26.51	19.99
2018-05-16 13:00:00	18.964	48.076	32.862	2019-10-09 13:00:00	9.88	30.19	21.83
2018-05-16 14:00:00	15.21	38.507	30.072	2019-10-09 14:00:00	9.6	29.39	22.42
2018-05-16 15:00:00	13.562	35.08	25.857	2019-10-09 15:00:00	9.54	28.47	21.22
2018-05-16 16:00:00	17.796	47.599	25.001	2019-10-09 16:00:00	9.48	28.71	21.47
2018-05-16 17:00:00	21.042	56.276	24.972	2019-10-09 17:00:00	9.21	28.16	20.77
2018-05-16 18:00:00	18.695	50.246	23.77	2019-10-09 18:00:00	10.45	32.1	20.97
2018-05-16 19:00:00	15.243	41.45	23.558	2019-10-09 19:00:00	10.16	30.83	22.23
2018-05-16 20:00:00	17.037	47.077	24.972	2019-10-09 20:00:00	5.33	13.68	22.72
2018-05-16 21:00:00	19.44	54.03	25.509	2019-10-09 21:00:00	3.39	7.33	21.96
2018-05-16 22:00:00	20.913	59.857	25.389	2019-10-09 22:00:00	3.75	8.43	22
2018-05-16 23:00:00	21.755	62.268	26.341	2019-10-09 23:00:00	4.63	11.54	15.79
2018-05-17	21.888	63.061	27.906	43748	5.56	14.38	22.77
2018-05-17 01:00:00	22.532	66.252	29.213	2019-10-10 01:00:00	6.89	18.88	22.47
2018-05-17 02:00:00	24.375	71.83	30.584	2019-10-10 02:00:00	8.6	23.81	22.34
2018-05-17 03:00:00	23.116	67.033	33.16	2019-10-10 03:00:00	8.87	24.77	21.97
2018-05-17 04:00:00	18.68	52.854	35.159	2019-10-10 04:00:00	8.79	24.84	22.02
2018-05-17 05:00:00	19.074	53.584	31.28	2019-10-10 05:00:00	8.38	23.65	21.9
2018-05-17 06:00:00	16.68	47.821	28.088	2019-10-10 06:00:00	8.15	23.01	21.91
2018-05-17 07:00:00	14.328	41.304	25.34	2019-10-10 07:00:00	9.01	25.79	22.56
2018-05-17 08:00:00	9.913	26.251	23.823	2019-10-10 08:00:00	8.54	24.14	23
2018-05-17 09:00:00	12.232	33.156	21.186	2019-10-10 09:00:00	9	25.69	23.81
2018-05-17 10:00:00	12.412	34.083	18.863	2019-10-10 10:00:00	10.01	28.65	23.59
2018-05-17 11:00:00	11.074	30.479	18.608	2019-10-10 11:00:00	11.59	33.24	23.32
2018-05-17 12:00:00	8.733	24.951	20.103	2019-10-10 12:00:00	12.28	39.81	22.57
2018-05-17 13:00:00	7.168	20.842	17.804	2019-10-10 13:00:00	12.14	35.04	22.44
2018-05-17 14:00:00	6.759	19.907	19.259	2019-10-10 14:00:00	12.01	34.76	22.72
2018-05-17 15:00:00	6.989	20.577	20.956	2019-10-10 15:00:00	10.59	29.74	21.15
2018-05-17 16:00:00	7.866	23.276	22.256	2019-10-10 16:00:00		--
2018-05-17 17:00:00	9.726	27.744	22.499	2019-10-10 17:00:00	9.42	26.58	19.74
2018-05-17 18:00:00	10.558	30.651	24.253	2019-10-10 18:00:00	11.47	33.32	20.54
2018-05-17 19:00:00	8.329	25.554	26.825	2019-10-10 19:00:00	12.39	34.92	21.78
2018-05-17 20:00:00	9.642	28.06	28.305	2019-10-10 20:00:00	10.31	29.2	22.41
2018-05-17 21:00:00	10.101	28.208	28.806	2019-10-10 21:00:00	10.66	30.43	21.98
2018-05-17 22:00:00	11.167	31.577	28.72	2019-10-10 22:00:00	11.89	34.42	21.93
2018-05-17 23:00:00	10.194	27.925	27.401	2019-10-10 23:00:00	12.8	37.96	21.56
2018-05-18	10.406	28.974	25.594	43749	12.7	37.65	21.92
2018-05-18 01:00:00	8.113	22.738	23.182	2019-10-11 01:00:00	12.53	36.92	21.62
2018-05-18 02:00:00	8.711	25.742	19.983	2019-10-11 02:00:00	12.67	37.73	22.39
2018-05-18 03:00:00	10.463	31.571	19.743	2019-10-11 03:00:00	13.17	38.66	23.71
2018-05-18 04:00:00	8.955	26.248	21.577	2019-10-11 04:00:00	13.43	39.16	23.13
2018-05-18 05:00:00	9.698	28.387	21.334	2019-10-11 05:00:00	13.35	39.37	21.93
2018-05-18 06:00:00	11.297	33.231	21.827	2019-10-11 06:00:00	13.55	40.03	21.68
2018-05-18 07:00:00	11.877	35.289	24.642	2019-10-11 07:00:00	13.51	40.23	21.32
2018-05-18 08:00:00	9.985	30.868	26.679	2019-10-11 08:00:00	12.55	36.97	21.42
2018-05-18 09:00:00		--		2019-10-11 09:00:00	7.78	21.9	20.25
2018-05-18 10:00:00		--		2019-10-11 10:00:00	4.05	11.27	16.03
2018-05-18 11:00:00		--		2019-10-11 11:00:00	2.34	6.22	14.74
2018-05-18 12:00:00		--		2019-10-11 12:00:00	2.33	7.09	13.7
2018-05-18 13:00:00		--		2019-10-11 13:00:00	2.88	9.09	14.13
2018-05-18 14:00:00		--		2019-10-11 14:00:00	3.78	11.98	14.41
2018-05-18 15:00:00		--		2019-10-11 15:00:00	4.05	12.6	14.74
2018-05-18 16:00:00		--		2019-10-11 16:00:00	3.18	9.41	14.68
2018-05-18 17:00:00		--		2019-10-11 17:00:00	2.91	8.71	15.73
2018-05-18 18:00:00		--		2019-10-11 18:00:00	2.81	7.48	18.74
2018-05-18 19:00:00		--		2019-10-11 19:00:00	2.28	5.52	19.16
2018-05-18 20:00:00		--		2019-10-11 20:00:00	2.14	5.41	18.37
2018-05-18 21:00:00		--		2019-10-11 21:00:00	2.21	5.92	18.94
2018-05-18 22:00:00		--		2019-10-11 22:00:00	2.4	6.41	18.02
2018-05-18 23:00:00		--		2019-10-11 23:00:00	2.51	6.96	17.31
2018-05-19		--		43750	2.47	6.69	16.96
2018-05-19 01:00:00		--		2019-10-12 01:00:00	2.39	6.45	16.62
2018-05-19 02:00:00		--		2019-10-12 02:00:00	2.25	5.99	16.42
2018-05-19 03:00:00		--		2019-10-12 03:00:00	1.95	5.11	16.05
2018-05-19 04:00:00		--		2019-10-12 04:00:00	2	5.6	15.21
2018-05-19 05:00:00		--		2019-10-12 05:00:00	2.15	6.25	15.79
2018-05-19 06:00:00		--		2019-10-12 06:00:00	2.21	5.93	15.96
2018-05-19 07:00:00		--		2019-10-12 07:00:00	2.06	6.09	12.46
2018-05-19 08:00:00		--		2019-10-12 08:00:00	1.95	6.5	10.56
2018-05-19 09:00:00		--		2019-10-12 09:00:00	2.09	7.1	10.44
2018-05-19 10:00:00		--		2019-10-12 10:00:00	2.91	10.71	10.87
2018-05-19 11:00:00		--		2019-10-12 11:00:00	3.53	13.03	11.87
2018-05-19 12:00:00		--		2019-10-12 12:00:00	4.65	17.12	12.12
2018-05-19 13:00:00		--		2019-10-12 13:00:00	4.22	15.71	11.39
2018-05-19 14:00:00		--		2019-10-12 14:00:00	3.34	12.82	10.76
2018-05-19 15:00:00		--		2019-10-12 15:00:00	4.23	16.06	11.19
2018-05-19 16:00:00		--		2019-10-12 16:00:00	4.13	16.19	11.65
2018-05-19 17:00:00		--		2019-10-12 17:00:00	3.4	13.47	11.02
2018-05-19 18:00:00		--		2019-10-12 18:00:00	2.59	10.42	11.67
2018-05-19 19:00:00		--		2019-10-12 19:00:00	2.55	10	13.56
2018-05-19 20:00:00		--		2019-10-12 20:00:00	2.7	10.14	15.84
2018-05-19 21:00:00		--		2019-10-12 21:00:00	3.08	11.65	16.85
2018-05-19 22:00:00		--		2019-10-12 22:00:00	3.47	13.08	17.1
2018-05-19 23:00:00		--		2019-10-12 23:00:00	3.36	12.76	16.62
2018-05-20		--		43751	3.19	12.1	17.41
2018-05-20 01:00:00		--		2019-10-13 01:00:00	3.28	12.19	18.51
2018-05-20 02:00:00		--		2019-10-13 02:00:00	3.42	12.6	19.21
2018-05-20 03:00:00		--		2019-10-13 03:00:00	3.21	11.72	19.18
2018-05-20 04:00:00		--		2019-10-13 04:00:00	2.86	9.95	19.81
2018-05-20 05:00:00		--		2019-10-13 05:00:00	3.03	10.1	22.29
2018-05-20 06:00:00		--		2019-10-13 06:00:00	3.34	9.82	23.84
2018-05-20 07:00:00		--		2019-10-13 07:00:00	3.31	9.17	24.27
2018-05-20 08:00:00		--		2019-10-13 08:00:00	2.92	7.16	23.56
2018-05-20 09:00:00		--		2019-10-13 09:00:00	2.5	6.32	20.42
2018-05-20 10:00:00		--		2019-10-13 10:00:00	2.48	6.12	20.16
2018-05-20 11:00:00		--		2019-10-13 11:00:00	2.67	6.85	18.74
2018-05-20 12:00:00		--		2019-10-13 12:00:00	2.77	7.82	16.1
2018-05-20 13:00:00		--		2019-10-13 13:00:00	2.94	8.28	15.94
2018-05-20 14:00:00		--		2019-10-13 14:00:00	2.76	6.96	17.83
2018-05-20 15:00:00		--		2019-10-13 15:00:00	3.21	8.54	18.08
2018-05-20 16:00:00		--		2019-10-13 16:00:00	3.32	8.79	16.86
2018-05-20 17:00:00		--		2019-10-13 17:00:00		--
2018-05-20 18:00:00		--		2019-10-13 18:00:00	3.15	8.52	15.38
2018-05-20 19:00:00		--		2019-10-13 19:00:00	3.13	8.42	16.12
2018-05-20 20:00:00		--		2019-10-13 20:00:00	3.14	8.23	16.82
2018-05-20 21:00:00		--		2019-10-13 21:00:00	3.09	7.86	17.84
2018-05-20 22:00:00		--		2019-10-13 22:00:00	1.99	3.83	15.9
2018-05-20 23:00:00		--		2019-10-13 23:00:00	1.2	1.83	10.86
2018-05-21		--		43752	0.9	1.2	7.77
2018-05-21 01:00:00		--		2019-10-14 01:00:00	0.8	1.23	7.2
2018-05-21 02:00:00		--		2019-10-14 02:00:00	0.76	1.21	7.82
2018-05-21 03:00:00		--		2019-10-14 03:00:00	0.83	1.63	7.93
2018-05-21 04:00:00		--		2019-10-14 04:00:00	0.84	1.66	8.09
2018-05-21 05:00:00		--		2019-10-14 05:00:00	0.78	1.47	8.23
2018-05-21 06:00:00		--		2019-10-14 06:00:00	0.79	1.57	9.25
2018-05-21 07:00:00		--		2019-10-14 07:00:00	0.89	2.14	10.43
2018-05-21 08:00:00		--		2019-10-14 08:00:00	0.92	2.15	11.01
2018-05-21 09:00:00		--		2019-10-14 09:00:00	0.81	1.72	10.12
2018-05-21 10:00:00		--		2019-10-14 10:00:00	0.85	1.77	8.86
2018-05-21 11:00:00		--		2019-10-14 11:00:00	0.56	1.09	8.47
2018-05-21 12:00:00	3.574	10.047		2019-10-14 12:00:00	0	0	0
2018-05-21 13:00:00	12.176	33.327	23.26	2019-10-14 13:00:00	0	0	0
2018-05-21 14:00:00	12.931	36.844	16.368	2019-10-14 14:00:00		--
2018-05-21 15:00:00	12.499	35.618	14.753	2019-10-14 15:00:00	3.44	5.77	7.3
2018-05-21 16:00:00	11.952	35.122	14.163	2019-10-14 16:00:00	3.12	6.81	11.44
2018-05-21 17:00:00	11.774	32.924	12.865	2019-10-14 17:00:00	2.9	7.41	12.71
2018-05-21 18:00:00	11.005	31.037	12.389	2019-10-14 18:00:00	3.35	9.77	11.62
2018-05-21 19:00:00	9.223	26.117	11.904	2019-10-14 19:00:00	2.96	8.56	11.32
2018-05-21 20:00:00	9.425	27.391	11.444	2019-10-14 20:00:00	2.82	8.03	11.21
2018-05-21 21:00:00	8.773	26.083	11.245	2019-10-14 21:00:00	2.69	7.76	11.64
2018-05-21 22:00:00	8.711	26.337	10.697	2019-10-14 22:00:00	2.97	8.76	11.68
2018-05-21 23:00:00	7.779	23.084	10.195	2019-10-14 23:00:00	2.9	8.47	11.68
2018-05-22	6.867	20.656	10.319	43753		--
2018-05-22 01:00:00	6.874	20.654	10.254	2019-10-15 01:00:00		--
2018-05-22 02:00:00	5.473	16.141	10.447	2019-10-15 02:00:00		--
2018-05-22 03:00:00	5.574	16.478	10.322	2019-10-15 03:00:00		--
2018-05-22 04:00:00	6.942	21.345	8.961	2019-10-15 04:00:00		--
2018-05-22 05:00:00	8.208	25.893	8.776	2019-10-15 05:00:00		--
2018-05-22 06:00:00	8.45	26.85	9.73	2019-10-15 06:00:00		--
2018-05-22 07:00:00	8.704	27.433	12.951	2019-10-15 07:00:00		--
2018-05-22 08:00:00	7.463	23.23	19.249	2019-10-15 08:00:00		--
2018-05-22 09:00:00	3.292	10.375	22.559	2019-10-15 09:00:00		--
2018-05-22 10:00:00	1.887	6.377	16.066	2019-10-15 10:00:00		--
2018-05-22 11:00:00	1.534	6.021	11.981	2019-10-15 11:00:00		--
2018-05-22 12:00:00	1.544	6.826	10.138	2019-10-15 12:00:00		--
2018-05-22 13:00:00	1.609	7.736	9.577	2019-10-15 13:00:00		--
2018-05-22 14:00:00	1.675	8.44	9.774	2019-10-15 14:00:00		--
2018-05-22 15:00:00	1.463	8.01	9.469	2019-10-15 15:00:00		--
2018-05-22 16:00:00	1.138	6.163	5.858	2019-10-15 16:00:00		--
2018-05-22 17:00:00	0.874	5.176	4.494	2019-10-15 17:00:00		--
2018-05-22 18:00:00	1.222	7.746	4.217	2019-10-15 18:00:00	3.47	10.79	11.6
2018-05-22 19:00:00	1.997	10.695	6.288	2019-10-15 19:00:00	3.9	12.09	11.89
2018-05-22 20:00:00	2.514	11.794	13.637	2019-10-15 20:00:00	4.13	13	11.58
2018-05-22 21:00:00	2.825	13.149	19.412	2019-10-15 21:00:00	3.88	12.2	12.11
2018-05-22 22:00:00	3.334	13.615	21.619	2019-10-15 22:00:00	2.94	8.63	13.78
2018-05-22 23:00:00	4.518	15.833	23.904	2019-10-15 23:00:00	2.73	7.79	14.55
2018-05-23	4.175	15.563	27.775	43754	2.7	7.46	15.23
2018-05-23 01:00:00	4.676	16.428	30.255	2019-10-16 01:00:00	2.75	7.47	15.78
2018-05-23 02:00:00	4.634	14.732	34.498	2019-10-16 02:00:00	2.77	7.63	15.01
2018-05-23 03:00:00	4.411	13.829	33.759	2019-10-16 03:00:00	2.89	7.81	14.99
2018-05-23 04:00:00	4.141	14.363	35.085	2019-10-16 04:00:00	2.79	8.19	14.04
2018-05-23 05:00:00	3.276	12.279	36.227	2019-10-16 05:00:00	2.68	7.57	14.5
2018-05-23 06:00:00	3.313	14.876	30.799	2019-10-16 06:00:00	2.66	7.32	15.79
2018-05-23 07:00:00	2.732	11.408	31.752	2019-10-16 07:00:00	2.77	7.52	16.74
2018-05-23 08:00:00	2.256	10.882	25.569	2019-10-16 08:00:00	2.96	8.17	17.39
2018-05-23 09:00:00	2.135	11.171	21.087	2019-10-16 09:00:00	3.34	9.48	17.85
2018-05-23 10:00:00	1.77	9.091	21.066	2019-10-16 10:00:00	3.65	10.28	18.37
2018-05-23 11:00:00	1.611	8.492	17.975	2019-10-16 11:00:00	3.45	9.45	17.27
2018-05-23 12:00:00	1.513	7.868	15.929	2019-10-16 12:00:00	2.82	7.55	13.65
2018-05-23 13:00:00	1.477	7.777	16.179	2019-10-16 13:00:00	2.93	8.78	11.32
2018-05-23 14:00:00	1.717	9.356	16.572	2019-10-16 14:00:00	3.15	9.82	10.96
2018-05-23 15:00:00	1.748	9.619	15.947	2019-10-16 15:00:00	4.56	15.16	12.62
2018-05-23 16:00:00	1.665	9.135	13.705	2019-10-16 16:00:00	5.78	19.38	14.76
2018-05-23 17:00:00	2.111	11.17	13.306	2019-10-16 17:00:00	6.49	22.89	17.26
2018-05-23 18:00:00	2.292	11.448	15.551	2019-10-16 18:00:00	5.99	18.32	20.07
2018-05-23 19:00:00	2.257	11.343	18.109	2019-10-16 19:00:00	6.62	19.92	20.14
2018-05-23 20:00:00	2.252	13.06	18.497	2019-10-16 20:00:00	7.87	23.42	20.83
2018-05-23 21:00:00	3.409	17.019	21.308	2019-10-16 21:00:00	8.4	24.82	22.87
2018-05-23 22:00:00	4.794	19.116	33.533	2019-10-16 22:00:00	8.61	25.35	23.68
2018-05-23 23:00:00	5.299	19.514	36.828	2019-10-16 23:00:00	8.68	25.56	24.3
2018-05-24	5.826	20.633	36.854	43755	8.79	25.55	25.05
2018-05-24 01:00:00	6.426	22.866	36.362	2019-10-17 01:00:00	8.8	25.53	26.44
2018-05-24 02:00:00	6.645	21.264	41.737	2019-10-17 02:00:00	8.82	25.28	26.86
2018-05-24 03:00:00	6.679	20.666	43.531	2019-10-17 03:00:00	7.98	21.97	27.97
2018-05-24 04:00:00	7.068	21.908	45.267	2019-10-17 04:00:00	8.49	23.75	28.28
2018-05-24 05:00:00	8.383	26.126	45.56	2019-10-17 05:00:00	9.43	26.79	28.87
2018-05-24 06:00:00	12.507	34.397	76.029	2019-10-17 06:00:00	9.66	27.32	28.05
2018-05-24 07:00:00	14.379	39.762	86.507	2019-10-17 07:00:00	9.75	27.34	27.83
2018-05-24 08:00:00	10.769	42.171	70.891	2019-10-17 08:00:00	9.79	27.57	27.71
2018-05-24 09:00:00	7.563	32.037	55.157	2019-10-17 09:00:00	9.83	27.89	27.69
2018-05-24 10:00:00	4.905	31.127	38.661	2019-10-17 10:00:00	10.04	28.19	28.87
2018-05-24 11:00:00	5.121	38.371	28.802	2019-10-17 11:00:00	10.51	29.33	30.21
2018-05-24 12:00:00	7.408	32.605	28.929	2019-10-17 12:00:00	9.71	26.66	29.56
2018-05-24 13:00:00	7.959	33.931	30.276	2019-10-17 13:00:00	8.54	23.01	27.44
2018-05-24 14:00:00	6.748	27.907	27.2	2019-10-17 14:00:00	8.66	23.85	25.92
2018-05-24 15:00:00	5.196	22.167	25.614	2019-10-17 15:00:00	8.81	25.2	24.89
2018-05-24 16:00:00	3.36	14.535	22.69	2019-10-17 16:00:00	9.83	28.81	24.31
2018-05-24 17:00:00	2.744	12.715	21.062	2019-10-17 17:00:00	10.99	32.09	25.66
2018-05-24 18:00:00	2.693	12.172	19.567	2019-10-17 18:00:00	11.11	31.44	26.84
2018-05-24 19:00:00	2.736	11.817	19.577	2019-10-17 19:00:00	10.95	30.62	27.03
2018-05-24 20:00:00	3.181	13.019	19.687	2019-10-17 20:00:00	10.94	31.18	26.53
2018-05-24 21:00:00	3.955	16.151	21.219	2019-10-17 21:00:00	10.83	30.74	26.84
2018-05-24 22:00:00	5.419	19.736	24.55	2019-10-17 22:00:00	10.17	28.25	27.43
2018-05-24 23:00:00	6.825	22.758	28.353	2019-10-17 23:00:00	5.43	29.88	27.1
2018-05-25	8.969	28.805	30.289	43756	9.3	26.46	23.18
2018-05-25 01:00:00	10.372	33.486	30.696	2019-10-18 01:00:00	8.79	25.77	18.22
2018-05-25 02:00:00	11.474	36.19	31.393	2019-10-18 02:00:00	8.33	24.83	15.8
2018-05-25 03:00:00	12.254	37.684	31.599	2019-10-18 03:00:00	7.88	23.6	14.55
2018-05-25 04:00:00	12.695	38.118	31.495	2019-10-18 04:00:00	6.21	17.86	13.39
2018-05-25 05:00:00	13.501	40.47	31.813	2019-10-18 05:00:00	5.36	15.46	12.31
2018-05-25 06:00:00	15.306	45.786	34.217	2019-10-18 06:00:00	5.15	15.21	11.57
2018-05-25 07:00:00	17.516	53.17	38.901	2019-10-18 07:00:00	5.96	18.31	11.4
2018-05-25 08:00:00	20.092	62.948	41.754	2019-10-18 08:00:00	8.29	25.14	16.06
2018-05-25 09:00:00	22.634	71.409	41.4	2019-10-18 09:00:00		--
2018-05-25 10:00:00	26.195	88.728	39.743	2019-10-18 10:00:00	12.89	32.3	43.17
2018-05-25 11:00:00	27.708	79.707	40.288	2019-10-18 11:00:00	11.43	28.79	37
2018-05-25 12:00:00	24.387	81.639	42.303	2019-10-18 12:00:00	9.46	24.2	32.91
2018-05-25 13:00:00	21.396	71.509	35.433	2019-10-18 13:00:00	0	0	0
2018-05-25 14:00:00	17.882	59.324	30.375	2019-10-18 14:00:00		--
2018-05-25 15:00:00	16.227	52.866	30.415	2019-10-18 15:00:00	12.56	42.77	26.23
2018-05-25 16:00:00	15.153	49.878	34.611	2019-10-18 16:00:00	15.24	43.74	27.17
2018-05-25 17:00:00	19.922	64.999	30.957	2019-10-18 17:00:00	18.04	52.54	25.43
2018-05-25 18:00:00	16.573	52.548	28.662	2019-10-18 18:00:00	18.82	55.26	24.63
2018-05-25 19:00:00	13.771	43.635	25.068	2019-10-18 19:00:00	19.37	57.8	24.16
2018-05-25 20:00:00	12.416	39.607	23.039	2019-10-18 20:00:00	18.65	56.1	23.53
2018-05-25 21:00:00	12.952	41.088	23.996	2019-10-18 21:00:00	16.81	50.51	24.54
2018-05-25 22:00:00	14.233	45.043	26.149	2019-10-18 22:00:00	13.26	38.33	27.13
2018-05-25 23:00:00	14.489	45.124	27.751	2019-10-18 23:00:00	12.14	35	26.37
2018-05-26	15.63	47.822	28.256	43757		--
2018-05-26 01:00:00	16.733	50.732	30.973	2019-10-19 01:00:00		--
2018-05-26 02:00:00	17.963	51.986	37.66	2019-10-19 02:00:00	11.83	34.39	24.27
2018-05-26 03:00:00	19.416	54.831	41.211	2019-10-19 03:00:00	12.21	36.93	22.67
2018-05-26 04:00:00	21.562	58.887	47.938	2019-10-19 04:00:00	13.4	41.43	22.09
2018-05-26 05:00:00	20.959	55.597	53.041	2019-10-19 05:00:00	13.63	41.45	20.91
2018-05-26 06:00:00	24.409	68.829	48.506	2019-10-19 06:00:00	14.2	43.44	21.18
2018-05-26 07:00:00	23.993	71.82	50.192	2019-10-19 07:00:00	15.68	48.96	23.18
2018-05-26 08:00:00	25.306	76.353	46.776	2019-10-19 08:00:00	18.77	58.55	25.4
2018-05-26 09:00:00	25.588	77.95	46.26	2019-10-19 09:00:00	21.71	66.36	26.34
2018-05-26 10:00:00	25.125	75.763	51.848	2019-10-19 10:00:00	23.41	71.78	25.53
2018-05-26 11:00:00	23.722	71.492	51.025	2019-10-19 11:00:00	24.63	75.23	24.76
2018-05-26 12:00:00	22.131	67.673	45.844	2019-10-19 12:00:00	26.17	79.86	24.27
2018-05-26 13:00:00	20.266	62.584	43.134	2019-10-19 13:00:00	27.67	84.2	22.96
2018-05-23 14:00:00		--		2019-10-19 14:00:00	28.72	88.11	22.02
2018-05-26 15:00:00	15.539	50.532	39.821	2019-10-19 15:00:00	29.51	90.36	20.56
2018-05-26 16:00:00	5.824	24.008	38.254	2019-10-19 16:00:00	30.25	93.09	19.61
2018-05-26 17:00:00	1.915	19.107	22.677	2019-10-19 17:00:00	28.75	88.83	19.31
2018-05-26 18:00:00	1.37	18.614	15.592	2019-10-19 18:00:00	27.99	87.25	20.64
2018-05-26 19:00:00	1.305	18.911	13.855	2019-10-19 19:00:00	27.55	85.28	22.51
2018-05-26 20:00:00	1.732	17.583	14.197	2019-10-19 20:00:00	26.9	83.63	23.77
2018-05-26 21:00:00	1.76	14.303	14.772	2019-10-19 21:00:00	27.78	85.46	26.5
2018-05-26 22:00:00	1.391	12.224	12.642	2019-10-19 22:00:00	29.41	90.3	28.11
2018-05-26 23:00:00	1.06	10.515	10.969	2019-10-19 23:00:00	30.26	92.39	28.33
2018-05-27	0.992	9.871	9.211	43758	30.02	91.54	27.47
2018-05-27 01:00:00	0.872	8.96	8.42	2019-10-20 01:00:00	32.66	99.69	27.25
2018-05-27 02:00:00	0.79	8.201	7.726	2019-10-20 02:00:00	34.21	105.76	26.88
2018-05-27 03:00:00	0.727	7.785	7.157	2019-10-20 03:00:00	33.16	103.17	24.21
2018-05-27 04:00:00	0.75	8.248	7.091	2019-10-20 04:00:00	31.6	99.14	21.83
2018-05-27 05:00:00	0.832	8.011	7.286	2019-10-20 05:00:00	32.76	102.11	22.21
2018-05-27 06:00:00	0.885	8.033	7.487	2019-10-20 06:00:00	31.09	95.63	23.89
2018-05-27 07:00:00	0.919	8.062	8.223	2019-10-20 07:00:00	23.54	72.01	23.01
2018-05-27 08:00:00	0.88	7.589	8.148	2019-10-20 08:00:00	12.04	37.34	19.61
2018-05-27 09:00:00	0.852	7.463	8.419	2019-10-20 09:00:00	5.22	16.13	14.48
2018-05-27 10:00:00	0.843	7.297	8.244	2019-10-20 10:00:00	1.43	3.83	11.69
2018-05-27 11:00:00	0.819	6.785	8.086	2019-10-20 11:00:00	0.88	3.05	8.96
2018-05-27 12:00:00	0.774	5.955	7.599	2019-10-20 12:00:00	0.77	3.35	7.98
2018-05-27 13:00:00	0.69	5.363	6.601	2019-10-20 13:00:00	0.7	3.19	7.68
2018-05-27 14:00:00	0.91	6.37	6.066	2019-10-20 14:00:00	0.67	2.7	7.68
2018-05-27 15:00:00	0.913	6.3	6.306	2019-10-20 15:00:00	0.66	2.42	6.96
2018-05-27 16:00:00	0.967	6.371	6.424	2019-10-20 16:00:00	0.67	2.55	6.56
2018-05-27 17:00:00	1.107	6.927	6.481	2019-10-20 17:00:00	0.68	2.73	6.21
2018-05-27 18:00:00	0.963	6.523	6.667	2019-10-20 18:00:00	0.73	3.15	5.81
2018-05-27 19:00:00	0.946	6.541	9.341	2019-10-20 19:00:00	0.74	3.29	5.74
2018-05-27 20:00:00	1.131	7.46	12.274	2019-10-20 20:00:00	0.65	3.02	6.2
2018-05-27 21:00:00	1.494	10.875	14.944	2019-10-20 21:00:00	0.55	2.34	6.51
2018-05-27 22:00:00	1.895	14.201	17.391	2019-10-20 22:00:00	0.51	1.98	6.74
2018-05-27 23:00:00	2.264	14.022	20.512	2019-10-20 23:00:00	0.5	2.02	6.98
2018-05-28	3.369	16.375	17.646	43759	0.5	1.79	7.02
2018-05-28 01:00:00	2.704	15.291	16.3	2019-10-21 01:00:00	0.49	1.64	7.41
2018-05-28 02:00:00	1.559	10.859	18.644	2019-10-21 02:00:00	0.49	1.82	7.26
2018-05-28 03:00:00	1.271	9.545	15.78	2019-10-21 03:00:00	0.53	2.02	9.68
2018-05-28 04:00:00	1.66	12.487	11.906	2019-10-21 04:00:00	0.6	1.94	11.68
2018-05-28 05:00:00	1.802	12.851	11.333	2019-10-21 05:00:00	0.68	1.95	12.67
2018-05-28 06:00:00	1.911	11.619	11.414	2019-10-21 06:00:00	0.73	2.19	13.29
2018-05-28 07:00:00	2.081	14.408	12.136	2019-10-21 07:00:00	0.85	2.58	15.77
2018-05-28 08:00:00	2.019	14.067	12.735	2019-10-21 08:00:00	0.95	2.11	16.34
2018-05-28 09:00:00		--		2019-10-21 09:00:00	1.01	2.46	13.19
2018-05-28 10:00:00	1.268	12.036	12.461	2019-10-21 10:00:00	1.07	6.17	12.45
2018-05-28 11:00:00	0.961	5.888	11.501	2019-10-21 11:00:00	1.3	3.95	11.69
2018-05-28 12:00:00	1.105	8.906	11.393	2019-10-21 12:00:00	1.27	3.81	11.24
2018-05-28 13:00:00	1.406	7.651	12.886	2019-10-21 13:00:00	1.33	4.14	10.72
2018-05-28 14:00:00	1.417	7.381	14.808	2019-10-21 14:00:00	1.46	4.82	10.43
2018-05-28 15:00:00	1.318	6.588	15.748	2019-10-21 15:00:00	1.86	6.14	10.56
2018-05-28 16:00:00	1.378	7.05	15.104	2019-10-21 16:00:00	2.28	7.6	10.68
2018-05-28 17:00:00	1.321	7.224	14.036	2019-10-21 17:00:00		--
2018-05-28 18:00:00	1.056	7.021	13.355	2019-10-21 18:00:00	2.65	8.93	11.23
2018-05-28 19:00:00	0.866	5.774	13.852	2019-10-21 19:00:00	2.55	8.78	11.69
2018-05-28 20:00:00	0.904	5.706	15.09	2019-10-21 20:00:00	2.33	8.08	14.75
2018-05-28 21:00:00	0.898	5.145	16.212	2019-10-21 21:00:00	2.38	7.56	19.72
2018-05-28 22:00:00	0.814	5.325	14.303	2019-10-21 22:00:00	2.37	6.24	22.88
2018-05-28 23:00:00	0.965	5.821	13.959	2019-10-21 23:00:00	2.37	6.11	22.8
2018-05-29	0.927	5.626	13.822	43760	2.4	6.3	22.53
2018-05-29 01:00:00	0.878	5.384	14.536	2019-10-22 01:00:00	2.42	6.17	22.49
2018-05-29 02:00:00	0.875	6.368	16.835	2019-10-22 02:00:00	2.31	6.02	20.19
2018-05-29 03:00:00	0.93	6.677	18.424	2019-10-22 03:00:00	2.24	6.09	19.09
2018-05-29 04:00:00	1.228	7.462	19.612	2019-10-22 04:00:00	2.31	6.32	18.05
2018-05-29 05:00:00	1.415	8.226	21.481	2019-10-22 05:00:00	2.31	6.39	16.73
2018-05-29 06:00:00	1.632	8.35	24.985	2019-10-22 06:00:00	2.2	6.28	16.56
2018-05-29 07:00:00	1.861	8.419	27.887	2019-10-22 07:00:00	2.41	7.45	18.48
2018-05-29 08:00:00	2.108	8.656	26.576	2019-10-22 08:00:00	2.85	9.13	19.93
2018-05-29 09:00:00	2.343	9.511	24.314	2019-10-22 09:00:00	3.44	11.27	20.18
2018-05-29 10:00:00	2.252	8.862	20.752	2019-10-22 10:00:00	3.91	15.01	17.78
2018-05-29 11:00:00	1.606	5.939	17.843	2019-10-22 11:00:00	4.9	16.96	17.34
2018-05-29 12:00:00	1.236	9.867	13.748	2019-10-22 12:00:00	6.19	20.54	18.45
2018-05-29 13:00:00	1.189	10.464	12.582	2019-10-22 13:00:00	7.16	23.68	18.27
2018-05-29 14:00:00	1.376	10.822	12.265	2019-10-22 14:00:00	8.19	27.03	18.08
2018-05-29 15:00:00	1.654	8.119	11.931	2019-10-22 15:00:00	9.15	30.09	18.95
2018-05-29 16:00:00	1.598	6.725	11.946	2019-10-22 16:00:00	9.1	30.05	17.64
2018-05-29 17:00:00	1.87	7.401	11.755	2019-10-22 17:00:00	9.44	31.21	17.43
2018-05-29 18:00:00	1.741	6.969	12.433	2019-10-22 18:00:00	9.01	30.18	17.3
2018-05-29 19:00:00	1.943	7.926	13.703	2019-10-22 19:00:00	7.7	24.9	22.69
2018-05-29 20:00:00	3.003	12.458	17.129	2019-10-22 20:00:00	7.38	22.91	25.6
2018-05-29 21:00:00	2.305	11.312	19.126	2019-10-22 21:00:00	7.39	21.92	24.59
2018-05-29 22:00:00	4.119	16.907	21.559	2019-10-22 22:00:00	7.09	21.44	23.61
2018-05-29 23:00:00	4.911	19.439	26.222	2019-10-22 23:00:00	7.01	21.06	24.88
2018-05-30	3.558	13.313	27.259	43761	6.91	20	28.29
2018-05-30 01:00:00	2.699	10.964	23.844	2019-10-23 01:00:00	7.57	21.68	29.62
2018-05-30 02:00:00	2.598	10.268	24.984	2019-10-23 02:00:00	7.61	21.49	28.78
2018-05-30 03:00:00	2.326	10.413	23.865	2019-10-23 03:00:00	8.01	22.02	30.95
2018-05-30 04:00:00	2.213	11.084	21.655	2019-10-23 04:00:00	8.15	22.43	32.03
2018-05-30 05:00:00	2.073	10.293	21.505	2019-10-23 05:00:00	8.33	22.88	31.95
2018-05-30 06:00:00	1.942	9.921	19.467	2019-10-23 06:00:00	8.94	24.61	33.86
2018-05-30 07:00:00	1.135	26.405	19.113	2019-10-23 07:00:00	10.04	27.51	37.32
2018-05-30 08:00:00	1.182	16.95	18.039	2019-10-23 08:00:00	11.9	33.77	38.1
2018-05-30 09:00:00	0.816	13.404	16.152	2019-10-23 09:00:00	13.08	38.9	35.26
2018-05-30 10:00:00	0.663	10.755	14.395	2019-10-23 10:00:00	13.99	42.47	31.56
2018-05-30 11:00:00	0.701	6.212	13.698	2019-10-23 11:00:00	13.78	42.26	28.26
2018-05-30 12:00:00	0.628	5.463	12.089	2019-10-23 12:00:00		--
2018-05-30 13:00:00	0.528	5.063	10.884	2019-10-23 13:00:00		--
2018-05-30 14:00:00	0.56	6.032	9.501	2019-10-23 14:00:00		--
2018-05-30 15:00:00	0.66	5.053	10.542	2019-10-23 15:00:00		--
2018-05-30 16:00:00	0.881	5.635	11.055	2019-10-23 16:00:00		--
2018-05-30 17:00:00	0.995	5.896	13.456	2019-10-23 17:00:00		--
2018-05-30 18:00:00	1.023	5.885	15.424	2019-10-23 18:00:00		--
2018-05-30 19:00:00	1.315	6.613	18.149	2019-10-23 19:00:00		--
2018-05-30 20:00:00	1.99	7.888	24.925	2019-10-23 20:00:00		--
2018-05-30 21:00:00	2.643	10.334	27.491	2019-10-23 21:00:00		--
2018-05-30 22:00:00	3.857	17.411	25.337	2019-10-23 22:00:00		--
2018-05-30 23:00:00	3.599	14.237	26.527	2019-10-23 23:00:00		--
2018-05-31	2.92	11.896	25.532	43762		--
2018-05-31 01:00:00	2.551	11.118	26.74	2019-10-24 01:00:00		--
2018-05-31 02:00:00	2.297	11.783	26.495	2019-10-24 02:00:00		--
2018-05-31 03:00:00	2.211	10.412	29.577	2019-10-24 03:00:00		--
2018-05-31 04:00:00	2.154	10.53	30.435	2019-10-24 04:00:00		--
2018-05-31 05:00:00	2.041	11.669	32.041	2019-10-24 05:00:00		--
2018-05-31 06:00:00	1.652	16.069	29.158	2019-10-24 06:00:00		--
2018-05-31 07:00:00	1.847	10.616	25.718	2019-10-24 07:00:00		--
2018-05-31 08:00:00	1.893	9.952	22.342	2019-10-24 08:00:00		--
2018-05-31 09:00:00	1.992	9.281	21.661	2019-10-24 09:00:00		--
2018-05-31 10:00:00	2.315	10.785	21.072	2019-10-24 10:00:00		--
2018-05-31 11:00:00	2.355	9.704	22.266	2019-10-24 11:00:00		--
2018-05-31 12:00:00	1.92	7.019	18.481	2019-10-24 12:00:00		--
2018-05-31 13:00:00	1.908	6.969	15.739	2019-10-24 13:00:00		--
2018-05-31 14:00:00	1.568	5.553	15.338	2019-10-24 14:00:00		--
2018-05-31 15:00:00	1.449	5.179	13.827	2019-10-24 15:00:00		--
2018-05-31 16:00:00	2.078	7.434	13.392	2019-10-24 16:00:00		--
2018-05-31 17:00:00	1.943	6.831	14.069	2019-10-24 17:00:00		--
2018-05-31 18:00:00	1.346	5.241	14.443	2019-10-24 18:00:00		--
2018-05-31 19:00:00	1.23	13.427	14.337	2019-10-24 19:00:00		--
2018-05-31 20:00:00	1.408	9.986	17.198	2019-10-24 20:00:00		--
2018-05-31 21:00:00	2.166	9.881	16.216	2019-10-24 21:00:00		--
2018-05-31 22:00:00	2.004	8.619	14.747	2019-10-24 22:00:00		--
2018-05-31 23:00:00	2.3	15.081	14.509	2019-10-24 23:00:00		--
2018-06-01	4.061	18.113	20.18	43763		--
2018-06-01 01:00:00	4.533	18.618	27.507	2019-10-25 01:00:00		--
2018-06-01 02:00:00	4.386	16.966	30.98	2019-10-25 02:00:00		--
2018-06-01 03:00:00	3.146	20.934	30.518	2019-10-25 03:00:00		--
2018-06-01 04:00:00	1.65	37.527	31.092	2019-10-25 04:00:00		--
2018-06-01 05:00:00	1.933	19.561	31.553	2019-10-25 05:00:00		--
2018-06-01 06:00:00	1.906	13.273	22.038	2019-10-25 06:00:00		--
2018-06-01 07:00:00	1.989	12.161	19.359	2019-10-25 07:00:00		--
2018-06-01 08:00:00	2.307	12.408	19.485	2019-10-25 08:00:00		--
2018-06-01 09:00:00	2.673	16.684	19.737	2019-10-25 09:00:00		--
2018-06-01 10:00:00	2.579	20.146	22.134	2019-10-25 10:00:00		--
2018-06-01 11:00:00	2.984	14.161	22.919	2019-10-25 11:00:00		--
2018-06-01 12:00:00	2.519	10.601	18.679	2019-10-25 12:00:00		--
2018-06-01 13:00:00	2.365	17.539	15.637	2019-10-25 13:00:00		--
2018-06-01 14:00:00	3.07	12.937	14.664	2019-10-25 14:00:00		--
2018-06-01 15:00:00	2.806	11.502	14.329	2019-10-25 15:00:00		--
2018-06-01 16:00:00	2.597	14.263	13.568	2019-10-25 16:00:00		--
2018-06-01 17:00:00	3.276	12.364	13.092	2019-10-25 17:00:00		--
2018-06-01 18:00:00	3.266	11.66	13.102	2019-10-25 18:00:00		--
2018-06-01 19:00:00	3.49	12.538	14.189	2019-10-25 19:00:00		--
2018-06-01 20:00:00	3.54	13.039	15.872	2019-10-25 20:00:00		--
2018-06-01 21:00:00	3.988	14.339	18.486	2019-10-25 21:00:00		--
2018-06-01 22:00:00	3.993	34.959	19.635	2019-10-25 22:00:00		--
2018-06-01 23:00:00	6.269	31.523	22.069	2019-10-25 23:00:00		--
2018-06-02	7.358	27.834	26.092	43764		--
2018-06-02 01:00:00	7.839	28.329	29.175	2019-10-26 01:00:00		--
2018-06-02 02:00:00	8.58	30.111	30.885	2019-10-26 02:00:00		--
2018-06-02 03:00:00	7.686	27.4	34.353	2019-10-26 03:00:00		--
2018-06-02 04:00:00	5.308	40.18	37.682	2019-10-26 04:00:00		--
2018-06-02 05:00:00	6.856	30.539	46.814	2019-10-26 05:00:00		--
2018-06-02 06:00:00	6.357	32.868	50.519	2019-10-26 06:00:00		--
2018-06-02 07:00:00	7.026	43.454	49.128	2019-10-26 07:00:00		--
2018-06-02 08:00:00	10.293	46.894	56.302	2019-10-26 08:00:00		--
2018-06-02 09:00:00	7.898	50.869	61.922	2019-10-26 09:00:00		--
2018-06-02 10:00:00	9.724	49.998	52.87	2019-10-26 10:00:00		--
2018-06-02 11:00:00	11.958	61.219	50.695	2019-10-26 11:00:00		--
2018-06-02 12:00:00	9.008	58.399	50.085	2019-10-26 12:00:00		--
2018-06-02 13:00:00	8.831	50.119	40.281	2019-10-26 13:00:00		--
2018-06-02 14:00:00	9.349	33.488	31.717	2019-10-26 14:00:00		--
2018-06-02 15:00:00	8.846	29.633	27.91	2019-10-26 15:00:00		--
2018-06-02 16:00:00	8.951	32.471	24.146	2019-10-26 16:00:00		--
2018-06-02 17:00:00	7.843	45.821	22.306	2019-10-26 17:00:00		--
2018-06-02 18:00:00	7.012	36.854	21.395	2019-10-26 18:00:00		--
2018-06-02 19:00:00	5.436	31.457	21.774	2019-10-26 19:00:00		--
2018-06-02 20:00:00	5.093	29.645	20.974	2019-10-26 20:00:00		--
2018-06-02 21:00:00	5.449	28.656	23.04	2019-10-26 21:00:00		--
2018-06-02 22:00:00	5.055	23.625	25.658	2019-10-26 22:00:00		--
2018-06-02 23:00:00	5.328	22.828	26.242	2019-10-26 23:00:00		--
2018-06-03	5.57	20.056	25.481	43765		--
2018-06-03 01:00:00	6.999	24.784	24.224	2019-10-27 01:00:00		--
2018-06-03 02:00:00	8.469	29.973	27.611	2019-10-27 02:00:00		--
2018-06-03 03:00:00	11.839	38.376	31.224	2019-10-27 03:00:00		--
2018-06-03 04:00:00	11.011	36.748	33.627	2019-10-27 04:00:00		--
2018-06-03 05:00:00	11.592	38.282	36.125	2019-10-27 05:00:00		--
2018-06-03 06:00:00	12.548	41.331	40.149	2019-10-27 06:00:00		--
2018-06-03 07:00:00	13.039	45.318	44.617	2019-10-27 07:00:00		--
2018-06-03 08:00:00	11.991	44.538	49.478	2019-10-27 08:00:00		--
2018-06-03 09:00:00	10.369	34.207	49.848	2019-10-27 09:00:00		--
2018-06-03 10:00:00	7.493	31.552	38.446	2019-10-27 10:00:00		--
2018-06-03 11:00:00	7.579	28.719	30.685	2019-10-27 11:00:00		--
2018-06-03 12:00:00	8.108	31.842	30.474	2019-10-27 12:00:00		--
2018-06-03 13:00:00	6.069	24.92	32.837	2019-10-27 13:00:00		--
2018-06-03 14:00:00	5.644	19.878	29.512	2019-10-27 14:00:00		--
2018-06-03 15:00:00	4.793	23.049	28.872	2019-10-27 15:00:00		--
2018-06-03 16:00:00	6.46	26.141	26.747	2019-10-27 16:00:00		--
2018-06-03 17:00:00	10.082	35.451	29.946	2019-10-27 17:00:00		--
2018-06-03 18:00:00	11.817	37.443	34.456	2019-10-27 18:00:00		--
2018-06-03 19:00:00	11.891	35.992	37.677	2019-10-27 19:00:00		--
2018-06-03 20:00:00	13.344	39.795	39.325	2019-10-27 20:00:00		--
2018-06-03 21:00:00	17.814	50.724	44.685	2019-10-27 21:00:00		--
2018-06-03 22:00:00	21.368	60.159	51.28	2019-10-27 22:00:00		--
2018-06-03 23:00:00	14.811	38.664	53.309	2019-10-27 23:00:00		--
2018-06-04	9.185	24.118	47.157	43766		--
2018-06-04 01:00:00	8.051	21.685	42.157	2019-10-28 01:00:00		--
2018-06-04 02:00:00	6.986	19.092	39.364	2019-10-28 02:00:00		--
2018-06-04 03:00:00	7.178	20.372	36.953	2019-10-28 03:00:00		--
2018-06-04 04:00:00	8.922	26.506	35.406	2019-10-28 04:00:00		--
2018-06-04 05:00:00	10.95	32.769	39.128	2019-10-28 05:00:00		--
2018-06-04 06:00:00	15.509	48.03	46.2	2019-10-28 06:00:00		--
2018-06-04 07:00:00	15.215	47.114	51.831	2019-10-28 07:00:00		--
2018-06-04 08:00:00	8.953	31.231	47.42	2019-10-28 08:00:00		--
2018-06-04 09:00:00	6.84	25.549	33.103	2019-10-28 09:00:00		--
2018-06-04 10:00:00	4.457	17.764	28.137	2019-10-28 10:00:00		--
2018-06-04 11:00:00	2.467	8.84	22.115	2019-10-28 11:00:00		--
2018-06-04 12:00:00	1.544	5.225	15.482	2019-10-28 12:00:00		--
2018-06-04 13:00:00	0.882	8.019	12.919	2019-10-28 13:00:00		--
2018-06-04 14:00:00	0	23.403	10.867	2019-10-28 14:00:00		--
2018-06-04 15:00:00	1.016	6.557	10.419	2019-10-28 15:00:00		--
2018-06-04 16:00:00	1.272	5.653	10.994	2019-10-28 16:00:00		--
2018-06-04 17:00:00	1.323	5.279	11.842	2019-10-28 17:00:00		--
2018-06-04 18:00:00	1.814	7.39	12.028	2019-10-28 18:00:00		--
2018-06-04 19:00:00	1.557	16.721	13.332	2019-10-28 19:00:00		--
2018-06-04 20:00:00	1.9	15.817	14.907	2019-10-28 20:00:00		--
2018-06-04 21:00:00	3.315	15.574	16.6	2019-10-28 21:00:00		--
2018-06-04 22:00:00	4.112	16.743	22.59	2019-10-28 22:00:00		--
2018-06-04 23:00:00	4.499	18.754	24.777	2019-10-28 23:00:00		--
2018-06-05	4.51	17.572	22.64	43767		--
2018-06-05 01:00:00	4.559	17.694	18.865	2019-10-29 01:00:00		--
2018-06-05 02:00:00	4.109	16.397	18.467	2019-10-29 02:00:00		--
2018-06-05 03:00:00	3.959	16.074	19.783	2019-10-29 03:00:00		--
2018-06-05 04:00:00	3.677	15.117	19.045	2019-10-29 04:00:00		--
2018-06-05 05:00:00	4.511	18.337	18.06	2019-10-29 05:00:00		--
2018-06-05 06:00:00	4.568	17.789	22.825	2019-10-29 06:00:00		--
2018-06-05 07:00:00	3.249	13.896	26.638	2019-10-29 07:00:00		--
2018-06-05 08:00:00	2.724	12.734	28.87	2019-10-29 08:00:00		--
2018-06-05 09:00:00	2.22	9.785	28.468	2019-10-29 09:00:00		--
2018-06-05 10:00:00	1.758	6.741	24.727	2019-10-29 10:00:00		--
2018-06-05 11:00:00	1.548	5.907	20.659	2019-10-29 11:00:00		--
2018-06-05 12:00:00	1.34	5.712	17.195	2019-10-29 12:00:00		--
2018-06-05 13:00:00	1.236	5.164	15.817	2019-10-29 13:00:00		--
2018-06-05 14:00:00	1.321	5.322	14.972	2019-10-29 14:00:00		--
2018-06-05 15:00:00	1.329	5.396	15.115	2019-10-29 15:00:00		--
2018-06-05 16:00:00	1.484	6.415	14.75	2019-10-29 16:00:00		--
2018-06-05 17:00:00	1.631	7.115	13.589	2019-10-29 17:00:00		--
2018-06-05 18:00:00	1.689	7.546	12.31	2019-10-29 18:00:00		--
2018-06-05 19:00:00	1.755	8.313	12.806	2019-10-29 19:00:00		--
2018-06-05 20:00:00	2.028	9.171	16	2019-10-29 20:00:00		--
2018-06-05 21:00:00	2.208	10.548	18.422	2019-10-29 21:00:00		--
2018-06-05 22:00:00	2.402	11.722	20.747	2019-10-29 22:00:00		--
2018-06-05 23:00:00	3.041	12.852	23.971	2019-10-29 23:00:00		--
2018-06-06	3.416	14.276	28.432	43768		--
2018-06-06 01:00:00	3.632	14.951	30.281	2019-10-30 01:00:00		--
2018-06-06 02:00:00	4.831	22.621	31.69	2019-10-30 02:00:00		--
2018-06-06 03:00:00	4.25	35.318	36.798	2019-10-30 03:00:00		--
2018-06-06 04:00:00	5.334	26.945	44.382	2019-10-30 04:00:00		--
2018-06-06 05:00:00	4.579	26.872	43.997	2019-10-30 05:00:00		--
2018-06-06 06:00:00	4.048	20.954	39.658	2019-10-30 06:00:00		--
[truncated: 20,777 more rows]

## Sheet: Fig 2
date	uptake coefficient of NH3 (SJZ)	date	uptake coefficient of NH3 (BJ)	Relative time (year)	SJZ-weighted gama		BJ-weighted gama
2018-03-16 20:00:00	0.000131845	2019-08-08		0	0.000257292	1.395	0.000471516		1.56499e-122	1.68374e-108	2.46126e-95	4.88879e-83	1.31963e-71	4.84148e-61	2.41477e-51	1.63794e-42	1.51174e-34	1.90027e-27	3.2585e-21	7.64608e-16	2.47114e-11	1.11648e-07	7.31258e-05	0.00757	0.14663	0.6764	1.21579	1.61966	1.6282	1.51416	1.48673	1.66186	1.76076	1.51969	1.61242	1.1468	1.00608	1.22289	1.12479	1.0047	1.12017	1.2286	1.33265	1.16069	1.01858	1.03809	1.10918	1.11534	1.04573
2018-03-16 23:00:00	4.92709e-05	2019-08-08 01:00:00		0.026	0.000260072	1.40733	0.000424932		1.61711e-122	1.73994e-108	2.54362e-95	5.05278e-83	1.36401e-71	5.00469e-61	2.49638e-51	1.69342e-42	1.56308e-34	1.96495e-27	3.36965e-21	7.90726e-16	2.55551e-11	1.15436e-07	7.55496e-05	0.00781	0.15048	0.69024	1.23679	1.64847	1.65918	1.53955	1.5094	1.68775	1.78552	1.54944	1.65021	1.17735	1.03527	1.25721	1.15808	1.03132	1.14738	1.2545	1.3545	1.17966	1.03726	1.05594	1.12683	1.13537	1.06802
2018-03-17	0.000145622	2019-08-08 02:00:00	4.5348e-05	0.052	0.000261602	1.41966	0.000401607		1.66197e-122	1.78835e-108	2.61462e-95	5.19424e-83	1.40231e-71	5.14566e-61	2.56691e-51	1.74141e-42	1.6075e-34	2.02095e-27	3.46593e-21	8.13356e-16	2.6286e-11	1.18712e-07	7.76329e-05	0.008	0.15358	0.70052	1.25125	1.66852	1.68142	1.5566	1.52382	1.70439	1.80031	1.57098	1.67969	1.2023	1.05977	1.28579	1.18636	1.05336	1.16915	1.27407	1.36909	1.19251	1.05081	1.06835	1.13853	1.14952	1.08505
2018-03-17 01:00:00	0.000254353	2019-08-08 03:00:00	0.000642326	0.078	0.000259605	1.43199	0.000401524		1.69888e-122	1.82823e-108	2.67316e-95	5.311e-83	1.43396e-71	5.26225e-61	2.6253e-51	1.78117e-42	1.64434e-34	2.06743e-27	3.54587e-21	8.32152e-16	2.68927e-11	1.21424e-07	7.93436e-05	0.00816	0.1559	0.70708	1.25895	1.67952	1.6946	1.56504	1.52978	1.71151	1.80491	1.58396	1.70043	1.22131	1.07924	1.30823	1.20926	1.07056	1.18519	1.28702	1.37622	1.19909	1.05906	1.07518	1.14414	1.15761	1.09661
2018-03-17 02:00:00	1.17862e-06	2019-08-08 04:00:00	0.00141	0.104	0.00025951	1.44432	0.00040598		1.72727e-122	1.85896e-108	2.71833e-95	5.40124e-83	1.45846e-71	5.35263e-61	2.67063e-51	1.81209e-42	1.67302e-34	2.10365e-27	3.60824e-21	8.46823e-16	2.73659e-11	1.23532e-07	8.06551e-05	0.00828	0.1574	0.70984	1.25982	1.68132	1.69853	1.56475	1.52719	1.70902	1.79925	1.58821	1.71213	1.2341	1.09344	1.32424	1.2265	1.08273	1.19529	1.29318	1.37579	1.19933	1.06197	1.07635	1.1436	1.15955	1.10257
2018-03-17 06:00:00	0.000172325	2019-08-08 05:00:00		0.13	0.00025564	1.45665	0.000410487		1.74669e-122	1.88004e-108	2.74941e-95	5.46353e-83	1.47541e-71	5.41537e-61	2.70218e-51	1.83366e-42	1.69308e-34	2.12905e-27	3.65205e-21	8.57136e-16	2.76981e-11	1.25001e-07	8.15466e-05	0.00835	0.15805	0.70875	1.25385	1.67394	1.69319	1.55576	1.51612	1.69698	1.78343	1.58367	1.71465	1.24051	1.10217	1.33362	1.23789	1.08974	1.19935	1.29249	1.36784	1.1933	1.05954	1.07189	1.13695	1.15535	1.1029
2018-03-17 07:00:00	0.000234421	2019-08-08 06:00:00		0.156	0.0002457	1.46898	0.000418085		1.75683e-122	1.89114e-108	2.76592e-95	5.49687e-83	1.48456e-71	5.44948e-61	2.71945e-51	1.84555e-42	1.70421e-34	2.14321e-27	3.67659e-21	8.62927e-16	2.78841e-11	1.25807e-07	8.20038e-05	0.00838	0.15785	0.70386	1.2412	1.65756	1.67871	1.53824	1.49677	1.67559	1.75774	1.57045	1.70799	1.24048	1.10535	1.33628	1.24331	1.09155	1.19734	1.285	1.35252	1.18113	1.05189	1.06192	1.12433	1.14514	1.09765
2018-03-18	8.65634e-05	2019-08-08 07:00:00	0.000135607	0.182	0.000237073	1.48131	0.000419254		1.75752e-122	1.89207e-108	2.76758e-95	5.50073e-83	1.48575e-71	5.4544e-61	2.72217e-51	1.84757e-42	1.70622e-34	2.14592e-27	3.68147e-21	8.64102e-16	2.79207e-11	1.25939e-07	8.20195e-05	0.00836	0.1568	0.69524	1.22209	1.6325	1.65538	1.51251	1.46949	1.64524	1.72261	1.54879	1.6923	1.23406	1.10297	1.33223	1.24277	1.08821	1.18935	1.27086	1.33013	1.16308	1.0392	1.04665	1.106	1.12912	1.08698
2018-03-20 02:00:00	0.000221191	2019-08-08 19:00:00		0.208	0.000236228	1.49364	0.00041894		1.74875e-122	1.88284e-108	2.75436e-95	5.47503e-83	1.47897e-71	5.43004e-61	2.71028e-51	1.83968e-42	1.69909e-34	2.13712e-27	3.66662e-21	8.60641e-16	2.78074e-11	1.25394e-07	8.15933e-05	0.0083	0.15491	0.68306	1.19687	1.59921	1.62363	1.47902	1.43473	1.60644	1.67865	1.51908	1.66789	1.22138	1.09512	1.3216	1.23632	1.07983	1.17554	1.25033	1.30105	1.1395	1.02176	1.02637	1.08228	1.1076	1.07111
2018-03-20 23:00:00	0.000147225	2019-08-08 20:00:00		0.234	0.000237141	1.50597	0.000407477		1.73066e-122	1.86357e-108	2.72647e-95	5.42019e-83	1.46431e-71	5.37679e-61	2.68398e-51	1.822e-42	1.68292e-34	2.11695e-27	3.63225e-21	8.52598e-16	2.75459e-11	1.24179e-07	8.07323e-05	0.00819	0.15222	0.66752	1.16599	1.55829	1.58401	1.43834	1.39308	1.55984	1.62659	1.48182	1.6352	1.20269	1.08195	1.30459	1.22413	1.06659	1.15618	1.22378	1.26577	1.1108	0.99987	1.00143	1.05358	1.08096	1.05037
2018-03-21	5.31135e-05	2019-08-08 21:00:00		0.26	0.000232246	1.5183	0.00039791		1.70354e-122	1.83458e-108	2.68436e-95	5.33708e-83	1.44202e-71	5.29549e-61	2.64367e-51	1.79481e-42	1.65796e-34	2.08573e-27	3.57891e-21	8.40101e-16	2.71404e-11	1.22316e-07	7.94501e-05	0.00804	0.14878	0.64887	1.12995	1.51042	1.53718	1.39112	1.34521	1.50619	1.56727	1.43763	1.59479	1.17831	1.06371	1.28152	1.20645	1.04877	1.13159	1.19165	1.22488	1.07747	0.97395	0.97227	1.02038	1.04967	1.02513
2018-03-21 04:00:00	8.43068e-05	2019-08-08 22:00:00	9.469e-05	0.286	0.000230594	1.53063	0.000404388		1.66782e-122	1.79632e-108	2.62869e-95	5.227e-83	1.41243e-71	5.18743e-61	2.59e-51	1.75855e-42	1.62462e-34	2.04395e-27	3.50745e-21	8.23345e-16	2.65973e-11	1.19833e-07	7.77672e-05	0.00785	0.14463	0.62742	1.08934	1.4564	1.48392	1.33812	1.29187	1.44635	1.50162	1.38722	1.54732	1.14865	1.04072	1.2528	1.18359	1.02666	1.10218	1.15444	1.17903	1.04006	0.94442	0.93935	0.98321	1.01424	0.99583
2018-03-21 07:00:00	0.000108918	2019-08-08 23:00:00	0.00018019	0.312	0.00024053	1.54296	0.000407884		1.62406e-122	1.74939e-108	2.56033e-95	5.09167e-83	1.37603e-71	5.05428e-61	2.52379e-51	1.71378e-42	1.5834e-34	1.99227e-27	3.41897e-21	8.02593e-16	2.59251e-11	1.16768e-07	7.57099e-05	0.00763	0.13985	0.60349	1.04478	1.39707	1.42506	1.28017	1.23388	1.38122	1.43064	1.33139	1.49355	1.11419	1.01336	1.21889	1.15595	1.00063	1.06841	1.11275	1.12892	0.99915	0.91175	0.90319	0.94264	0.97523	0.96296
2018-03-23 21:00:00	7.2178e-05	2019-08-09	2.53473e-05	0.338	0.000256156	1.55529	0.000403138		1.57292e-122	1.69452e-108	2.48033e-95	4.93318e-83	1.33335e-71	4.8981e-61	2.44607e-51	1.66117e-42	1.53495e-34	1.93146e-27	3.31483e-21	7.78161e-16	2.5134e-11	1.1317e-07	7.33099e-05	0.00737	0.13451	0.57745	0.99695	1.33333	1.36149	1.21812	1.17208	1.31176	1.35539	1.27098	1.43432	1.07546	0.98206	1.18033	1.12396	0.97109	1.0308	1.06719	1.07529	0.95535	0.87645	0.86433	0.89928	0.93325	0.92704
2018-03-23 22:00:00	0.000165267	2019-08-09 01:00:00		0.364	0.000268061	1.56762	0.000389796		1.51519e-122	1.63254e-108	2.3899e-95	4.75391e-83	1.28505e-71	4.72122e-61	2.35801e-51	1.60154e-42	1.47998e-34	1.86246e-27	3.1966e-21	7.50419e-16	2.4236e-11	1.09092e-07	7.06035e-05	0.00708	0.12867	0.54967	0.94654	1.26611	1.29414	1.15286	1.10735	1.23896	1.27691	1.20686	1.37051	1.03305	0.94729	1.1377	1.0881	0.93848	0.98988	1.01842	1.01891	0.90928	0.83901	0.82332	0.85373	0.8889	0.88862
2018-03-23 23:00:00	9.74389e-05	2019-08-09 02:00:00		0.39	0.000279027	1.57995	0.00038074		1.4517e-122	1.56434e-108	2.29036e-95	4.55649e-83	1.23184e-71	4.52626e-61	2.26089e-51	1.53574e-42	1.41932e-34	1.78626e-27	3.06601e-21	7.19775e-16	2.32444e-11	1.04595e-07	6.76304e-05	0.00677	0.12244	0.52053	0.89421	1.19634	1.22394	1.08527	1.04055	1.16381	1.19627	1.13992	1.30301	0.98756	0.90957	1.09163	1.0489	0.90325	0.94622	0.96712	0.96054	0.86155	0.79993	0.78071	0.8066	0.84278	0.84825
2018-03-24 19:00:00	0.000104587	2019-08-09 03:00:00		0.416	0.000292057	1.59228	0.000381522		1.38338e-122	1.49091e-108	2.18315e-95	4.34375e-83	1.17447e-71	4.31599e-61	2.15611e-51	1.46472e-42	1.35382e-34	1.70398e-27	2.92494e-21	6.86668e-16	2.21733e-11	9.97421e-08	6.44333e-05	0.00643	0.11589	0.49041	0.84066	1.12492	1.1518	1.01623	0.97252	1.08725	1.11448	1.07106	1.23275	0.93961	0.8694	1.04276	1.0069	0.86588	0.90039	0.91393	0.90093	0.81278	0.75972	0.73704	0.75849	0.79551	0.80646
2018-03-24 20:00:00	0.000242841	2019-08-09 04:00:00	0.000247297	0.442	0.000305947	1.60461	0.000371817		1.31115e-122	1.41327e-108	2.06973e-95	4.11862e-83	1.11374e-71	4.09333e-61	2.04511e-51	1.38947e-42	1.2844e-34	1.61673e-27	2.77535e-21	6.51556e-16	2.10376e-11	9.4602e-08	6.10561e-05	0.00608	0.10911	0.4597	0.78653	1.05273	1.07863	0.94657	0.90407	1.01021	1.03251	1.00112	1.16062	0.88983	0.82734	0.99173	0.96264	0.82683	0.85297	0.85954	0.84078	0.76353	0.71884	0.69283	0.70996	0.74766	0.7638
2018-03-24 21:00:00	0.000104024	2019-08-09 05:00:00		0.468	0.000317911	1.61694	0.000358895		1.23599e-122	1.33244e-108	1.95162e-95	3.88411e-83	1.05046e-71	3.86123e-61	1.92938e-51	1.31099e-42	1.21197e-34	1.52569e-27	2.61922e-21	6.14908e-16	1.98524e-11	8.92426e-08	5.75438e-05	0.00572	0.10218	0.42875	0.73242	0.98059	1.00525	0.87707	0.83597	0.93355	0.95128	0.93093	1.08749	0.83882	0.7839	0.93918	0.91668	0.78657	0.80451	0.80456	0.78078	0.71434	0.67772	0.64856	0.66155	0.69978	0.72076
2018-03-24 23:00:00	0.000163818	2019-08-09 06:00:00		0.494	0.000331943	1.62927	0.000351043		1.15884e-122	1.24945e-108	1.83032e-95	3.64319e-83	9.85435e-72	3.62266e-61	1.81039e-51	1.23027e-42	1.13746e-34	1.43201e-27	2.45854e-21	5.77192e-16	1.86329e-11	8.37322e-08	5.39408e-05	0.00535	0.09519	0.3979	0.67891	0.90924	0.93245	0.80846	0.7689	0.85806	0.87159	0.86123	1.01419	0.78719	0.7396	0.88574	0.86955	0.74554	0.75554	0.74959	0.72155	0.6657	0.63678	0.60467	0.61374	0.65236	0.67781
2018-03-25	4.14438e-05	2019-08-09 07:00:00		0.52	0.000357448	1.6416	0.000347439		1.08063e-122	1.16529e-108	1.70728e-95	3.39876e-83	9.19441e-72	3.38048e-61	1.68956e-51	1.14829e-42	1.06177e-34	1.33684e-27	2.29527e-21	5.38865e-16	1.73939e-11	7.81376e-08	5.02902e-05	0.00498	0.08821	0.36745	0.62648	0.83938	0.86093	0.74139	0.70348	0.78443	0.79417	0.79273	0.94148	0.73548	0.69492	0.83199	0.82177	0.70417	0.70657	0.69517	0.66363	0.61803	0.59637	0.56156	0.56696	0.60586	0.63539
2018-03-25 05:00:00	0.000153225	2019-08-09 19:00:00	0.000116378	0.546	0.000360594	1.65393	0.000345876		1.00226e-122	1.08093e-108	1.58391e-95	3.15359e-83	8.53232e-72	3.13746e-61	1.56829e-51	1.06599e-42	9.85769e-35	1.24125e-27	2.13128e-21	5.00365e-16	1.61496e-11	7.25225e-08	4.66334e-05	0.0046	0.08132	0.3377	0.57559	0.77158	0.79131	0.67641	0.64025	0.71329	0.71966	0.72604	0.87004	0.6842	0.65034	0.77849	0.77382	0.66286	0.65806	0.64181	0.60751	0.57173	0.55682	0.51959	0.5216	0.56067	0.59386
2018-03-25 06:00:00	0.000110552	2019-08-09 20:00:00	2.91335e-05	0.572	0.00031725	1.66626	0.000345152		9.2453e-123	9.97251e-109	1.4615e-95	2.91028e-83	7.8751e-72	2.89616e-61	1.44785e-51	9.84235e-43	9.10261e-35	1.14627e-27	1.9683e-21	4.62103e-16	1.49131e-11	6.69467e-08	4.30086e-05	0.00424	0.07457	0.30887	0.52661	0.70634	0.72413	0.61401	0.57966	0.64515	0.64856	0.66167	0.80048	0.63383	0.60627	0.72574	0.72616	0.62195	0.61042	0.58993	0.55361	0.52711	0.51838	0.47904	0.47797	0.51713	0.55355
2018-03-25 07:00:00	1.5105e-05	2019-08-09 21:00:00		0.598	0.000284261	1.67859	0.00034474		8.48212e-123	9.15068e-109	1.34125e-95	2.67121e-83	7.22917e-72	2.65896e-61	1.32943e-51	9.03837e-43	8.3599e-35	1.05283e-27	1.80795e-21	4.24458e-16	1.36967e-11	6.14649e-08	3.9451e-05	0.00388	0.06803	0.28119	0.47986	0.64408	0.65983	0.55459	0.52209	0.58042	0.5813	0.60009	0.73333	0.58477	0.56309	0.67419	0.67919	0.58178	0.56402	0.53991	0.50226	0.48444	0.4813	0.44017	0.43634	0.4755	0.51474
2018-03-25 20:00:00	2.78756e-05	2019-08-09 22:00:00		0.624	0.000270283	1.69092	0.000344474		7.73976e-123	8.35106e-109	1.22423e-95	2.4385e-83	6.60028e-72	2.42796e-61	1.21409e-51	8.25512e-43	7.63621e-35	9.6177e-28	1.65166e-21	3.87767e-16	1.25114e-11	5.6126e-08	3.59918e-05	0.00353	0.06174	0.25481	0.43556	0.58511	0.59875	0.49845	0.46781	0.51944	0.51818	0.54163	0.66901	0.53738	0.52113	0.62423	0.63328	0.54263	0.51917	0.49206	0.45373	0.4439	0.44573	0.40315	0.39691	0.43602	0.47765
2018-03-25 21:00:00	0.000110509	2019-08-09 23:00:00		0.65	0.000256454	1.70325	0.000354221		7.02406e-123	7.57998e-109	1.11136e-95	2.21399e-83	5.99343e-72	2.20502e-61	1.10274e-51	7.49888e-43	6.93737e-35	8.73823e-28	1.50071e-21	3.52326e-16	1.13666e-11	5.09728e-08	3.2658e-05	0.0032	0.05574	0.22987	0.39391	0.52965	0.54116	0.44581	0.41702	0.46243	0.45941	0.48658	0.60789	0.49195	0.48068	0.5762	0.58874	0.50474	0.47614	0.44662	0.4082	0.40564	0.41181	0.36815	0.35983	0.39883	0.44244
2018-03-25 22:00:00	2.64029e-05	2019-08-10		0.676	0.000252936	1.71558	0.000465264		6.33993e-123	6.84276e-109	1.00342e-95	1.99925e-83	5.41285e-72	1.99168e-61	9.96174e-52	6.77496e-43	6.26829e-35	7.89611e-28	1.35615e-21	3.18387e-16	1.02706e-11	4.60413e-08	2.94725e-05	0.00288	0.05007	0.20647	0.35502	0.47786	0.48724	0.39682	0.36986	0.40954	0.40511	0.4351	0.55021	0.44871	0.44196	0.53037	0.54584	0.46831	0.43513	0.40378	0.36579	0.36977	0.37964	0.33524	0.32519	0.36405	0.40922
2018-03-26 01:00:00	7.51372e-05	2019-08-10 01:00:00		0.702	0.000265899	1.72791	0.00046153		5.69133e-123	6.14367e-109	9.01039e-96	1.79552e-83	4.86195e-72	1.78921e-61	8.95016e-52	6.08769e-43	5.63297e-35	7.09638e-28	1.21886e-21	2.86153e-16	9.22971e-12	4.13609e-08	2.64534e-05	0.00258	0.04475	0.18468	0.31894	0.4298	0.43709	0.35154	0.32638	0.36081	0.35531	0.38733	0.49615	0.40784	0.40516	0.48694	0.50479	0.4335	0.39631	0.36366	0.32657	0.33631	0.34927	0.30448	0.29305	0.33171	0.37807
2018-03-26 03:00:00	1.61623e-05	2019-08-10 02:00:00		0.728	0.000284783	1.74024	0.000457282		5.08131e-123	5.48601e-109	8.04706e-96	1.60379e-83	4.34338e-72	1.59859e-61	7.99759e-52	5.44039e-43	5.03452e-35	6.34296e-28	1.08951e-21	2.55784e-16	8.2492e-12	3.69541e-08	2.36147e-05	0.0023	0.03979	0.16452	0.28569	0.38549	0.39074	0.30998	0.28656	0.31625	0.30997	0.34328	0.44583	0.36948	0.37042	0.44607	0.46577	0.40043	0.35979	0.32633	0.29055	0.30528	0.32072	0.27588	0.26339	0.30184	0.34901
2018-03-26 05:00:00	2.39009e-05	2019-08-10 03:00:00		0.754	0.000295008	1.75257	0.000452209		4.51197e-123	4.87208e-109	7.14761e-96	1.42474e-83	3.85901e-72	1.4205e-61	7.10751e-52	4.83545e-43	4.47516e-35	5.63867e-28	9.68581e-22	2.27392e-16	7.3327e-12	3.2837e-08	2.09661e-05	0.00204	0.0352	0.14599	0.25523	0.34485	0.34815	0.27208	0.25035	0.27578	0.26897	0.30294	0.39926	0.33369	0.33782	0.40786	0.42889	0.36919	0.32563	0.29181	0.25766	0.27664	0.29397	0.24942	0.2362	0.27439	0.32202
2018-03-26 06:00:00	2.83452e-05	2019-08-10 04:00:00		0.78	0.00029164	1.7649	0.000445711		3.98459e-123	4.30329e-109	6.31411e-96	1.25878e-83	3.40997e-72	1.25537e-61	6.28208e-52	4.27436e-43	3.95627e-35	4.98526e-28	8.56382e-22	2.01049e-16	6.48246e-12	2.90194e-08	1.85134e-05	0.0018	0.03099	0.12909	0.2275	0.30778	0.30924	0.23775	0.21764	0.23927	0.23216	0.26624	0.35644	0.3005	0.30743	0.37235	0.39424	0.33983	0.29387	0.26009	0.22783	0.25032	0.26901	0.22505	0.2114	0.24931	0.29708
2018-03-26 07:00:00	7.20466e-05	2019-08-10 05:00:00	1.73372e-05	0.806	0.000277563	1.77723	0.000436587		3.49967e-123	3.78017e-109	5.54739e-96	1.10609e-83	2.99675e-72	1.10339e-61	5.52222e-52	3.75777e-43	3.47846e-35	4.38352e-28	7.53047e-22	1.76788e-16	5.69953e-12	2.55058e-08	1.62587e-05	0.00158	0.02715	0.11375	0.20237	0.27415	0.27388	0.20683	0.18827	0.20654	0.19934	0.23305	0.31728	0.2699	0.27924	0.33955	0.36185	0.31237	0.26449	0.2311	0.20093	0.22623	0.24578	0.20271	0.1889	0.22649	0.27409
2018-03-26 19:00:00	0.000121112	2019-08-10 06:00:00		0.832	0.000274286	1.78956	0.000422581		3.05698e-123	3.30252e-109	4.84717e-96	9.6661e-84	2.61923e-72	9.64517e-62	4.82776e-52	3.28557e-43	3.04165e-35	3.83335e-28	6.58562e-22	1.54605e-16	4.98376e-12	2.22951e-08	1.42009e-05	0.00137	0.02368	0.09993	0.17974	0.24377	0.24191	0.17917	0.16208	0.17741	0.17027	0.20322	0.28165	0.24184	0.25324	0.30942	0.33173	0.28681	0.23746	0.20475	0.1768	0.20426	0.22422	0.18229	0.16859	0.20583	0.25298
2018-03-26 20:00:00	0.000132027	2019-08-10 07:00:00		0.858	0.000291207	1.80189	0.000401251		2.6557e-123	2.86945e-109	4.21219e-96	8.40105e-84	2.27675e-72	8.38511e-62	4.19757e-52	2.857e-43	2.64515e-35	3.33389e-28	5.72781e-22	1.34465e-16	4.33402e-12	1.93819e-08	1.2336e-05	0.00119	0.02055	0.08754	0.15944	0.21644	0.21314	0.15455	0.13886	0.15163	0.14468	0.17655	0.24941	0.21625	0.22937	0.28187	0.30386	0.2631	0.2127	0.18092	0.15529	0.18429	0.20425	0.1637	0.15035	0.18718	0.23362
2018-03-26 21:00:00	4.70966e-05	2019-08-10 19:00:00	5.31394e-05	0.884	0.000318231	1.81422	0.000384446		2.29448e-123	2.47954e-109	3.64037e-96	7.26162e-84	1.96823e-72	7.24978e-62	3.62966e-52	2.47073e-43	2.28774e-35	2.88364e-28	4.95445e-22	1.16308e-16	3.74835e-12	1.67572e-08	1.06577e-05	0.00103	0.01775	0.07651	0.14132	0.19194	0.18736	0.13278	0.1184	0.12896	0.12231	0.15284	0.22038	0.19302	0.20757	0.25682	0.27818	0.24121	0.19013	0.15949	0.13619	0.16619	0.18578	0.14682	0.13403	0.17042	0.21591
2018-03-26 23:00:00	1.22018e-05	2019-08-10 20:00:00		0.91	0.000323659	1.82655	0.000425319		1.97154e-123	2.13088e-109	3.12894e-96	6.24236e-84	1.69219e-72	6.23383e-62	3.12139e-52	2.12498e-43	1.96778e-35	2.48051e-28	4.26201e-22	1.00051e-16	3.22403e-12	1.44085e-08	9.15744e-06	0.00088356	0.01527	0.06674	0.12521	0.17007	0.16435	0.11362	0.10048	0.10915	0.10287	0.13188	0.19434	0.17203	0.18774	0.23412	0.25461	0.22106	0.16965	0.14029	0.11933	0.14981	0.16874	0.13154	0.11949	0.15537	0.19971
2018-03-27 01:00:00	4.02159e-08	2019-08-10 21:00:00		0.936	0.000295998	1.83888	0.000492814		1.68476e-123	1.82121e-109	2.67462e-96	5.33674e-84	1.44689e-72	5.33085e-62	2.66957e-52	1.81758e-43	1.68328e-35	2.12203e-28	3.64621e-22	8.55937e-17	2.75783e-12	1.2321e-08	7.82548e-06	0.000754487	0.01307	0.05812	0.11094	0.15058	0.1439	0.09685	0.08487	0.09193	0.08608	0.11344	0.17109	0.15316	0.16977	0.21365	0.23305	0.20258	0.15113	0.12317	0.1045	0.13503	0.15303	0.11774	0.10659	0.14191	0.1849
2018-03-27 03:00:00	1.46305e-05	2019-08-10 22:00:00	0.000257995	0.962	0.000280258	1.85121	0.000512813		1.4318e-123	1.548e-109	2.27373e-96	4.53746e-84	1.23036e-72	4.53364e-62	2.27061e-52	1.54611e-43	1.432e-35	1.80538e-28	3.10223e-22	7.28228e-17	2.34606e-12	1.0478e-08	6.65078e-06	0.000640898	0.01115	0.05057	0.09834	0.13327	0.12578	0.08225	0.07136	0.07707	0.07168	0.0973	0.15041	0.13625	0.15355	0.19523	0.21341	0.18568	0.13446	0.10797	0.09151	0.1217	0.13857	0.10529	0.09517	0.12986	0.17135
2018-03-27 20:00:00	2.61667e-05	2019-08-10 23:00:00	4.59172e-05	0.988	0.000298577	1.86354	0.000501307		1.21014e-123	1.30855e-109	1.9223e-96	3.83669e-84	1.04048e-72	3.83445e-62	1.92065e-52	1.30796e-43	1.21153e-35	1.52753e-28	2.62489e-22	6.16162e-17	1.98479e-12	8.86177e-09	5.62156e-06	0.000541579	0.00947	0.04398	0.08725	0.11791	0.10977	0.06959	0.05972	0.0643	0.05939	0.08322	0.13208	0.12116	0.13894	0.17872	0.19555	0.17026	0.1195	0.09452	0.08017	0.10969	0.12528	0.09409	0.08511	0.1191	0.15893
2018-03-27 21:00:00	8.96686e-05	2019-08-11		1.014	0.000320237	1.87587	0.00051598		1.01717e-123	1.10005e-109	1.61625e-96	3.2263e-84	8.7506e-73	3.22524e-62	1.61569e-52	1.10039e-43	1.01935e-35	1.28532e-28	2.20875e-22	5.18468e-17	1.6699e-12	7.45356e-09	4.72569e-06	0.00045529	0.00802	0.03825	0.0775	0.10432	0.09566	0.05868	0.04976	0.0534	0.04896	0.07101	0.11589	0.10774	0.12583	0.16393	0.17936	0.15623	0.10611	0.08266	0.07029	0.09887	0.11306	0.08401	0.07625	0.10947	0.14753
2018-03-27 22:00:00	7.87006e-05	2019-08-11 01:00:00	2.00097e-05	1.04	0.000321371	1.8882	0.000557983		8.50267e-124	9.19687e-110	1.35144e-96	2.69807e-84	7.31887e-73	2.69788e-62	1.35166e-52	9.2066e-44	8.52933e-36	1.07554e-28	1.84833e-22	4.33856e-17	1.39721e-12	6.23458e-09	3.95091e-06	0.000380796	0.00677	0.0333	0.06895	0.09228	0.08326	0.04932	0.04127	0.04415	0.04018	0.06045	0.10162	0.09584	0.11407	0.15072	0.16471	0.14347	0.09417	0.07223	0.06172	0.08913	0.10185	0.07497	0.06847	0.10085	0.13704
2018-03-28 07:00:00	0.000406148	2019-08-11 02:00:00		1.066	0.000325185	1.90053	0.000577502		7.06834e-124	7.64658e-110	1.12379e-96	2.24389e-84	6.08764e-73	2.24429e-62	1.12453e-52	7.66034e-44	7.09741e-36	8.95038e-29	1.53818e-22	3.61046e-17	1.16259e-12	5.18619e-09	3.28514e-06	0.000316883	0.0057	0.02903	0.06145	0.08164	0.07238	0.04132	0.03408	0.03633	0.03281	0.05136	0.08907	0.08532	0.10354	0.1389	0.15147	0.13189	0.08354	0.06308	0.05428	0.08036	0.09157	0.06686	0.06164	0.09312	0.12736
2018-03-28 20:00:00	5.62718e-05	2019-08-11 03:00:00		1.092	0.000357542	1.91286	0.000565677		5.84356e-124	6.32254e-110	9.29335e-97	1.85586e-84	5.03557e-73	1.85665e-62	9.30402e-53	6.33855e-44	5.87324e-36	7.40706e-29	1.27299e-22	2.98792e-17	9.62015e-13	4.29027e-09	2.71667e-06	0.000262388	0.00478	0.02535	0.05488	0.07223	0.06285	0.0345	0.02802	0.02976	0.02667	0.04356	0.07807	0.07603	0.09413	0.12833	0.13951	0.1214	0.07411	0.05507	0.04784	0.07246	0.08216	0.05958	0.05566	0.08616	0.11839
2018-03-28 21:00:00	0.000139761	2019-08-11 04:00:00		1.118	0.000388968	1.92519	0.000476755		4.80434e-124	5.19888e-110	7.64279e-97	1.52645e-84	4.14229e-73	1.52747e-62	7.65527e-53	5.21581e-44	4.83331e-36	6.09592e-29	1.04768e-22	2.45903e-17	7.91636e-13	3.52951e-09	2.23434e-06	0.000216206	0.004	0.0222	0.04911	0.06391	0.05451	0.02873	0.02293	0.02427	0.02158	0.03688	0.06844	0.06785	0.08571	0.11885	0.12871	0.11188	0.06574	0.04807	0.04226	0.06533	0.07356	0.05306	0.05042	0.07987	0.11005
2018-03-28 22:00:00	1.7224e-05	2019-08-11 05:00:00		1.144	0.000380636	1.93752	0.000357892		3.92809e-124	4.25129e-110	6.25062e-97	1.24857e-84	3.38861e-73	1.2497e-62	6.26381e-53	4.26816e-44	3.95547e-36	4.98905e-29	8.57471e-23	2.01254e-17	6.4782e-13	2.88759e-09	1.82766e-06	0.000177305	0.00335	0.01949	0.04404	0.05654	0.04723	0.02385	0.01869	0.01971	0.01739	0.03119	0.06002	0.06064	0.07817	0.11034	0.11896	0.10326	0.05834	0.04196	0.03741	0.05889	0.0657	0.04723	0.04582	0.07417	0.10228
2018-03-29 01:00:00	1.86674e-05	2019-08-11 06:00:00		1.17	0.000343256	1.94985	0.000357569		3.19389e-124	3.45717e-110	5.08373e-97	1.01561e-84	2.75671e-73	1.01677e-62	5.09685e-53	3.47331e-44	3.21911e-36	4.0605e-29	6.97898e-23	1.63796e-17	5.27188e-13	2.34933e-09	1.48688e-06	0.000144731	0.0028	0.01718	0.03958	0.05002	0.04087	0.01975	0.01517	0.01594	0.01395	0.02634	0.05266	0.0543	0.07141	0.10266	0.11015	0.09545	0.0518	0.03664	0.03321	0.05307	0.05854	0.042	0.04177	0.06897	0.09502
2018-03-29 05:00:00	5.62882e-06	2019-08-11 07:00:00	0.000302104	1.196	0.000315591	1.96218	0.000357599		2.58254e-124	2.79581e-110	4.11176e-97	8.21538e-85	2.2302e-73	8.22668e-63	4.12427e-53	2.81079e-44	2.60527e-36	3.28641e-29	5.64864e-23	1.3257e-17	4.26635e-13	1.90082e-09	1.20311e-06	0.000117616	0.00234	0.01519	0.03565	0.04423	0.03533	0.01631	0.01226	0.01283	0.01114	0.02222	0.04624	0.04872	0.06535	0.09571	0.10218	0.08837	0.04602	0.03199	0.02955	0.0478	0.05202	0.03732	0.0382	0.0642	0.08821
2018-03-29 07:00:00	0.000143266	2019-08-11 19:00:00		1.222	0.00031946	1.97451	0.000361587		2.07662e-124	2.24843e-110	3.30716e-97	6.60861e-85	1.79423e-73	6.61921e-63	3.31873e-53	2.262e-44	2.09676e-36	2.64508e-29	4.54644e-23	1.06699e-17	3.43339e-13	1.52941e-09	9.68242e-07	9.51746e-05	0.00196	0.01348	0.03216	0.0391	0.0305	0.01344	0.00987	0.01029	0.00886	0.01873	0.04063	0.0438	0.05988	0.08937	0.09496	0.08194	0.04092	0.02794	0.02635	0.04302	0.04609	0.03314	0.03505	0.05981	0.08181
2018-03-29 21:00:00	0.000261169	2019-08-11 20:00:00	0.000286746	1.248	0.000332609	1.98684	0.000442579		1.66054e-124	1.79817e-110	2.64523e-97	5.28655e-85	1.43545e-73	5.29621e-63	2.65567e-53	1.81022e-44	1.6781e-36	2.11705e-29	3.63892e-23	8.5398e-18	2.74767e-13	1.22374e-09	7.75048e-07	7.67063e-05	0.00164	0.01202	0.02906	0.03453	0.0263	0.01104	0.00791	0.00821	0.00702	0.01578	0.03573	0.03946	0.05495	0.08356	0.0884	0.0761	0.03642	0.02441	0.02354	0.03869	0.04073	0.0294	0.03224	0.05575	0.07578
2018-03-30 04:00:00	9.59221e-05	2019-08-11 21:00:00		1.274	0.00036086	1.99917	0.000455758		1.32045e-124	1.43008e-110	2.10402e-97	4.20543e-85	1.14203e-73	4.21404e-63	2.11324e-53	1.4406e-44	1.33555e-36	1.68498e-29	2.8963e-23	6.79682e-18	2.18664e-13	9.7373e-10	6.17094e-07	6.15916e-05	0.00137	0.01074	0.02628	0.03048	0.02264	0.00906	0.00631	0.00653	0.00554	0.01328	0.03145	0.03562	0.05047	0.07821	0.08244	0.07078	0.03245	0.02132	0.02107	0.03476	0.03588	0.02606	0.02973	0.05196	0.07009
2018-03-31 02:00:00	1.73226e-05	2019-08-11 22:00:00		1.3	0.000404993	2.0115	0.000439799		1.04417e-124	1.13101e-110	1.66422e-97	3.32677e-85	9.0352e-74	3.33429e-63	1.67223e-53	1.14005e-44	1.05699e-36	1.3336e-29	2.29236e-23	5.37936e-18	1.73044e-13	7.70496e-10	4.88732e-07	4.92878e-05	0.00116	0.00964	0.0238	0.02687	0.01946	0.00741	0.00502	0.00517	0.00436	0.01118	0.02771	0.03222	0.0464	0.07324	0.07702	0.06595	0.02893	0.01863	0.01888	0.03119	0.03151	0.02307	0.02747	0.04843	0.06473
2018-03-31 03:00:00	2.82691e-06	2019-08-11 23:00:00		1.326	0.000411811	2.02383	0.000422944		8.21099e-125	8.89503e-111	1.30901e-97	2.61702e-85	7.10834e-74	2.62348e-63	1.31586e-53	8.97167e-45	8.31857e-37	1.0496e-29	1.80421e-23	4.2337e-18	1.36177e-13	6.06295e-10	3.85043e-07	3.93242e-05	0.000976144	0.00867	0.02155	0.02365	0.01669	0.00605	0.00397	0.00408	0.00341	0.0094	0.02444	0.02919	0.04267	0.0686	0.07206	0.06153	0.02583	0.01627	0.01694	0.02795	0.02759	0.02042	0.02543	0.04511	0.05967
2018-03-31 05:00:00	5.66735e-06	2019-08-12		1.352	0.000402439	2.03616	0.000412681		6.42082e-125	6.95661e-111	1.02387e-97	2.04719e-85	5.56117e-74	2.05267e-63	1.02965e-53	7.0208e-45	6.51012e-37	8.21453e-30	1.41205e-23	3.31338e-18	1.06565e-13	4.74439e-10	3.01782e-07	3.12954e-05	0.000827098	0.00782	0.01952	0.02079	0.01429	0.00492	0.00313	0.0032	0.00267	0.0079	0.02157	0.02648	0.03925	0.06425	0.06754	0.0575	0.02309	0.0142	0.0152	0.025	0.02407	0.01805	0.02356	0.04198	0.0549
2018-03-31 07:00:00	1.68777e-05	2019-08-12 01:00:00		1.378	0.000397743	2.04849	0.000401315		4.99292e-125	5.41023e-111	7.9637e-98	1.59248e-85	4.32642e-74	1.59707e-63	8.01181e-54	5.46338e-45	5.06629e-37	6.39296e-30	1.09894e-23	2.57858e-18	8.29252e-14	3.692e-10	2.35319e-07	2.4856e-05	0.000703755	0.00706	0.01767	0.01824	0.01221	0.004	0.00246	0.00251	0.00207	0.00664	0.01905	0.02404	0.0361	0.06015	0.0634	0.05382	0.02066	0.01239	0.01363	0.02232	0.02094	0.01594	0.02185	0.03904	0.05041
2018-03-31 21:00:00	4.2711e-06	2019-08-12 02:00:00		1.404	0.000383324	2.06082	0.000386499		3.86087e-125	4.18406e-111	6.15953e-98	1.23184e-85	3.34698e-74	1.23563e-63	6.19915e-54	4.22761e-45	3.92057e-37	4.94741e-30	8.50464e-24	1.99548e-18	6.41678e-14	2.85712e-10	1.82577e-07	1.97139e-05	0.000601436	0.00639	0.01599	0.01598	0.0104	0.00325	0.00193	0.00195	0.00161	0.00557	0.01683	0.02185	0.03319	0.05627	0.05962	0.05045	0.01851	0.0108	0.01222	0.01988	0.01815	0.01407	0.02027	0.03626	0.04619
2018-03-31 22:00:00	3.30508e-05	2019-08-12 03:00:00		1.43	0.000364659	2.07315	0.000372364		2.96879e-125	3.21769e-111	4.73742e-98	9.47537e-86	2.57476e-74	9.5063e-64	4.7697e-54	3.253e-45	3.01692e-37	3.80722e-30	6.5447e-24	1.53556e-18	4.93747e-14	2.19879e-10	1.40963e-07	1.56238e-05	0.00051625	0.00578	0.01444	0.01396	0.00885	0.00263	0.0015	0.00152	0.00125	0.00468	0.01488	0.01986	0.03049	0.05259	0.05616	0.04737	0.0166	0.0094	0.01095	0.01767	0.01568	0.01241	0.0188	0.03363	0.04224
2018-04-01 07:00:00	6.22135e-05	2019-08-12 04:00:00		1.456	0.000350626	2.08548	0.000396046		2.27004e-125	2.46065e-111	3.62323e-98	7.2476e-86	1.96959e-74	7.2726e-64	3.64925e-54	2.48901e-45	2.3085e-37	2.91333e-30	5.00812e-24	1.17499e-18	3.77786e-14	1.6828e-10	1.08318e-07	1.23819e-05	0.000444991	0.00522	0.01303	0.01217	0.0075	0.00212	0.00117	0.00117	0.000961728	0.00392	0.01316	0.01805	0.02798	0.0491	0.053	0.04455	0.01491	0.00817	0.00979	0.01567	0.0135	0.01094	0.01742	0.03115	0.03854
2018-04-01 23:00:00	1.94362e-06	2019-08-12 05:00:00		1.482	0.000343928	2.09781	0.000418857		1.72603e-125	1.87116e-111	2.75553e-98	5.51248e-86	1.4982e-74	5.5325e-64	2.77631e-54	1.89374e-45	1.75649e-37	2.21677e-30	3.81072e-24	8.94033e-19	2.87436e-14	1.2808e-10	8.28534e-08	9.81971e-06	0.000385039	0.00472	0.01173	0.01058	0.00634	0.00171	0.000900939	0.000904415	0.00074053	0.00329	0.01163	0.01639	0.02563	0.04577	0.05013	0.04196	0.01341	0.00709	0.00874	0.01386	0.01159	0.00965	0.01613	0.02881	0.03509
2018-04-02 01:00:00	2.10786e-05	2019-08-12 06:00:00		1.508	0.000343867	2.11014	0.000416535		1.30502e-125	1.41491e-111	2.08385e-98	4.1692e-86	1.13322e-74	4.18507e-64	2.1003e-54	1.43272e-45	1.32895e-37	1.67725e-30	2.88327e-24	6.76421e-19	2.17464e-14	9.69479e-11	6.30987e-08	7.79931e-06	0.000334269	0.00426	0.01053	0.00917	0.00534	0.00137	0.000693887	0.000694198	0.000568944	0.00276	0.01028	0.01488	0.02344	0.04262	0.04751	0.03959	0.01207	0.00614	0.00778	0.01222	0.00993	0.00851	0.01492	0.02661	0.03189
2018-04-02 03:00:00	3.92532e-05	2019-08-12 07:00:00		1.534	0.000332822	2.12247	0.000422792		9.81158e-126	1.06389e-111	1.56704e-98	3.13551e-86	8.52333e-75	3.14798e-64	1.57995e-54	1.07782e-45	9.99807e-38	1.26188e-30	2.16923e-24	5.0889e-19	1.636e-14	7.29815e-11	4.78565e-08	6.20851e-06	0.00029097	0.00383	0.00943	0.00793	0.00449	0.0011	0.000532324	0.000530808	0.000436234	0.00231	0.00908	0.01348	0.0214	0.03962	0.04513	0.03743	0.01089	0.0053	0.00691	0.01074	0.00848	0.00752	0.01377	0.02455	0.02894
2018-04-02 04:00:00	5.37175e-06	2019-08-12 19:00:00		1.56	0.000332058	2.1348	0.000437936		7.33521e-126	7.95458e-112	1.17177e-98	2.34482e-86	6.37455e-75	2.35453e-64	1.18181e-54	8.06265e-46	7.47938e-38	9.44012e-31	1.62281e-24	3.80689e-19	1.22385e-14	5.4641e-11	3.61578e-08	4.95677e-06	0.000253776	0.00344	0.00842	0.00683	0.00376	0.000881471	0.000406775	0.000404323	0.000333868	0.00193	0.00802	0.0122	0.01949	0.03678	0.04299	0.03545	0.00983	0.00457	0.00612	0.00942	0.00723	0.00665	0.01269	0.02262	0.02623
2018-04-02 05:00:00	6.46369e-06	2019-08-12 20:00:00		1.586	0.000346539	2.14713	0.000446438		5.45298e-126	5.91403e-112	8.71266e-99	1.74364e-86	4.74059e-75	1.75114e-64	8.79005e-55	5.99719e-46	5.56358e-38	7.02226e-31	1.20716e-24	2.83176e-19	9.10382e-15	4.06885e-11	2.72243e-08	3.9715e-06	0.000221604	0.00308	0.0075	0.00587	0.00313	0.000703545	0.000309613	0.000306797	0.000255104	0.00161	0.00707	0.01101	0.01771	0.0341	0.04107	0.03364	0.00889	0.00392	0.0054	0.00823	0.00616	0.00591	0.01167	0.02083	0.02374
2018-04-02 06:00:00	1.55841e-05	2019-08-12 21:00:00		1.612	0.000348295	2.15946	0.000457068		4.0309e-126	4.37214e-112	6.44172e-99	1.28928e-86	3.50555e-75	1.29502e-64	6.50093e-55	4.43563e-46	4.11509e-38	5.19413e-31	8.92896e-25	2.09449e-19	6.73389e-15	3.01366e-11	2.04353e-08	3.19494e-06	0.000193595	0.00275	0.00665	0.00502	0.0026	0.000560104	0.000234729	0.0002319	0.000194634	0.00134	0.00623	0.00991	0.01604	0.03157	0.03934	0.03198	0.00805	0.00336	0.00475	0.00716	0.00525	0.00527	0.01072	0.01918	0.02149
2018-04-02 07:00:00	2.44052e-05	2019-08-12 22:00:00		1.638	0.000340317	2.17179	0.000521984		2.96287e-126	3.21401e-112	4.73581e-99	9.47928e-87	2.57762e-75	9.52293e-65	4.78075e-55	3.26211e-46	3.02649e-38	3.82016e-31	6.56701e-25	1.5404e-19	4.95287e-15	2.22029e-11	1.52998e-08	2.58142e-06	0.000169073	0.00245	0.00587	0.00429	0.00216	0.000444731	0.00017725	0.000174609	0.000148304	0.00112	0.00547	0.0089	0.0145	0.0292	0.03781	0.03047	0.0073	0.00287	0.00416	0.00622	0.00448	0.00473	0.00983	0.01767	0.01946
2018-04-02 19:00:00	3.71801e-05	2019-08-12 23:00:00		1.664	0.00035428	2.18412	0.000583598		2.16553e-126	2.3493e-112	3.46198e-99	6.93013e-87	1.8846e-75	6.96304e-65	3.49583e-55	2.38547e-46	2.21325e-38	2.79371e-31	4.80248e-25	1.12647e-19	3.62241e-15	1.62724e-11	1.14314e-08	2.09505e-06	0.000147508	0.00217	0.00517	0.00364	0.00178	0.000352157	0.000133313	0.000130959	0.00011287	0.000931554	0.0048	0.00797	0.01306	0.02699	0.03645	0.02908	0.00663	0.00244	0.00363	0.00538	0.00384	0.00428	0.00899	0.01629	0.01764
2018-04-02 20:00:00	7.09295e-05	43690		1.69	0.000376523	2.19645	0.00058678		1.57382e-126	1.70753e-112	2.51647e-99	5.03781e-87	1.37009e-75	5.06244e-65	2.54177e-55	1.73452e-46	1.60936e-38	2.03147e-31	3.49214e-25	8.19101e-20	2.63445e-15	1.18648e-11	8.52893e-09	1.70778e-06	0.000128479	0.00191	0.00453	0.00309	0.00146	0.000278061	9.98651e-05	9.78348e-05	8.58127e-05	0.000774023	0.0042	0.00711	0.01172	0.02493	0.03524	0.02782	0.00604	0.00207	0.00315	0.00464	0.00331	0.00392	0.00822	0.01505	0.01603
2018-04-02 21:00:00	2.76008e-05	2019-08-13 01:00:00		1.716	0.000368087	2.20878	0.000546458		1.13731e-126	1.23405e-112	1.81883e-99	3.64146e-87	9.90408e-76	3.65974e-65	1.8376e-55	1.25405e-46	1.16359e-38	1.4688e-31	2.52489e-25	5.92219e-20	1.90519e-15	8.60758e-12	6.35855e-09	1.39782e-06	0.000111652	0.00168	0.00395	0.00261	0.0012	0.00021891	7.45074e-05	7.27989e-05	6.51802e-05	0.000642145	0.00367	0.00632	0.01049	0.02302	0.03419	0.02666	0.00551	0.00175	0.00273	0.00398	0.00289	0.00364	0.00751	0.01394	0.01461
2018-04-02 22:00:00	1.65424e-05	2019-08-13 02:00:00		1.742	0.000371831	2.22111	0.000509252		8.17222e-127	8.86807e-113	1.30714e-99	2.61721e-87	7.1188e-76	2.63069e-65	1.32097e-55	9.01517e-47	8.36514e-39	1.05595e-31	1.81517e-25	4.25749e-20	1.37007e-15	6.21403e-12	4.74031e-09	1.14829e-06	9.67589e-05	0.00147	0.00343	0.00219	0.000973763	0.000171816	5.53627e-05	5.39522e-05	4.94659e-05	0.000531871	0.0032	0.00559	0.00936	0.02126	0.03326	0.02559	0.00503	0.00148	0.00235	0.00341	0.00256	0.00343	0.00686	0.01297	0.01338
2018-04-02 23:00:00	0.000138583	2019-08-13 03:00:00		1.768	0.000406852	2.23344	0.000561927		5.8389e-127	6.3366e-113	9.34077e-100	1.87038e-87	5.08775e-76	1.88024e-65	9.44187e-56	6.44403e-47	5.97955e-39	7.54819e-32	1.29752e-25	3.04334e-20	9.79742e-16	4.46486e-12	3.53648e-09	9.46178e-07	8.35797e-05	0.00128	0.00297	0.00183	0.000789842	0.000134429	4.0969e-05	3.98224e-05	3.75102e-05	0.000439779	0.00278	0.00493	0.00832	0.01964	0.03245	0.02461	0.00461	0.00124	0.00201	0.00291	0.0023	0.0033	0.00627	0.01212	0.01233
2018-04-03	0.000906744	2019-08-13 04:00:00		1.794	0.000408673	2.24577	--		4.14812e-127	4.50205e-113	6.63696e-100	1.32906e-87	3.61551e-76	1.33623e-65	6.71036e-56	4.57996e-47	4.24995e-39	5.36491e-32	9.2221e-26	2.16307e-20	6.9671e-16	3.19352e-12	2.64233e-09	7.81465e-07	7.19321e-05	0.0011	0.00255	0.00153	0.00063786	0.000104835	3.01926e-05	2.92723e-05	2.84223e-05	0.000362977	0.0024	0.00433	0.00737	0.01816	0.03173	0.0237	0.00423	0.00104	0.00172	0.00248	0.00212	0.00323	0.00575	0.0114	0.01144
2018-04-04 03:00:00	0.000381593	2019-08-13 05:00:00		1.82	0.000369357	2.2581	--		2.93021e-127	3.18047e-113	4.689e-100	9.39044e-88	2.55467e-76	9.44213e-66	4.74192e-56	3.23657e-47	3.00343e-39	3.7914e-32	6.51723e-26	1.52866e-20	4.92689e-16	2.27437e-12	1.97869e-09	6.46437e-07	6.16601e-05	0.000950416	0.00219	0.00127	0.000512834	8.14819e-05	2.21585e-05	2.14277e-05	2.15201e-05	0.000299019	0.00207	0.00379	0.00651	0.01682	0.0311	0.02285	0.00388	0.000864809	0.00146	0.00211	0.00201	0.00323	0.00528	0.01079	0.01071
2018-04-04 04:00:00	0.00027032	2019-08-13 06:00:00		1.846	0.000348878	2.27043	--		2.05811e-127	2.23406e-113	3.29392e-100	6.597e-88	1.79482e-76	6.63403e-66	3.33181e-56	2.27419e-47	2.11041e-39	2.66411e-32	4.57942e-26	1.07418e-20	3.46486e-16	1.61325e-12	1.4861e-09	5.35156e-07	5.26279e-05	0.000814075	0.00186	0.00105	0.000410457	6.3112e-05	1.61941e-05	1.56191e-05	1.62818e-05	0.00024584	0.00178	0.00329	0.00573	0.01561	0.03053	0.02206	0.00357	0.0007185	0.00123	0.00179	0.00195	0.00328	0.00488	0.0103	0.01012
2018-04-04 23:00:00	1.43639e-05	2019-08-13 07:00:00	7.46981e-05	1.872	0.000350068	2.28276	--		1.43735e-127	1.56034e-113	2.30074e-100	4.60814e-88	1.25379e-76	4.63448e-66	2.32767e-56	1.58884e-47	1.47445e-39	1.8613e-32	3.19942e-26	7.50516e-21	2.42329e-16	1.14008e-12	1.12009e-09	4.43026e-07	4.47143e-05	0.000693605	0.00158	0.000866054	0.000327018	4.87099e-05	1.17853e-05	1.13364e-05	1.2309e-05	0.000201696	0.00153	0.00285	0.00502	0.01451	0.03001	0.02131	0.0033	0.000594989	0.00104	0.00152	0.00194	0.0034	0.00453	0.00991	0.00965
2018-04-05 01:00:00	0.000154005	2019-08-13 19:00:00		1.898	0.000363515	2.29509	--		9.98107e-128	1.08358e-113	1.59786e-100	3.20053e-88	8.70848e-77	3.21914e-66	1.61687e-56	1.10369e-47	1.02425e-39	1.29298e-32	2.22251e-26	5.21394e-21	1.68558e-16	8.03029e-13	8.4759e-10	3.66478e-07	3.78097e-05	0.000587789	0.00133	0.000710417	0.000259338	3.74572e-05	8.54037e-06	8.19233e-06	9.29798e-06	0.000165116	0.0013	0.00246	0.00439	0.01352	0.02953	0.02059	0.00304	0.00049118	0.000866071	0.00129	0.00198	0.00357	0.00424	0.00961	0.0093
2018-04-06 07:00:00	0.000111062	2019-08-13 20:00:00	0.000194006	1.924	0.000381183	2.30742	--		6.89142e-128	7.48209e-114	1.10338e-100	2.2102e-88	6.01415e-77	2.22326e-66	1.11672e-56	7.62301e-48	7.07442e-40	8.93056e-33	1.53506e-26	3.60158e-21	1.16612e-16	5.64005e-13	6.44126e-10	3.02713e-07	3.18132e-05	0.000495407	0.00112	0.000580239	0.000204706	2.86964e-05	6.1624e-06	5.8942e-06	7.01743e-06	0.000134858	0.00111	0.00211	0.00382	0.01264	0.02907	0.0199	0.00282	0.00040431	0.000720658	0.0011	0.00207	0.00379	0.004	0.0094	0.00905
2018-04-06 20:00:00	0.000135719	2019-08-13 21:00:00	0.000113759	1.95	0.000385468	2.31975	--		4.73104e-128	5.13686e-114	7.57573e-101	1.51759e-88	4.12969e-77	1.52669e-66	7.66864e-57	5.23496e-48	4.85829e-40	6.13297e-33	1.05418e-26	2.47368e-21	8.0244e-17	3.95197e-13	4.91634e-10	2.4952e-07	2.66312e-05	0.000415249	0.00093392	0.000471845	0.000160821	2.19005e-05	4.4274e-06	4.22185e-06	5.29132e-06	0.000109879	0.000936112	0.0018	0.00332	0.01185	0.02863	0.01924	0.00261	0.000331929	0.000596611	0.000939981	0.00218	0.00406	0.00381	0.00927	0.00889
2018-04-07	9.46075e-05	2019-08-13 22:00:00	0.000158973	1.976	0.000381093	2.33208	--		3.22937e-128	3.50659e-114	5.17173e-101	1.03607e-88	2.81949e-77	1.04237e-66	5.23603e-57	3.57442e-48	3.31727e-40	4.18763e-33	7.198e-27	1.68934e-21	5.4928e-17	2.76424e-13	3.76833e-10	2.05127e-07	2.21767e-05	0.00034613	0.00077547	0.000382004	0.000125744	1.66487e-05	3.16708e-06	3.01033e-06	3.98583e-06	8.92994e-05	0.000788248	0.00153	0.00288	0.01115	0.02819	0.01859	0.00242	0.000271878	0.000491406	0.000810063	0.00233	0.00438	0.00367	0.0092	0.00881
2018-04-07 01:00:00	0.000351915	2019-08-13 23:00:00	0.000212991	2.002	0.000371392	2.34441	--		2.19175e-128	2.38004e-114	3.5104e-101	7.03284e-89	1.91395e-77	7.07615e-67	3.5546e-57	2.42663e-48	2.25207e-40	2.84294e-33	4.88666e-27	1.14714e-21	3.7405e-17	1.9313e-13	2.8997e-10	1.68099e-07	1.83688e-05	0.000286901	0.000640449	0.000307884	9.78471e-05	1.26058e-05	2.25564e-06	2.13664e-06	2.99922e-06	7.23809e-05	0.0006607	0.00129	0.00249	0.01052	0.02774	0.01795	0.00225	0.000222261	0.000402708	0.000704989	0.00251	0.00474	0.00357	0.00919	0.00878
2018-04-07 05:00:00	0.000608973	43691	0.000469986	2.028	0.000353863	2.35674	--		1.47902e-128	1.60616e-114	2.36911e-101	4.74656e-89	1.2918e-77	4.77614e-67	2.39929e-57	1.63796e-48	1.52015e-40	1.91898e-33	3.2985e-27	7.7455e-22	2.53437e-17	1.34877e-13	2.23896e-10	1.37259e-07	1.51322e-05	0.000236469	0.000526075	0.000247021	7.57722e-05	9.50576e-06	1.59945e-06	1.5095e-06	2.25424e-06	5.85038e-05	0.000551187	0.00109	0.00215	0.00997	0.02729	0.01733	0.00209	0.000181427	0.000328373	0.000621329	0.00272	0.00514	0.00351	0.00922	0.0088
2018-04-07 07:00:00	0.000168359	2019-08-14 01:00:00		2.054	0.000352547	2.36907	--		9.92349e-129	1.07771e-114	1.58972e-101	3.18516e-89	8.66893e-78	3.20524e-67	1.61019e-57	1.09927e-48	1.02021e-40	1.28787e-33	2.21372e-27	5.20015e-22	1.70875e-17	9.42241e-14	1.73363e-10	1.11633e-07	1.23973e-05	0.000193797	0.00042977	0.000197281	5.83929e-05	7.13841e-06	1.12914e-06	1.06142e-06	1.69224e-06	4.71488e-05	0.000457612	0.000907005	0.00186	0.00947	0.02682	0.01671	0.00194	0.000147948	0.000266449	0.000555991	0.00294	0.00557	0.00348	0.00928	0.00886
2018-04-09	8.92059e-05	2019-08-14 02:00:00		2.08	0.000377377	2.3814	--		6.62004e-129	7.18987e-115	1.06061e-101	2.12514e-89	5.7841e-78	2.13867e-67	1.07441e-57	7.33506e-49	6.80755e-41	8.5935e-34	1.47717e-27	3.47155e-22	1.14665e-17	6.58954e-14	1.34516e-10	9.04025e-08	1.01001e-05	0.000157921	0.000349165	0.000156828	4.47801e-05	5.33803e-06	7.93588e-07	7.42809e-07	1.26869e-06	3.78812e-05	0.000378055	0.000754095	0.0016	0.00903	0.02633	0.0161	0.0018	0.000120595	0.000215178	0.000506195	0.00319	0.00603	0.00348	0.00937	0.00895
2018-04-09 01:00:00	1.52955e-05	2019-08-14 03:00:00		2.106	0.000387093	2.39373	--		4.39098e-129	4.76916e-115	7.03553e-102	1.40975e-89	3.83713e-78	1.41882e-67	7.12788e-58	4.86632e-49	4.51636e-41	5.70118e-34	9.80025e-28	2.30452e-22	7.65982e-18	4.61683e-14	1.04512e-10	7.2876e-08	8.18239e-06	0.000127951	0.000282109	0.000124085	3.41725e-05	3.97463e-06	5.55268e-07	5.17338e-07	9.49851e-07	3.03377e-05	0.000310764	0.000623615	0.00138	0.00864	0.02582	0.0155	0.00167	9.83177e-05	0.000172988	0.000469452	0.00344	0.0065	0.0035	0.00946	0.00904
2018-04-09 05:00:00	2.18599e-05	2019-08-14 04:00:00		2.132	0.000378946	2.40606	--		2.89576e-129	3.14531e-115	4.64019e-102	9.29818e-90	2.5309e-78	9.35848e-68	4.70163e-58	3.20991e-49	2.97907e-41	3.76058e-34	6.46464e-28	1.52124e-22	5.09505e-18	3.24293e-14	8.12426e-11	5.84664e-08	6.59123e-06	0.000103073	0.000226662	9.77143e-05	2.59491e-05	2.94659e-06	3.8678e-07	3.58557e-07	7.10106e-07	2.4215e-05	0.000254149	0.000512945	0.00119	0.00829	0.0253	0.0149	0.00156	8.02243e-05	0.000138485	0.000443541	0.00371	0.007	0.00355	0.00955	0.00914
2018-04-09 06:00:00	1.12846e-05	2019-08-14 05:00:00		2.158	0.000391576	2.41839	--		1.89874e-129	2.06245e-115	3.0428e-102	6.09747e-90	1.65974e-78	6.13734e-68	3.0834e-58	2.10513e-49	1.95374e-41	2.46625e-34	4.23985e-28	9.98586e-23	3.37558e-18	2.28511e-14	6.31387e-11	4.66728e-08	5.27922e-06	8.25534e-05	0.000181094	7.65802e-05	1.96071e-05	2.17482e-06	2.68208e-07	2.47289e-07	5.30064e-07	1.92605e-05	0.000206772	0.00041965	0.00103	0.00798	0.02477	0.01431	0.00145	6.55636e-05	0.000110444	0.000426489	0.00397	0.00749	0.0036	0.00964	0.00922
2018-04-09 07:00:00	4.64067e-05	2019-08-14 06:00:00		2.184	0.000399897	2.43072	0.000493382		1.23784e-129	1.34463e-115	1.98384e-102	3.97555e-90	1.08218e-78	4.00173e-68	2.0105e-58	1.37264e-49	1.27392e-41	1.60809e-34	2.76476e-28	6.51873e-23	2.22828e-18	1.61611e-14	4.90208e-11	3.70668e-08	4.20412e-06	6.57369e-05	0.000143874	5.97276e-05	1.47416e-05	1.59801e-06	1.85149e-07	1.69706e-07	3.95037e-07	1.52641e-05	0.000167344	0.00034148	0.000895226	0.0077	0.02422	0.01373	0.00135	5.37063e-05	8.77974e-05	0.000416542	0.00424	0.00799	0.00367	0.0097	0.00929
2018-04-09 20:00:00	9.77473e-06	2019-08-14 07:00:00	0.00034912	2.21	0.000384221	2.44305	0.000363661		8.02348e-130	8.71597e-116	1.28598e-102	2.57714e-90	7.01536e-79	2.59423e-68	1.30338e-58	8.89865e-50	8.25867e-42	1.0425e-34	1.79251e-28	4.23203e-23	1.46618e-18	1.14757e-14	3.79962e-11	2.9283e-08	3.32868e-06	5.20428e-05	0.000113659	4.63569e-05	1.10282e-05	1.16886e-06	1.27236e-07	1.15881e-07	2.93914e-07	1.20513e-05	0.000134716	0.000276386	0.000780512	0.00745	0.02367	0.01317	0.00125	4.41287e-05	6.96235e-05	0.000412153	0.00451	0.00849	0.00375	0.00975	0.00934
2018-04-09 21:00:00	7.2306e-06	2019-08-14 19:00:00		2.236	0.000364036	2.45538	0.000364166		5.17076e-130	5.61724e-116	8.28812e-103	1.661e-90	4.5216e-79	1.67208e-68	8.40089e-59	5.73562e-50	5.3231e-42	6.71935e-35	1.1555e-28	2.73254e-23	9.62065e-19	8.18284e-15	2.93839e-11	2.30093e-08	2.62029e-06	4.09621e-05	8.92798e-05	3.58026e-05	8.209e-06	8.51048e-07	8.7043e-08	7.87288e-08	2.18295e-07	9.47757e-06	0.000107867	0.000222513	0.000684298	0.00722	0.02311	0.01262	0.00116	3.63976e-05	5.51311e-05	0.000411959	0.00476	0.00896	0.00382	0.00976	0.00935
2018-04-10 01:00:00	4.4985e-05	2019-08-14 20:00:00		2.262	0.000356019	2.46771	0.000382725		3.31313e-130	3.59933e-116	5.3109e-103	1.06437e-90	2.89751e-79	1.07151e-68	5.38354e-59	3.67557e-50	3.41118e-42	4.30593e-35	7.40592e-29	1.75488e-23	6.29871e-19	5.85904e-15	2.26593e-11	1.79808e-08	2.05069e-06	3.20531e-05	6.9731e-05	2.75143e-05	6.07986e-06	6.16774e-07	5.92779e-08	5.32164e-08	1.61834e-07	7.4234e-06	8.59005e-05	0.000178201	0.000603993	0.00701	0.02255	0.01208	0.00108	3.01569e-05	4.36476e-05	0.000414764	0.00501	0.00941	0.00389	0.00973	0.00933
2018-04-10 02:00:00	4.22004e-05	2019-08-14 21:00:00	3.62427e-05	2.288	0.000341611	2.48004	0.000423661		2.11064e-130	2.29304e-116	3.38353e-103	6.78118e-91	1.84605e-79	6.82689e-69	3.43002e-59	2.34182e-50	2.17336e-42	2.74343e-35	4.71946e-29	1.12105e-23	4.11706e-19	4.21159e-15	1.74157e-11	1.39734e-08	1.59557e-06	2.49355e-05	5.41518e-05	2.1039e-05	4.48034e-06	4.44895e-07	4.0187e-08	3.57875e-08	1.19748e-07	5.79021e-06	6.80335e-05	0.000141978	0.000537273	0.00683	0.022	0.01157	0.001	2.51159e-05	3.46056e-05	0.000419528	0.00524	0.00984	0.00396	0.00967	0.00927
2018-04-10 03:00:00	2.39757e-06	2019-08-14 22:00:00		2.314	0.000321997	2.49237	0.000460646		1.33684e-130	1.45241e-116	2.14318e-103	4.29541e-91	1.16937e-79	4.32448e-69	2.17275e-59	1.48343e-50	1.3767e-42	1.73782e-35	2.99029e-29	7.12441e-24	2.68842e-19	3.03797e-15	1.33357e-11	1.07982e-08	1.23422e-06	1.92852e-05	4.18126e-05	1.60067e-05	3.28501e-06	3.19395e-07	2.71215e-08	2.39429e-08	8.84302e-08	4.49695e-06	5.35857e-05	0.000112551	0.000482075	0.00666	0.02145	0.01107	0.000934221	2.1038e-05	2.75299e-05	0.000425346	0.00544	0.01022	0.00401	0.00956	0.00917
2018-04-10 19:00:00	3.63051e-05	2019-08-14 23:00:00		2.34	0.000327296	2.5047	0.000489985		8.41849e-131	9.14651e-117	1.34969e-103	2.70513e-91	7.36446e-80	2.72351e-69	1.36838e-59	9.34248e-51	8.67026e-43	1.09446e-35	1.88385e-29	4.50473e-24	1.75503e-19	2.19785e-15	1.01697e-11	8.29731e-09	9.49125e-07	1.4828e-05	3.20997e-05	1.21162e-05	2.39644e-06	2.282e-07	1.82214e-08	1.59357e-08	6.51665e-08	3.47713e-06	4.19718e-05	8.87917e-05	0.000436578	0.0065	0.02091	0.0106	0.000869025	1.77323e-05	2.20258e-05	0.000431447	0.00563	0.01056	0.00406	0.00941	0.00903
2018-04-10 20:00:00	2.55161e-05	43692	6.58015e-05	2.366	0.000371002	2.51703	0.000487506		5.27078e-131	5.72673e-117	8.45075e-104	1.69378e-91	4.61121e-80	1.70532e-69	8.56813e-60	5.84977e-51	5.42881e-43	6.85297e-36	1.18004e-29	2.83434e-24	1.14624e-19	1.59367e-15	7.72135e-12	6.33926e-09	7.25612e-07	1.13343e-05	2.45013e-05	9.12446e-06	1.73939e-06	1.62257e-07	1.21868e-08	1.05512e-08	4.7918e-08	2.67643e-06	3.26914e-05	6.97267e-05	0.000399185	0.00636	0.02039	0.01015	0.000808873	1.50448e-05	1.77683e-05	0.000437175	0.00578	0.01084	0.00408	0.00921	0.00884
2018-04-10 23:00:00	4.24415e-05	2019-08-15 01:00:00	5.59096e-05	2.392	0.000446668	2.52936	0.000445899		3.28095e-131	3.56486e-117	5.26065e-104	1.0544e-91	2.87058e-80	1.06161e-69	5.3339e-60	3.64162e-51	3.37953e-43	4.2662e-36	7.34974e-30	1.7749e-24	7.49542e-20	1.15734e-15	5.83516e-12	4.81549e-09	5.51483e-07	8.61294e-06	1.85937e-05	6.83605e-06	1.25611e-06	1.14808e-07	8.11422e-09	6.94963e-09	3.51543e-08	2.05057e-06	2.532e-05	5.45226e-05	0.000368502	0.00623	0.01988	0.00972	0.000753496	1.28525e-05	1.44912e-05	0.000441984	0.00591	0.01108	0.0041	0.00898	0.00861
2018-04-11 01:00:00	8.58535e-05	2019-08-15 02:00:00	4.15497e-05	2.418	0.000514335	2.54169	0.000425934		2.03053e-131	2.20628e-117	3.25585e-104	6.52587e-92	1.77667e-80	6.57056e-70	3.30128e-60	2.25387e-51	2.09164e-43	2.64049e-36	4.55176e-30	1.10645e-24	4.91091e-20	8.41114e-16	4.38829e-12	3.63688e-09	4.16681e-07	6.50661e-06	1.40289e-05	5.09502e-06	9.02511e-07	8.08356e-08	5.37842e-09	4.55346e-09	2.57285e-08	1.56363e-06	1.95e-05	4.24717e-05	0.000343324	0.0061	0.01939	0.00931	0.000702621	1.10566e-05	1.19787e-05	0.000445433	0.006	0.01125	0.00409	0.0087	0.00834
2018-04-11 02:00:00	2.26099e-05	2019-08-15 03:00:00	2.03088e-05	2.444	0.000506239	2.55402	0.000427325		1.24939e-131	1.35756e-117	2.00341e-104	4.01559e-92	1.09325e-80	4.04314e-70	2.03141e-60	1.38689e-51	1.28704e-43	1.62484e-36	2.80304e-30	6.86807e-25	3.22602e-20	6.11282e-16	3.28353e-12	2.73083e-09	3.12979e-07	4.88653e-06	1.05235e-05	3.77759e-06	6.45165e-07	5.66342e-08	3.54914e-09	2.96782e-09	1.87826e-08	1.18657e-06	1.49326e-05	3.29781e-05	0.000322611	0.00598	0.0189	0.00893	0.000655964	9.57892e-06	1.00572e-05	0.000447176	0.00606	0.01135	0.00406	0.00838	0.00804
2018-04-11 05:00:00	0.000148443	2019-08-15 04:00:00		2.47	0.000450884	2.56635	0.000420552		7.64311e-132	8.30496e-118	1.22562e-104	2.45663e-92	6.68826e-81	2.4735e-70	1.24276e-60	8.48454e-52	7.87364e-44	9.94078e-37	1.71647e-30	4.24633e-25	2.12601e-20	4.43915e-16	2.44413e-12	2.03858e-09	2.33704e-07	3.64828e-06	7.84822e-06	2.7861e-06	4.5886e-07	3.94807e-08	2.33162e-09	1.92418e-09	1.36757e-08	8.96005e-07	1.137e-05	2.55441e-05	0.000305471	0.00587	0.01843	0.00857	0.000613231	8.3568e-06	8.58798e-06	0.000446955	0.00608	0.01139	0.00402	0.00804	0.0077
2018-04-11 06:00:00	0.000159715	2019-08-15 05:00:00		2.496	0.000420994	2.57868	0.000434501		4.64858e-132	5.0512e-118	7.45448e-105	1.49419e-92	4.068e-81	1.50446e-70	7.55884e-61	5.16048e-52	4.78887e-44	6.04661e-37	1.04525e-30	2.61591e-25	1.40622e-20	3.21905e-16	1.80963e-12	1.51293e-09	1.73481e-07	2.70779e-06	5.81905e-06	2.04399e-06	3.24698e-07	2.73844e-08	1.52499e-09	1.24097e-09	9.92975e-09	6.73212e-07	8.60783e-06	1.97573e-05	0.000291144	0.00575	0.01797	0.00823	0.000574117	7.34061e-06	7.46128e-06	0.000444597	0.00607	0.01137	0.00395	0.00766	0.00734
2018-04-11 19:00:00	0.000104953	2019-08-15 06:00:00		2.522	0.000406787	2.59101	0.000529729		2.81092e-132	3.05442e-118	4.50771e-105	9.03539e-93	2.45994e-81	9.09751e-71	4.57083e-61	3.1205e-52	2.89577e-44	3.65668e-37	6.32986e-31	1.60636e-25	9.33796e-21	2.32942e-16	1.33258e-12	1.11626e-09	1.28019e-07	1.99792e-06	4.28942e-06	1.49159e-06	2.28596e-07	1.88982e-08	9.93033e-10	7.96145e-10	7.18893e-09	5.03249e-07	6.47938e-06	1.52787e-05	0.000278985	0.00564	0.01751	0.0079	0.000538307	6.49078e-06	6.59106e-06	0.000440006	0.00602	0.01127	0.00387	0.00726	0.00695
2018-04-11 20:00:00	0.000287643	2019-08-15 07:00:00		2.548	0.000404418	2.60334	0.000512911		1.68986e-132	1.83628e-118	2.71e-105	5.43204e-93	1.47891e-81	5.46938e-71	2.74794e-61	1.87599e-52	1.74087e-44	2.19861e-37	3.81232e-31	9.8373e-26	6.22596e-21	1.68119e-16	9.75882e-13	8.18772e-10	9.39138e-08	1.46548e-06	3.14346e-06	1.08266e-06	1.60119e-07	1.29754e-08	6.43804e-10	5.08086e-10	5.1888e-09	3.74259e-07	4.84924e-06	1.18318e-05	0.000268453	0.00552	0.01706	0.00759	0.000505483	5.77576e-06	5.91049e-06	0.000433155	0.00594	0.01112	0.00377	0.00684	0.00655
2018-04-11 21:00:00	0.00015576	2019-08-15 19:00:00		2.574	0.000419474	2.61567	0.000439306		1.01002e-132	1.09754e-118	1.61978e-105	3.24677e-93	8.83954e-82	3.26908e-71	1.64244e-61	1.12127e-52	1.0405e-44	1.3143e-37	2.28368e-31	6.01115e-26	4.16748e-21	1.20951e-16	7.10672e-13	5.9704e-10	6.84883e-08	1.0686e-06	2.29022e-06	7.81621e-07	1.11585e-07	8.86325e-09	4.15574e-10	3.22555e-10	3.73323e-09	2.7688e-07	3.60835e-06	9.19289e-06	0.000259093	0.00541	0.0166	0.0073	0.000475328	5.17029e-06	5.36824e-06	0.000424084	0.00582	0.0109	0.00365	0.00641	0.00613
2018-04-12	7.03725e-05	2019-08-15 20:00:00		2.6	0.000442233	2.628	0.000386725		6.00183e-133	6.52196e-119	9.62533e-106	1.92935e-93	5.25278e-82	1.9426e-71	9.75985e-62	6.66277e-53	6.18284e-45	7.81145e-38	1.36072e-31	3.66732e-26	2.79984e-21	8.67045e-17	5.14618e-13	4.32798e-10	4.96517e-08	7.74612e-07	1.65884e-06	5.61243e-07	7.7367e-08	6.02312e-09	2.6709e-10	2.03705e-10	2.67705e-09	2.03757e-07	2.66955e-06	7.1822e-06	0.000250531	0.00528	0.01614	0.00701	0.000447529	4.65409e-06	4.92537e-06	0.000412887	0.00567	0.01062	0.00352	0.00597	0.00571
2018-04-12 01:00:00	6.35478e-05	2019-08-15 21:00:00
2018-04-12 02:00:00	9.6881e-06	2019-08-15 22:00:00
2018-04-12 04:00:00	1.56452e-05	2019-08-15 23:00:00
2018-04-12 05:00:00	6.14811e-05	43693	1.60535e-05
2018-04-12 21:00:00	3.50484e-05	2019-08-16 01:00:00
2018-04-13	0.00017673	2019-08-16 02:00:00
2018-04-13 01:00:00	2.11917e-05	2019-08-16 03:00:00
2018-04-13 02:00:00	3.84995e-05	2019-08-16 04:00:00
2018-04-13 03:00:00	0.000162674	2019-08-16 05:00:00
2018-04-13 04:00:00	6.32173e-05	2019-08-16 06:00:00	9.63661e-05
2018-04-13 05:00:00	2.63101e-05	2019-08-16 07:00:00
2018-04-13 06:00:00	4.48363e-05	2019-08-16 19:00:00
2018-04-13 19:00:00	3.03847e-05	2019-08-16 20:00:00
2018-04-14 01:00:00	0.000522831	2019-08-16 21:00:00
2018-04-14 04:00:00	0.000123924	2019-08-16 22:00:00
2018-04-15 04:00:00	5.92139e-05	2019-08-16 23:00:00
2018-04-15 05:00:00	5.77992e-05	43694
2018-04-15 06:00:00	0.000141098	2019-08-17 01:00:00	3.16106e-05
2018-04-15 07:00:00	9.92528e-05	2019-08-17 02:00:00	5.43488e-05
2018-04-15 21:00:00	0.000174677	2019-08-17 03:00:00
2018-04-15 22:00:00	7.51413e-05	2019-08-17 04:00:00
2018-04-15 23:00:00	1.53888e-05	2019-08-17 05:00:00
2018-04-16	5.66787e-05	2019-08-17 06:00:00
2018-04-16 01:00:00	0.000112843	2019-08-17 07:00:00
2018-04-16 02:00:00	0.0001597	2019-08-17 19:00:00
2018-04-16 06:00:00	4.23359e-05	2019-08-17 20:00:00
2018-04-16 07:00:00	8.9515e-05	2019-08-17 21:00:00
2018-04-16 21:00:00	3.13598e-05	2019-08-17 22:00:00
2018-04-16 22:00:00	4.60213e-05	2019-08-17 23:00:00
2018-04-17	2.09656e-05	43695
2018-04-17 01:00:00	2.48685e-05	2019-08-18 01:00:00
2018-04-17 02:00:00	7.09763e-06	2019-08-18 02:00:00
2018-04-17 03:00:00	2.89284e-05	2019-08-18 03:00:00
2018-04-17 06:00:00	7.66992e-05	2019-08-18 04:00:00
2018-04-17 07:00:00	0.000110445	2019-08-18 05:00:00
2018-04-17 20:00:00	5.61688e-05	2019-08-18 06:00:00
2018-04-17 21:00:00	3.12763e-05	2019-08-18 07:00:00
2018-04-17 22:00:00	5.72286e-05	2019-08-18 19:00:00	0.00064231
2018-04-17 23:00:00	2.44551e-05	2019-08-18 20:00:00
2018-04-18 03:00:00	8.09287e-06	2019-08-18 21:00:00
2018-04-18 04:00:00	2.50066e-05	2019-08-18 22:00:00
2018-04-18 05:00:00	6.12697e-05	2019-08-18 23:00:00
2018-04-18 06:00:00	6.95595e-05	43696
2018-04-18 07:00:00	4.17867e-05	2019-08-19 01:00:00
2018-04-18 20:00:00	6.14428e-05	2019-08-19 02:00:00
2018-04-18 21:00:00	6.81924e-05	2019-08-19 03:00:00
2018-04-18 22:00:00	4.10976e-05	2019-08-19 04:00:00
2018-04-18 23:00:00	3.22156e-05	2019-08-19 05:00:00
2018-04-19	5.47001e-05	2019-08-19 06:00:00	0.000238906
2018-04-19 01:00:00	2.47566e-05	2019-08-19 07:00:00	0.000312756
2018-04-19 02:00:00	3.70861e-05	2019-08-19 19:00:00	7.73387e-05
2018-04-19 03:00:00	1.89693e-05	2019-08-19 20:00:00	2.68275e-05
2018-04-19 04:00:00	5.94839e-05	2019-08-19 21:00:00
2018-04-19 05:00:00	9.0955e-05	2019-08-19 22:00:00
2018-04-19 07:00:00	7.21873e-06	2019-08-19 23:00:00
2018-04-19 19:00:00	3.10489e-05	43697	3.89952e-05
2018-04-20	4.54897e-05	2019-08-20 01:00:00	0.000206499
2018-04-20 02:00:00	8.01931e-05	2019-08-20 02:00:00	0.000360832
2018-04-20 03:00:00	4.77213e-05	2019-08-20 03:00:00	0.000163044
2018-04-20 06:00:00	4.30649e-05	2019-08-20 04:00:00	0.000150431
2018-04-20 07:00:00	7.83189e-05	2019-08-20 05:00:00	3.7793e-05
2018-04-20 21:00:00	6.78088e-05	2019-08-20 06:00:00
2018-04-20 22:00:00	5.22571e-05	2019-08-20 07:00:00
2018-04-20 23:00:00	4.15055e-05	2019-08-20 19:00:00
2018-04-21	4.65098e-05	2019-08-20 20:00:00
2018-04-21 01:00:00	5.48801e-05	2019-08-20 21:00:00
2018-04-21 02:00:00	0.000101855	2019-08-20 22:00:00
2018-04-21 03:00:00	2.49342e-05	2019-08-20 23:00:00
2018-04-21 04:00:00	5.20052e-05	43698
2018-04-21 05:00:00	6.13536e-05	2019-08-21 01:00:00
2018-04-21 06:00:00	5.43374e-05	2019-08-21 02:00:00
2018-04-21 07:00:00	3.49013e-05	2019-08-21 03:00:00
2018-04-22 07:00:00	0.000366816	2019-08-21 04:00:00
2018-04-22 19:00:00	0.000627831	2019-08-21 05:00:00
2018-04-22 23:00:00	0.000735283	2019-08-21 06:00:00
2018-04-23 03:00:00	5.57738e-05	2019-08-21 07:00:00
2018-04-23 05:00:00	0.000254803	2019-08-21 19:00:00
2018-04-23 06:00:00	0.00015614	2019-08-21 20:00:00
2018-04-23 19:00:00	0.000527679	2019-08-21 21:00:00
2018-04-23 20:00:00	0.00023291	2019-08-21 22:00:00
2018-04-23 21:00:00	0.000136642	2019-08-21 23:00:00	9.06262e-06
2018-04-23 22:00:00	0.000114016	43699	1.44807e-05
2018-04-23 23:00:00	3.62555e-05	2019-08-22 01:00:00	1.78408e-05
2018-04-24 04:00:00	0.000280478	2019-08-22 02:00:00	1.24475e-05
2018-04-24 19:00:00	5.27751e-05	2019-08-22 03:00:00
2018-04-24 21:00:00	0.00032382	2019-08-22 04:00:00
2018-04-24 22:00:00	4.84039e-05	2019-08-22 05:00:00
2018-04-24 23:00:00	0.000173405	2019-08-22 06:00:00
2018-04-25	1.84279e-05	2019-08-22 07:00:00	3.56063e-05
2018-04-25 01:00:00	5.02569e-05	2019-08-22 19:00:00	5.07115e-05
2018-04-25 02:00:00	9.02369e-05	2019-08-22 20:00:00	3.31629e-05
2018-04-25 19:00:00	6.94466e-05	2019-08-22 21:00:00	8.40445e-05
2018-04-25 21:00:00	0.000114103	2019-08-22 22:00:00	4.24983e-05
2018-04-25 22:00:00	7.01841e-05	2019-08-22 23:00:00	7.9863e-05
2018-04-25 23:00:00	2.75429e-05	43700	0.000114402
2018-04-26	5.12445e-05	2019-08-23 01:00:00	2.41182e-05
2018-04-26 01:00:00	8.44383e-06	2019-08-23 02:00:00
2018-04-26 02:00:00	1.51734e-06	2019-08-23 03:00:00
2018-04-26 05:00:00	9.04596e-05	2019-08-23 04:00:00	0.000229869
2018-04-26 06:00:00	0.000120142	2019-08-23 05:00:00	6.40104e-05
2018-04-26 07:00:00	6.46279e-05	2019-08-23 06:00:00	4.56133e-05
2018-04-26 19:00:00	0.000147406	2019-08-23 07:00:00
2018-04-26 20:00:00	6.72478e-05	2019-08-23 19:00:00
2018-04-26 21:00:00	0.000109479	2019-08-23 20:00:00
2018-04-26 22:00:00	4.80642e-05	2019-08-23 21:00:00	5.15648e-05
2018-04-26 23:00:00	1.29901e-06	2019-08-23 22:00:00	0.000168669
2018-04-27 02:00:00	5.09185e-05	2019-08-23 23:00:00	2.85373e-05
2018-04-27 23:00:00	3.30681e-05	43701	2.17823e-05
2018-04-28	4.46762e-05	2019-08-24 01:00:00
2018-04-28 01:00:00	4.15934e-05	2019-08-24 02:00:00
2018-04-28 02:00:00	2.91351e-05	2019-08-24 03:00:00
2018-04-28 03:00:00	2.41983e-05	2019-08-24 04:00:00
2018-04-28 06:00:00	0.000199994	2019-08-24 05:00:00
2018-04-28 23:00:00	6.81448e-05	2019-08-24 06:00:00
2018-04-29	3.4942e-05	2019-08-24 07:00:00
2018-04-29 01:00:00	3.99717e-05	2019-08-24 19:00:00
2018-04-29 03:00:00	7.79786e-05	2019-08-24 20:00:00	0.000761842
2018-04-29 04:00:00	8.78961e-05	2019-08-24 21:00:00
2018-04-29 05:00:00	2.71749e-05	2019-08-24 22:00:00
2018-04-29 06:00:00	6.56859e-05	2019-08-24 23:00:00	0.000413769
2018-04-29 07:00:00	8.09191e-05	43702	0.000195563
2018-04-29 20:00:00	0.000186542	2019-08-25 01:00:00	6.55062e-05
2018-04-29 21:00:00	1.51197e-05	2019-08-25 02:00:00
2018-04-29 22:00:00	8.97663e-06	2019-08-25 03:00:00
2018-04-29 23:00:00	5.901e-05	2019-08-25 04:00:00
2018-04-30 02:00:00	9.53559e-05	2019-08-25 05:00:00	0.000190551
2018-04-30 20:00:00	2.16188e-05	2019-08-25 06:00:00	0.000178209
2018-05-02 01:00:00	3.28928e-05	2019-08-25 07:00:00	9.51094e-05
2018-05-02 04:00:00	0.000125881	2019-08-25 19:00:00	0.000742838
2018-05-02 06:00:00	0.0001848	2019-08-25 20:00:00	0.000367775
2018-05-02 19:00:00	0.000487777	2019-08-25 21:00:00	0.000155674
2018-05-02 20:00:00	0.000155485	2019-08-25 22:00:00	0.000112105
2018-05-02 21:00:00	0.000408258	2019-08-25 23:00:00	0.000305319
2018-05-02 22:00:00	0.000552018	43703	0.000475999
2018-05-03 03:00:00	2.64694e-05	2019-08-26 01:00:00	0.000213311
2018-05-03 06:00:00	3.59444e-05	2019-08-26 02:00:00	0.000247353
2018-05-03 19:00:00	0.000236271	2019-08-26 03:00:00	7.32938e-05
2018-05-03 20:00:00	0.000109608	2019-08-26 04:00:00
2018-05-03 22:00:00	0.000120884	2019-08-26 05:00:00
2018-05-03 23:00:00	0.000201574	2019-08-26 06:00:00
2018-05-04	0.000183849	2019-08-26 07:00:00	5.32069e-05
2018-05-04 01:00:00	9.93818e-05	2019-08-26 19:00:00	3.8646e-05
2018-05-04 02:00:00	2.74229e-05	2019-08-26 20:00:00	9.64042e-05
2018-05-04 03:00:00	1.9688e-06	2019-08-26 21:00:00
2018-05-04 04:00:00	5.77043e-05	2019-08-26 22:00:00
2018-05-04 05:00:00	0.000119586	2019-08-26 23:00:00
2018-05-04 23:00:00	2.27295e-05	43704
2018-05-05	9.38875e-06	2019-08-27 01:00:00
2018-05-05 05:00:00	0.000167696	2019-08-27 02:00:00
2018-05-05 06:00:00	4.95117e-05	2019-08-27 03:00:00
2018-05-05 07:00:00	5.14278e-05	2019-08-27 04:00:00
2018-05-05 19:00:00	4.11297e-05	2019-08-27 05:00:00
2018-05-05 20:00:00	1.7471e-06	2019-08-27 06:00:00
2018-05-05 21:00:00	3.95554e-05	2019-08-27 07:00:00
2018-05-05 22:00:00	1.19903e-05	2019-08-27 19:00:00
2018-05-06 02:00:00	5.24422e-05	2019-08-27 20:00:00
2018-05-06 03:00:00	7.0615e-05	2019-08-27 21:00:00
2018-05-06 05:00:00	0.000200908	2019-08-27 22:00:00
2018-05-06 06:00:00	0.000141889	2019-08-27 23:00:00
2018-05-06 07:00:00	1.19136e-05	43705	9.0519e-06
2018-05-06 19:00:00	6.33026e-05	2019-08-28 01:00:00
2018-05-06 21:00:00	0.000168279	2019-08-28 02:00:00	4.10093e-05
2018-05-06 22:00:00	0.000165374	2019-08-28 03:00:00	6.9957e-05
2018-05-07 19:00:00	0.00016976	2019-08-28 04:00:00
2018-05-07 23:00:00	4.23226e-06	2019-08-28 05:00:00	0.00016159
2018-05-08 19:00:00	9.13374e-05	2019-08-28 06:00:00	0.000164017
2018-05-08 20:00:00	0.000225425	2019-08-28 07:00:00
2018-05-08 21:00:00	6.92535e-05	2019-08-28 19:00:00
2018-05-08 23:00:00	3.72142e-05	2019-08-28 20:00:00	3.63058e-05
2018-05-09	1.35337e-05	2019-08-28 21:00:00
2018-05-09 06:00:00	0.000116516	2019-08-28 22:00:00	3.1161e-05
2018-05-09 19:00:00	9.57746e-05	2019-08-28 23:00:00
2018-05-09 21:00:00	0.000100855	43706	0.000130367
2018-05-09 22:00:00	0.000110539	2019-08-29 01:00:00
2018-05-09 23:00:00	8.29848e-05	2019-08-29 02:00:00	5.02527e-05
2018-05-10	0.000175659	2019-08-29 03:00:00
2018-05-10 01:00:00	5.652e-05	2019-08-29 04:00:00
2018-05-10 03:00:00	3.24293e-05	2019-08-29 05:00:00
2018-05-10 05:00:00	3.4029e-06	2019-08-29 06:00:00
2018-05-10 06:00:00	2.86435e-05	2019-08-29 07:00:00
2018-05-10 07:00:00	1.84018e-05	2019-08-29 19:00:00	1.00247e-05
2018-05-10 19:00:00	6.50095e-05	2019-08-29 20:00:00
2018-05-10 20:00:00	5.60392e-05	2019-08-29 21:00:00	8.8672e-05
2018-05-10 22:00:00	5.56296e-05	2019-08-29 22:00:00	7.16729e-05
2018-05-10 23:00:00	6.98449e-05	2019-08-29 23:00:00	7.43071e-05
2018-05-11	3.6407e-05	43707	2.87961e-05
2018-05-11 01:00:00	4.00663e-05	2019-08-30 01:00:00	5.475e-05
2018-05-11 02:00:00	5.40362e-05	2019-08-30 02:00:00
2018-05-11 04:00:00	5.81013e-05	2019-08-30 03:00:00
2018-05-11 05:00:00	2.26451e-05	2019-08-30 04:00:00
2018-05-11 06:00:00	8.33217e-05	2019-08-30 05:00:00
2018-05-11 07:00:00	7.35119e-05	2019-08-30 06:00:00	0.000392703
2018-05-11 19:00:00	9.55698e-05	2019-08-30 07:00:00	3.7277e-05
2018-05-11 23:00:00	3.40938e-05	2019-08-30 19:00:00
2018-05-12	4.70928e-05	2019-08-30 20:00:00
2018-05-12 01:00:00	4.88882e-05	2019-08-30 21:00:00	5.11794e-05
2018-05-12 02:00:00	2.89835e-05	2019-08-30 22:00:00	5.53453e-05
2018-05-12 05:00:00	7.15383e-06	2019-08-30 23:00:00
2018-05-12 06:00:00	8.59913e-05	43708
2018-05-12 07:00:00	3.17102e-05	2019-08-31 01:00:00	7.06239e-06
2018-05-12 19:00:00	0.000394799	2019-08-31 02:00:00	8.37416e-05
2018-05-12 20:00:00	0.000248906	2019-08-31 03:00:00	0.000218597
2018-05-12 21:00:00	0.000106483	2019-08-31 04:00:00	7.48476e-05
2018-05-13 01:00:00	1.67381e-05	2019-08-31 05:00:00
2018-05-13 05:00:00	8.02997e-05	2019-08-31 06:00:00
2018-05-13 06:00:00	0.000141818	2019-08-31 07:00:00
2018-05-13 07:00:00	2.95737e-05	2019-08-31 19:00:00
2018-05-13 19:00:00	0.000106113	2019-08-31 20:00:00
2018-05-13 23:00:00	4.86987e-05	2019-08-31 21:00:00
2018-05-14 05:00:00	1.40722e-05	2019-08-31 22:00:00
2018-05-14 06:00:00	5.59668e-05	2019-08-31 23:00:00
2018-05-14 19:00:00	7.63327e-05	43709
2018-05-14 21:00:00	1.72605e-05	2019-09-01 01:00:00
2018-05-15 02:00:00	7.68678e-05	2019-09-01 02:00:00
2018-05-15 03:00:00	4.87413e-05	2019-09-01 03:00:00
2018-05-15 04:00:00	5.67723e-05	2019-09-01 04:00:00
2018-05-15 05:00:00	5.92469e-05	2019-09-01 05:00:00
2018-05-15 06:00:00	2.74646e-05	2019-09-01 06:00:00
2018-05-15 07:00:00	3.11717e-05	2019-09-01 07:00:00
2018-05-15 22:00:00	7.47666e-05	2019-09-01 19:00:00
2018-05-16 03:00:00	0.000328748	2019-09-01 20:00:00	0.000808806
2018-05-16 04:00:00	7.80952e-05	2019-09-01 21:00:00	0.000153499
2018-05-16 05:00:00	0.000233388	2019-09-01 22:00:00	0.000152847
2018-05-16 06:00:00	6.23889e-05	2019-09-01 23:00:00	8.01627e-05
2018-05-16 19:00:00	9.75454e-05	43710
2018-05-16 20:00:00	0.000145224	2019-09-02 01:00:00
2018-05-16 22:00:00	4.04414e-05	2019-09-02 02:00:00
2018-05-16 23:00:00	5.3199e-06	2019-09-02 03:00:00	0.000635015
2018-05-17	2.38228e-05	2019-09-02 04:00:00
2018-05-17 01:00:00	6.51668e-05	2019-09-02 05:00:00	9.19092e-05
2018-05-17 19:00:00	9.18878e-05	2019-09-02 06:00:00	0.00552
2018-05-17 20:00:00	2.87085e-05	2019-09-02 07:00:00	0.000199851
2018-05-18 05:00:00	0.00019324	2019-09-02 19:00:00	0.000156128
2018-05-18 06:00:00	5.54587e-05	2019-09-02 20:00:00	0.000136845
2018-05-22 05:00:00	7.55063e-05	2019-09-02 21:00:00	5.71602e-05
2018-05-22 06:00:00	5.65403e-05	2019-09-02 22:00:00	3.86954e-05
2018-05-22 19:00:00	9.22335e-05	2019-09-02 23:00:00	4.72029e-05
2018-05-22 20:00:00	4.24716e-05	43711
2018-05-22 21:00:00	4.57844e-05	2019-09-03 01:00:00
2018-05-22 22:00:00	0.000107963	2019-09-03 02:00:00
2018-05-23	3.52604e-05	2019-09-03 03:00:00	7.89136e-05
2018-05-23 20:00:00	9.47027e-05	2019-09-03 04:00:00	0.000237369
2018-05-23 21:00:00	8.86005e-05	2019-09-03 05:00:00
2018-05-23 22:00:00	2.20258e-05	2019-09-03 06:00:00
2018-05-23 23:00:00	2.19197e-05	2019-09-03 07:00:00
2018-05-24 01:00:00	8.46926e-06	2019-09-03 19:00:00	7.13802e-05
2018-05-24 02:00:00	1.35756e-06	2019-09-03 20:00:00
2018-05-24 03:00:00	1.55798e-05	2019-09-03 21:00:00	9.51152e-06
2018-05-24 04:00:00	5.22881e-05	2019-09-03 22:00:00
2018-05-24 05:00:00	0.000130683	2019-09-03 23:00:00	4.82033e-05
2018-05-24 06:00:00	3.62139e-05	43712	3.39992e-05
2018-05-24 19:00:00	4.64061e-05	2019-09-04 01:00:00	0.000125042
2018-05-24 20:00:00	7.90721e-05	2019-09-04 02:00:00	0.000385701
2018-05-24 21:00:00	0.000134077	2019-09-04 03:00:00	0.000371089
2018-05-24 22:00:00	0.000102642	2019-09-04 04:00:00	0.000183725
2018-05-24 23:00:00	0.00014376	2019-09-04 05:00:00
2018-05-25	8.49798e-05	2019-09-04 06:00:00
2018-05-25 01:00:00	5.76664e-05	2019-09-04 07:00:00
2018-05-25 02:00:00	3.81617e-05	2019-09-04 19:00:00
2018-05-25 04:00:00	3.56235e-05	2019-09-04 20:00:00
2018-05-25 05:00:00	7.83499e-05	2019-09-04 21:00:00
2018-05-25 06:00:00	8.18337e-05	2019-09-04 22:00:00	1.68135e-05
2018-05-25 07:00:00	7.99208e-05	2019-09-04 23:00:00	6.09864e-05
2018-05-25 20:00:00	2.73824e-05	43713	0.000210374
2018-05-25 21:00:00	6.54418e-05	2019-09-05 01:00:00	0.00112
2018-05-25 22:00:00	1.19289e-05	2019-09-05 02:00:00	0.000604517
2018-05-25 23:00:00	4.86828e-05	2019-09-05 03:00:00	0.000130726
2018-05-26 01:00:00	4.29929e-05	2019-09-05 04:00:00
2018-05-26 02:00:00	4.28786e-05	2019-09-05 05:00:00
2018-05-26 03:00:00	5.28542e-05	2019-09-05 06:00:00
2018-05-26 19:00:00	1.62921e-05	2019-09-05 07:00:00
2018-05-26 20:00:00	1.1337e-06	2019-09-05 19:00:00
2018-05-27 04:00:00	1.6655e-05	2019-09-05 20:00:00
2018-05-27 05:00:00	1.1456e-05	2019-09-05 21:00:00	5.43755e-05
2018-05-27 06:00:00	8.22855e-06	2019-09-05 22:00:00	5.75543e-05
2018-05-27 19:00:00	2.10401e-05	2019-09-05 23:00:00	0.000106855
2018-05-27 20:00:00	3.03738e-05	43714	5.41744e-05
2018-05-27 21:00:00	3.82552e-05	2019-09-06 01:00:00	9.232e-05
2018-05-27 22:00:00	2.633e-05	2019-09-06 02:00:00	0.000288442
2018-05-28 05:00:00	1.37291e-05	2019-09-06 03:00:00	0.000114007
2018-05-28 06:00:00	2.32093e-05	2019-09-06 04:00:00	6.79116e-05
2018-05-28 19:00:00	5.86469e-06	2019-09-06 05:00:00	4.39316e-05
2018-05-29 02:00:00	6.4751e-06	2019-09-06 06:00:00
2018-05-29 03:00:00	2.85554e-05	2019-09-06 07:00:00
2018-05-29 04:00:00	2.06577e-05	2019-09-06 19:00:00
2018-05-29 05:00:00	1.78869e-05	2019-09-06 20:00:00	8.03893e-05
2018-05-29 06:00:00	2.37198e-05	2019-09-06 21:00:00	2.43364e-05
2018-05-29 19:00:00	0.000281027	2019-09-06 22:00:00	5.70324e-05
2018-05-29 21:00:00	9.57288e-05	2019-09-06 23:00:00	1.82769e-05
2018-05-29 22:00:00	4.34905e-05	43715	8.5007e-05
2018-05-30 19:00:00	0.000217973	2019-09-07 01:00:00	0.000124081
2018-05-30 20:00:00	0.000123091	2019-09-07 02:00:00	0.000173729
2018-05-31 19:00:00	2.4656e-05	2019-09-07 03:00:00	7.50578e-05
2018-05-31 23:00:00	0.00021297	2019-09-07 04:00:00
2018-06-01	2.65443e-05	2019-09-07 05:00:00
2018-06-01 04:00:00	1.48281e-05	2019-09-07 06:00:00
2018-06-01 07:00:00	3.43443e-05	2019-09-07 07:00:00
2018-06-01 19:00:00	1.0328e-05	2019-09-07 19:00:00
2018-06-01 20:00:00	6.29241e-05	2019-09-07 20:00:00	7.64122e-05
2018-06-01 21:00:00	6.90818e-07	2019-09-07 21:00:00	6.48269e-05
2018-06-01 22:00:00	0.000316645	2019-09-07 22:00:00	7.40729e-05
2018-06-01 23:00:00	0.000101659	2019-09-07 23:00:00	3.58565e-05
2018-06-02	2.96408e-05	43716	8.09048e-05
2018-06-02 01:00:00	4.46555e-05	2019-09-08 01:00:00	0.000229903
2018-06-02 04:00:00	5.4687e-05	2019-09-08 02:00:00	0.000149575
2018-06-02 07:00:00	9.73012e-05	2019-09-08 03:00:00	0.000134263
2018-06-02 20:00:00	2.30053e-05	2019-09-08 04:00:00	1.55164e-05
2018-06-02 22:00:00	1.55891e-05	2019-09-08 05:00:00
2018-06-03 01:00:00	0.000116783	2019-09-08 06:00:00	2.35214e-05
2018-06-03 02:00:00	0.000210792	2019-09-08 07:00:00
2018-06-03 04:00:00	1.83417e-05	2019-09-08 19:00:00	0.000158333
2018-06-03 05:00:00	2.97805e-05	2019-09-08 20:00:00	0.000252189
2018-06-03 06:00:00	1.37583e-05	2019-09-08 21:00:00	0.000256982
2018-06-03 19:00:00	4.38028e-05	2019-09-08 22:00:00	0.000241171
2018-06-03 20:00:00	0.000126109	2019-09-08 23:00:00	0.000340431
2018-06-03 21:00:00	8.38189e-05	43717	3.57661e-05
2018-06-04 04:00:00	7.83769e-05	2019-09-09 01:00:00
2018-06-04 05:00:00	0.000146928	2019-09-09 02:00:00
2018-06-04 19:00:00	6.64113e-05	2019-09-09 03:00:00
2018-06-04 20:00:00	0.000153428	2019-09-09 04:00:00	3.39459e-05
2018-06-04 21:00:00	5.57794e-05	2019-09-09 05:00:00	0.000308431
2018-06-04 22:00:00	2.33113e-05	2019-09-09 06:00:00	0.00102
2018-06-05 05:00:00	5.99591e-06	2019-09-09 07:00:00	0.000310761
2018-06-05 19:00:00	6.16219e-05	2019-09-09 19:00:00
2018-06-05 20:00:00	3.31627e-05	2019-09-09 20:00:00
2018-06-05 21:00:00	2.58684e-05	2019-09-09 21:00:00
2018-06-05 22:00:00	3.97195e-05	2019-09-09 22:00:00
2018-06-05 23:00:00	1.92289e-05	2019-09-09 23:00:00
2018-06-06	8.58132e-06	43718
2018-06-06 01:00:00	5.04001e-05	2019-09-10 01:00:00
2018-06-06 03:00:00	3.50486e-05	2019-09-10 02:00:00
2018-06-06 07:00:00	2.2394e-05	2019-09-10 03:00:00
2018-06-06 19:00:00	2.15779e-05	2019-09-10 04:00:00
2018-06-06 20:00:00	1.73666e-05	2019-09-10 05:00:00
2018-06-06 22:00:00	2.2694e-05	2019-09-10 06:00:00
2018-06-06 23:00:00	2.08296e-05	2019-09-10 07:00:00	0.000186321
2018-06-07	1.66924e-05	2019-09-10 19:00:00	6.02155e-05
2018-06-07 01:00:00	4.20532e-06	2019-09-10 20:00:00	0.000125236
2018-06-07 19:00:00	3.3792e-06	2019-09-10 21:00:00	0.000125835
2018-06-07 22:00:00	2.86062e-05	2019-09-10 22:00:00	2.13076e-06
2018-06-07 23:00:00	2.5442e-05	2019-09-10 23:00:00
2018-06-08 04:00:00	3.70894e-06	43719
2018-06-08 19:00:00	4.70014e-05	2019-09-11 01:00:00
2018-06-08 23:00:00	0.000174379	2019-09-11 02:00:00
2018-06-09	0.000262507	2019-09-11 03:00:00
2018-06-09 01:00:00	8.79258e-05	2019-09-11 04:00:00
2018-06-09 21:00:00	0.0002803	2019-09-11 05:00:00
2018-06-10	0.000446763	2019-09-11 06:00:00
2018-06-11 20:00:00	0.000193102	2019-09-11 07:00:00
2018-06-11 22:00:00	4.77296e-05	2019-09-11 19:00:00	4.7301e-05
2018-06-11 23:00:00	0.000220492	2019-09-11 20:00:00	2.92674e-05
2018-06-12	0.000156868	2019-09-11 21:00:00
2018-06-12 23:00:00	0.000103929	2019-09-11 22:00:00
2018-06-13	0.000127775	2019-09-11 23:00:00
2018-06-13 01:00:00	9.75947e-05	43720	0.000450547
2018-06-13 02:00:00	0.00023009	2019-09-12 01:00:00
2018-06-13 04:00:00	5.9255e-05	2019-09-12 02:00:00
2018-06-13 19:00:00	0.000138743	2019-09-12 03:00:00
2018-06-13 20:00:00	9.0751e-05	2019-09-12 04:00:00
2018-06-13 22:00:00	9.74772e-05	2019-09-12 05:00:00
2018-06-13 23:00:00	0.000187539	2019-09-12 06:00:00
2018-06-14	2.37043e-05	2019-09-12 07:00:00	0.000128044
2018-06-14 02:00:00	0.000145952	2019-09-12 19:00:00
2018-06-14 04:00:00	5.07599e-05	2019-09-12 20:00:00	0.000136303
2018-06-14 06:00:00	0.000119228	2019-09-12 21:00:00
2018-06-14 21:00:00	0.000168798	2019-09-12 22:00:00
2018-06-14 22:00:00	0.000157111	2019-09-12 23:00:00
2018-06-14 23:00:00	5.46112e-05	43721
2018-06-15 07:00:00	9.86497e-05	2019-09-13 01:00:00
2018-06-15 22:00:00	0.00015403	2019-09-13 02:00:00
2018-06-16	7.33091e-05	2019-09-13 03:00:00
2018-06-16 02:00:00	5.36919e-05	2019-09-13 04:00:00
2018-06-16 04:00:00	3.44511e-05	2019-09-13 05:00:00
2018-06-16 06:00:00	5.15237e-05	2019-09-13 06:00:00	7.68392e-05
2018-06-16 07:00:00	6.70614e-05	2019-09-13 07:00:00
2018-06-17 01:00:00	5.95455e-05	2019-09-13 19:00:00	0.000148838
2018-06-17 02:00:00	0.000153166	2019-09-13 20:00:00
2018-06-17 03:00:00	0.000169218	2019-09-13 21:00:00
2018-06-17 04:00:00	5.13062e-05	2019-09-13 22:00:00
2018-06-18 02:00:00	6.07495e-05	2019-09-13 23:00:00	4.00057e-05
2018-06-18 03:00:00	8.47973e-07	43722
2018-06-18 04:00:00	6.39719e-05	2019-09-14 01:00:00
2018-06-18 05:00:00	6.89948e-05	2019-09-14 02:00:00
2018-06-18 20:00:00	1.08314e-05	2019-09-14 03:00:00
2018-06-18 22:00:00	2.23269e-05	2019-09-14 04:00:00
2018-06-18 23:00:00	1.10515e-05	2019-09-14 05:00:00	2.77091e-05
2018-06-19 04:00:00	6.30531e-05	2019-09-14 06:00:00
2018-06-19 05:00:00	0.000129555	2019-09-14 07:00:00
2018-06-19 06:00:00	4.36022e-05	2019-09-14 19:00:00	0.00022169
2018-06-19 07:00:00	0.000147804	2019-09-14 20:00:00	0.000162587
2018-06-19 20:00:00	0.000108172	2019-09-14 21:00:00	8.80311e-05
2018-06-19 21:00:00	3.53559e-05	2019-09-14 22:00:00
2018-06-19 22:00:00	9.98389e-05	2019-09-14 23:00:00
2018-06-19 23:00:00	9.50159e-05	43723
2018-06-20	6.80921e-05	2019-09-15 01:00:00
2018-06-20 01:00:00	3.79501e-05	2019-09-15 02:00:00
2018-06-20 05:00:00	7.71343e-05	2019-09-15 03:00:00	0.000203091
2018-06-20 06:00:00	1.19472e-05	2019-09-15 04:00:00	0.00113
2018-06-20 20:00:00	1.7523e-07	2019-09-15 05:00:00	4.42379e-05
2018-06-20 21:00:00	0.000123503	2019-09-15 06:00:00	0.000480956
2018-06-20 22:00:00	1.22787e-05	2019-09-15 07:00:00	0.000496087
2018-06-20 23:00:00	1.19083e-05	2019-09-15 19:00:00	2.35921e-05
2018-06-21	9.13546e-06	2019-09-15 20:00:00	0.000156853
2018-06-21 03:00:00	1.05875e-05	2019-09-15 21:00:00	2.23619e-05
2018-06-21 04:00:00	1.24163e-05	2019-09-15 22:00:00	0.000115279
2018-06-21 05:00:00	1.29814e-05	2019-09-15 23:00:00	5.30904e-05
2018-06-21 22:00:00	0.000105779	43724
2018-06-21 23:00:00	7.47919e-05	2019-09-16 01:00:00
2018-06-22	3.80758e-05	2019-09-16 02:00:00
2018-06-22 01:00:00	6.03833e-05	2019-09-16 03:00:00
2018-06-22 02:00:00	4.31096e-05	2019-09-16 04:00:00
2018-06-22 03:00:00	3.22432e-05	2019-09-16 05:00:00	0.000279802
2018-06-22 04:00:00	7.16062e-05	2019-09-16 06:00:00	4.88594e-05
2018-06-22 05:00:00	3.93619e-05	2019-09-16 07:00:00	0.000113893
2018-06-22 06:00:00	1.86336e-05	2019-09-16 19:00:00
2018-06-22 07:00:00	6.04404e-05	2019-09-16 20:00:00	9.16414e-05
2018-06-22 20:00:00	5.49523e-05	2019-09-16 21:00:00	7.87799e-05
2018-06-22 21:00:00	1.99795e-05	2019-09-16 22:00:00	9.09921e-05
2018-06-22 22:00:00	4.33981e-05	2019-09-16 23:00:00
2018-06-22 23:00:00	1.80641e-05	43725
2018-06-23	6.95689e-05	2019-09-17 01:00:00	7.01378e-06
2018-06-23 01:00:00	4.36819e-05	2019-09-17 02:00:00	1.99161e-05
2018-06-23 03:00:00	1.50736e-06	2019-09-17 03:00:00	0.000204364
2018-06-23 04:00:00	2.44865e-05	2019-09-17 04:00:00
2018-06-23 05:00:00	6.23876e-05	2019-09-17 05:00:00
2018-06-23 06:00:00	6.17587e-05	2019-09-17 06:00:00	0.000174964
2018-06-23 21:00:00	3.53877e-06	2019-09-17 07:00:00	0.000127091
2018-06-23 22:00:00	3.53644e-05	2019-09-17 19:00:00
2018-06-23 23:00:00	3.5075e-05	2019-09-17 20:00:00
2018-06-24	2.9113e-05	2019-09-17 21:00:00
2018-06-24 01:00:00	5.57226e-05	2019-09-17 22:00:00
2018-06-24 02:00:00	5.71672e-05	2019-09-17 23:00:00
2018-06-24 03:00:00	2.39943e-05	43726
2018-06-24 04:00:00	5.4304e-05	2019-09-18 01:00:00
2018-06-24 05:00:00	3.86002e-05	2019-09-18 02:00:00
2018-06-24 06:00:00	1.83408e-05	2019-09-18 03:00:00
2018-06-24 07:00:00	9.64989e-05	2019-09-18 04:00:00	0.000128116
2018-06-24 20:00:00	2.39671e-05	2019-09-18 05:00:00
2018-06-24 21:00:00	3.30712e-05	2019-09-18 06:00:00
2018-06-24 22:00:00	2.71786e-05	2019-09-18 07:00:00
2018-06-24 23:00:00	3.43423e-05	2019-09-18 19:00:00	0.000335285
2018-06-25	3.86953e-05	2019-09-18 20:00:00	0.000475269
2018-06-25 01:00:00	6.97499e-05	2019-09-18 21:00:00	0.000103518
2018-06-25 02:00:00	6.37463e-05	2019-09-18 22:00:00
2018-06-25 03:00:00	6.73292e-05	2019-09-18 23:00:00
2018-06-25 04:00:00	5.16598e-05	43727	1.92287e-05
2018-06-25 05:00:00	2.76546e-05	2019-09-19 01:00:00	8.92557e-05
2018-06-25 06:00:00	6.16459e-05	2019-09-19 02:00:00	5.861e-05
2018-06-25 07:00:00	4.99585e-05	2019-09-19 03:00:00	7.70737e-05
2018-06-25 20:00:00	2.72338e-06	2019-09-19 04:00:00
2018-06-25 22:00:00	0.000121632	2019-09-19 05:00:00	0.000188606
2018-06-25 23:00:00	0.00013852	2019-09-19 06:00:00
2018-06-26	0.000149348	2019-09-19 07:00:00
2018-06-26 01:00:00	8.82594e-05	2019-09-19 19:00:00
2018-06-26 02:00:00	1.3982e-05	2019-09-19 20:00:00	2.56156e-05
2018-06-26 05:00:00	6.80533e-05	2019-09-19 21:00:00	0.000180232
2018-06-26 06:00:00	2.62292e-05	2019-09-19 22:00:00	0.000104491
2018-06-26 21:00:00	2.52185e-05	2019-09-19 23:00:00	0.000259847
2018-06-26 22:00:00	2.02777e-05	43728	0.000264789
2018-06-26 23:00:00	4.44781e-05	2019-09-20 01:00:00	2.28367e-05
2018-06-27	6.12372e-05	2019-09-20 02:00:00
2018-06-27 01:00:00	4.6227e-05	2019-09-20 03:00:00
2018-06-27 02:00:00	4.53796e-06	2019-09-20 04:00:00
2018-06-27 03:00:00	1.54663e-05	2019-09-20 05:00:00
2018-06-27 04:00:00	2.08323e-05	2019-09-20 06:00:00
2018-06-27 05:00:00	9.06434e-06	2019-09-20 07:00:00
2018-06-27 06:00:00	5.503e-06	2019-09-20 19:00:00	7.63897e-05
2018-06-27 21:00:00	9.9995e-06	2019-09-20 20:00:00
2018-06-27 22:00:00	1.28986e-05	2019-09-20 21:00:00	5.20007e-05
2018-06-27 23:00:00	1.75019e-05	2019-09-20 22:00:00
2018-06-28	2.18862e-05	2019-09-20 23:00:00	6.48046e-05
2018-06-28 05:00:00	1.50836e-06	43729	0.000144278
2018-06-28 21:00:00	7.63275e-06	2019-09-21 01:00:00	8.92413e-05
2018-06-29 01:00:00	2.61164e-05	2019-09-21 02:00:00	0.000279078
2018-06-29 02:00:00	2.81401e-05	2019-09-21 03:00:00
2018-06-29 22:00:00	1.29026e-05	2019-09-21 04:00:00
2018-06-29 23:00:00	1.05628e-05	2019-09-21 05:00:00
2018-06-30	0.000275275	2019-09-21 06:00:00
2018-06-30 01:00:00	4.12295e-05	2019-09-21 07:00:00
2018-06-30 03:00:00	5.37289e-05	2019-09-21 19:00:00
2018-06-30 04:00:00	0.000103914	2019-09-21 20:00:00
2018-06-30 05:00:00	6.07549e-05	2019-09-21 21:00:00
2018-06-30 06:00:00	6.087e-05	2019-09-21 22:00:00
2018-07-01 04:00:00	8.43864e-05	2019-09-21 23:00:00	0.000130248
2018-07-01 05:00:00	0.000113754	43730
2018-07-01 20:00:00	0.000178256	2019-09-22 01:00:00
2018-07-01 22:00:00	0.000150042	2019-09-22 02:00:00
2018-07-01 23:00:00	8.75693e-05	2019-09-22 03:00:00	6.39215e-05
2018-07-02 02:00:00	9.15092e-05	2019-09-22 04:00:00	0.000415779
2018-07-02 03:00:00	2.82643e-05	2019-09-22 05:00:00	7.92753e-06
2018-07-02 20:00:00	4.06445e-05	2019-09-22 06:00:00
2018-07-02 21:00:00	9.76228e-05	2019-09-22 07:00:00
2018-07-02 22:00:00	4.72841e-05	2019-09-22 19:00:00	0.000388817
2018-07-02 23:00:00	4.80519e-05	2019-09-22 20:00:00	7.05537e-05
2018-07-03	4.83551e-05	2019-09-22 21:00:00
2018-07-03 01:00:00	7.37784e-05	2019-09-22 22:00:00
2018-07-03 02:00:00	2.9788e-05	2019-09-22 23:00:00	4.40837e-05
2018-07-03 03:00:00	2.40269e-05	43731	0.000288899
2018-07-03 04:00:00	3.0913e-06	2019-09-23 01:00:00	5.01263e-06
2018-07-03 05:00:00	2.41552e-05	2019-09-23 02:00:00	3.38961e-05
2018-07-03 06:00:00	7.5712e-06	2019-09-23 03:00:00
2018-07-03 07:00:00	5.08903e-05	2019-09-23 04:00:00
2018-07-03 20:00:00	7.85243e-06	2019-09-23 05:00:00
2018-07-04	4.5194e-05	2019-09-23 06:00:00
2018-07-04 01:00:00	1.00436e-05	2019-09-23 07:00:00
2018-07-04 02:00:00	1.28969e-05	2019-09-23 19:00:00	5.03905e-05
2018-07-04 03:00:00	0.000136041	2019-09-23 20:00:00
2018-07-04 04:00:00	6.58644e-05	2019-09-23 21:00:00
2018-07-04 06:00:00	3.07173e-05	2019-09-23 22:00:00
2018-07-04 07:00:00	1.32587e-05	2019-09-23 23:00:00
2018-07-04 23:00:00	1.04697e-05	43732
2018-07-05	5.06068e-05	2019-09-24 01:00:00	1.83792e-05
2018-07-05 01:00:00	0.000180668	2019-09-24 02:00:00	4.77068e-05
2018-07-05 02:00:00	0.000164613	2019-09-24 03:00:00
2018-07-05 03:00:00	9.68846e-05	2019-09-24 04:00:00
2018-07-05 04:00:00	2.29035e-05	2019-09-24 05:00:00
2018-07-05 05:00:00	2.37315e-05	2019-09-24 06:00:00
2018-07-05 06:00:00	1.72214e-05	2019-09-24 07:00:00	4.87083e-05
2018-07-05 19:00:00	4.52388e-05	2019-09-24 19:00:00
2018-07-05 20:00:00	3.6493e-05	2019-09-24 20:00:00
2018-07-05 22:00:00	0.000142855	2019-09-24 21:00:00
2018-07-05 23:00:00	0.000112722	2019-09-24 22:00:00
2018-07-06	9.55784e-06	2019-09-24 23:00:00
2018-07-06 03:00:00	0.000146039	43733	0.000106634
2018-07-06 04:00:00	2.84293e-05	2019-09-25 01:00:00	0.000215629
2018-07-09 05:00:00	4.46471e-05	2019-09-25 02:00:00	0.0162
2018-07-10 22:00:00	0.000280544	2019-09-25 03:00:00	0.000311415
2018-07-10 23:00:00	4.51139e-05	2019-09-25 04:00:00	0.00022205
2018-07-11 02:00:00	3.84092e-05	2019-09-25 05:00:00	7.75872e-05
2018-07-11 03:00:00	3.80605e-05	2019-09-25 06:00:00	0.000137277
2018-07-11 20:00:00	8.41629e-05	2019-09-25 07:00:00	4.25258e-05
2018-07-11 21:00:00	0.000178136	2019-09-25 19:00:00	0.000166203
2018-07-11 22:00:00	0.000243139	2019-09-25 20:00:00	7.0431e-05
2018-07-12 03:00:00	0.000103338	2019-09-25 21:00:00	1.72409e-05
2018-07-12 04:00:00	0.0001325	2019-09-25 22:00:00	2.7731e-05
2018-07-12 07:00:00	4.46871e-05	2019-09-25 23:00:00	0.000281193
2018-07-14 23:00:00	0.000148013	43734	6.10197e-05
2018-07-15 01:00:00	6.28251e-05	2019-09-26 01:00:00	5.21551e-05
2018-07-15 02:00:00	4.30152e-05	2019-09-26 02:00:00	6.54597e-05
2018-07-15 03:00:00	2.52623e-05	2019-09-26 03:00:00
2018-07-15 04:00:00	0.000140983	2019-09-26 04:00:00
2018-07-15 05:00:00	7.30167e-05	2019-09-26 05:00:00
2018-07-15 07:00:00	6.88762e-05	2019-09-26 06:00:00
2018-07-15 19:00:00	4.48414e-05	2019-09-26 07:00:00
2018-07-15 20:00:00	8.08767e-05	2019-09-26 19:00:00
2018-07-15 21:00:00	4.91392e-05	2019-09-26 20:00:00	6.54649e-05
2018-07-15 23:00:00	0.000228247	2019-09-26 21:00:00	5.67068e-05
2018-07-16 01:00:00	9.6047e-05	2019-09-26 22:00:00	0.000315771
2018-07-16 02:00:00	8.79289e-05	2019-09-26 23:00:00	0.000163995
2018-07-16 03:00:00	4.01397e-05	43735	0.000248938
2018-07-16 06:00:00	3.67986e-05	2019-09-27 01:00:00	0.000239589
2018-07-16 19:00:00	0.00016012	2019-09-27 02:00:00	0.000184099
2018-07-16 20:00:00	3.0745e-05	2019-09-27 03:00:00	0.000151396
2018-07-16 23:00:00	0.000132088	2019-09-27 04:00:00	0.000305452
2018-07-17	0.000369064	2019-09-27 05:00:00
2018-07-17 02:00:00	0.000144669	2019-09-27 06:00:00	5.71275e-05
2018-07-17 03:00:00	0.000102497	2019-09-27 07:00:00	0.000149465
2018-07-17 04:00:00	0.000335472	2019-09-27 19:00:00
2018-07-17 05:00:00	7.5864e-05	2019-09-27 20:00:00
2018-07-17 19:00:00	3.03973e-05	2019-09-27 21:00:00
2018-07-17 20:00:00	5.65703e-05	2019-09-27 22:00:00	0.000242221
2018-07-18 06:00:00	1.80014e-05	2019-09-27 23:00:00	0.000512239
2018-07-18 07:00:00	3.47171e-05	43736	0.000639177
2018-07-18 19:00:00	4.06109e-05	2019-09-28 01:00:00	0.00070169
2018-07-18 23:00:00	0.000194315	2019-09-28 02:00:00	0.000295579
2018-07-19	0.000162894	2019-09-28 03:00:00
2018-07-19 06:00:00	1.94683e-05	2019-09-28 04:00:00
2018-07-19 07:00:00	0.000134223	2019-09-28 05:00:00
2018-07-19 19:00:00	7.17353e-05	2019-09-28 06:00:00	0.000131512
2018-07-19 20:00:00	7.74128e-05	2019-09-28 07:00:00
2018-07-19 21:00:00	8.96401e-05	2019-09-28 19:00:00	9.29715e-05
2018-07-19 22:00:00	0.000115119	2019-09-28 20:00:00	4.76089e-05
2018-07-19 23:00:00	7.05908e-05	2019-09-28 21:00:00	0.000454573
2018-07-20	5.89467e-05	2019-09-28 22:00:00
2018-07-20 01:00:00	0.000128161	2019-09-28 23:00:00
2018-07-20 02:00:00	0.000104297	43737	5.67927e-06
2018-07-20 03:00:00	3.48014e-05	2019-09-29 01:00:00
2018-07-20 05:00:00	2.44999e-05	2019-09-29 02:00:00
2018-07-20 06:00:00	3.47325e-05	2019-09-29 03:00:00
2018-07-20 07:00:00	4.73025e-05	2019-09-29 04:00:00
2018-07-20 21:00:00	7.30174e-05	2019-09-29 05:00:00
2018-07-20 22:00:00	8.53565e-05	2019-09-29 06:00:00
2018-07-20 23:00:00	0.000105085	2019-09-29 07:00:00
2018-07-21	0.000122289	2019-09-29 19:00:00	2.42842e-05
2018-07-21 01:00:00	8.09945e-05	2019-09-29 20:00:00	1.48785e-05
2018-07-21 02:00:00	8.35728e-05	2019-09-29 21:00:00	3.18871e-05
2018-07-21 03:00:00	6.22447e-05	2019-09-29 22:00:00	0.000102128
2018-07-21 04:00:00	6.62416e-05	2019-09-29 23:00:00	0.000273735
2018-07-21 05:00:00	7.73596e-05	43738	0.000183234
2018-07-21 06:00:00	6.73695e-05	2019-09-30 01:00:00	5.29225e-05
2018-07-21 20:00:00	0.000199092	2019-09-30 02:00:00
2018-07-21 21:00:00	0.000174365	2019-09-30 03:00:00
2018-07-21 22:00:00	0.000100337	2019-09-30 04:00:00
2018-07-21 23:00:00	0.00010163	2019-09-30 05:00:00
2018-07-22	3.38215e-05	2019-09-30 06:00:00
2018-07-22 02:00:00	8.01697e-05	2019-09-30 07:00:00
2018-07-22 03:00:00	9.51057e-05	2019-09-30 19:00:00	8.36837e-05
2018-07-22 04:00:00	6.1462e-05	2019-09-30 20:00:00
2018-07-22 06:00:00	1.90277e-06	2019-09-30 21:00:00
2018-07-22 19:00:00	7.79931e-05	2019-09-30 22:00:00
2018-07-22 21:00:00	5.78311e-05	2019-09-30 23:00:00
2018-07-22 22:00:00	8.99243e-05	43739	0.000121571
2018-07-22 23:00:00	6.90688e-05	2019-10-01 01:00:00	1.87981e-05
2018-07-23	4.07837e-05	2019-10-01 02:00:00	0.000393159
2018-07-23 04:00:00	1.07317e-05	2019-10-01 03:00:00	0.000132616
2018-07-23 05:00:00	3.51917e-05	2019-10-01 04:00:00
2018-07-23 06:00:00	6.78265e-05	2019-10-01 05:00:00
2018-07-23 07:00:00	8.83958e-05	2019-10-01 06:00:00
2018-07-23 19:00:00	7.34738e-05	2019-10-01 07:00:00
2018-07-23 20:00:00	2.66444e-05	2019-10-01 19:00:00
2018-07-23 21:00:00	0.000104356	2019-10-01 20:00:00
2018-07-24	7.29372e-05	2019-10-01 21:00:00
2018-07-24 01:00:00	0.000112077	2019-10-01 22:00:00	0.000183405
2018-07-24 04:00:00	3.93572e-05	2019-10-01 23:00:00
2018-07-24 07:00:00	0.00010343	43740	7.2756e-05
2018-07-25 07:00:00	0.000641354	2019-10-02 01:00:00	9.37138e-05
2018-07-25 19:00:00	6.64102e-05	2019-10-02 02:00:00
2018-07-25 20:00:00	0.000343085	2019-10-02 03:00:00	0.000117367
2018-07-25 21:00:00	0.000116746	2019-10-02 04:00:00	8.89519e-05
2018-07-25 22:00:00	0.000109085	2019-10-02 05:00:00	2.77643e-05
2018-07-25 23:00:00	0.000156606	2019-10-02 06:00:00
2018-07-26	8.09566e-05	2019-10-02 07:00:00
2018-07-26 01:00:00	1.26956e-05	2019-10-02 19:00:00
2018-07-26 02:00:00	5.43063e-05	2019-10-02 20:00:00
2018-07-26 03:00:00	1.5299e-05	2019-10-02 21:00:00	0.000231052
2018-07-26 05:00:00	0.000146775	2019-10-02 22:00:00	0.000340057
2018-07-26 06:00:00	2.09218e-05	2019-10-02 23:00:00	2.08005e-05
2018-07-26 20:00:00	0.000308614	43741
2018-07-26 21:00:00	0.000639802	2019-10-03 01:00:00	3.38849e-05
2018-07-27	0.000458129	2019-10-03 02:00:00
2018-07-27 01:00:00	0.000296983	2019-10-03 03:00:00	6.09859e-06
2018-07-27 02:00:00	0.000200426	2019-10-03 04:00:00
2018-07-27 05:00:00	8.31909e-05	2019-10-03 05:00:00
2018-07-27 19:00:00	0.000211907	2019-10-03 06:00:00	1.16212e-05
2018-07-27 22:00:00	0.000142544	2019-10-03 07:00:00
2018-07-28 01:00:00	0.000236951	2019-10-03 19:00:00	0.000518648
2018-07-28 02:00:00	9.78955e-05	2019-10-03 20:00:00	7.19864e-06
2018-07-28 03:00:00	6.67986e-05	2019-10-03 21:00:00
2018-07-28 06:00:00	4.01584e-05	2019-10-03 22:00:00
2018-07-28 19:00:00	0.000505806	2019-10-03 23:00:00
2018-07-28 20:00:00	4.6256e-05	43742
2018-07-29 02:00:00	1.7254e-05	2019-10-04 01:00:00
2018-07-29 19:00:00	0.000139774	2019-10-04 02:00:00
2018-07-29 20:00:00	5.40724e-05	2019-10-04 03:00:00
2018-07-29 21:00:00	0.000213619	2019-10-04 04:00:00
2018-07-29 23:00:00	3.16608e-05	2019-10-04 05:00:00
2018-07-30 01:00:00	0.000129224	2019-10-04 06:00:00
2018-07-30 02:00:00	4.05532e-05	2019-10-04 07:00:00
2018-07-30 03:00:00	6.64831e-05	2019-10-04 19:00:00
2018-07-30 05:00:00	2.5651e-05	2019-10-04 20:00:00	0.000687684
2018-07-30 06:00:00	5.48211e-05	2019-10-04 21:00:00	7.61417e-05
2018-07-30 07:00:00	6.23127e-06	2019-10-04 22:00:00	6.25631e-05
2018-07-30 19:00:00	5.08649e-05	2019-10-04 23:00:00	0.000111202
2018-07-30 20:00:00	0.000263804	43743
2018-07-30 22:00:00	0.000166551	2019-10-05 01:00:00
2018-07-30 23:00:00	0.000177913	2019-10-05 02:00:00
2018-07-31	5.23782e-06	2019-10-05 03:00:00
2018-07-31 02:00:00	4.169e-05	2019-10-05 04:00:00
2018-07-31 03:00:00	2.66416e-05	2019-10-05 05:00:00
2018-07-31 04:00:00	1.92969e-05	2019-10-05 06:00:00
2018-07-31 05:00:00	2.759e-05	2019-10-05 07:00:00
2018-07-31 07:00:00	7.27184e-06	2019-10-05 19:00:00	0.000288286
2018-07-31 21:00:00	1.79874e-06	2019-10-05 20:00:00
2018-07-31 22:00:00	1.55663e-05	2019-10-05 21:00:00
2018-07-31 23:00:00	0.000211233	2019-10-05 22:00:00	0.000131054
2018-08-01	0.000120653	2019-10-05 23:00:00	9.82824e-05
2018-08-01 01:00:00	5.9195e-05	43744	9.0137e-05
2018-08-01 02:00:00	0.000265732	2019-10-06 01:00:00	5.05226e-05
2018-08-01 03:00:00	0.000116855	2019-10-06 02:00:00	6.38176e-05
2018-08-01 04:00:00	9.24202e-06	2019-10-06 03:00:00
2018-08-01 07:00:00	1.6977e-05	2019-10-06 04:00:00
2018-08-01 20:00:00	3.17545e-05	2019-10-06 05:00:00
2018-08-01 21:00:00	5.78983e-05	2019-10-06 06:00:00
2018-08-02	0.000107059	2019-10-06 07:00:00
2018-08-02 01:00:00	5.75052e-05	2019-10-06 19:00:00
2018-08-02 02:00:00	0.000117119	2019-10-06 20:00:00
2018-08-02 05:00:00	0.000116665	2019-10-06 21:00:00
2018-08-02 06:00:00	7.60782e-05	2019-10-06 22:00:00
2018-08-02 07:00:00	4.32224e-07	2019-10-06 23:00:00
2018-08-02 19:00:00	0.000209463	43745
2018-08-02 20:00:00	0.000275326	2019-10-07 01:00:00
2018-08-02 22:00:00	0.000186698	2019-10-07 02:00:00
2018-08-03 05:00:00	2.61911e-05	2019-10-07 03:00:00
2018-08-03 23:00:00	4.53059e-05	2019-10-07 04:00:00
2018-08-04 01:00:00	0.000119928	2019-10-07 05:00:00
2018-08-04 02:00:00	2.96916e-05	2019-10-07 06:00:00
2018-08-04 03:00:00	6.34106e-05	2019-10-07 07:00:00
2018-08-04 04:00:00	0.000328773	2019-10-07 19:00:00
2018-08-04 05:00:00	0.00021107	2019-10-07 20:00:00
2018-08-04 06:00:00	3.46692e-05	2019-10-07 21:00:00
2018-08-04 23:00:00	3.79479e-05	2019-10-07 22:00:00
2018-08-05	0.000161079	2019-10-07 23:00:00
2018-08-05 01:00:00	6.99698e-05	43746
2018-08-05 02:00:00	0.000144064	2019-10-08 01:00:00
2018-08-05 03:00:00	2.65982e-05	2019-10-08 02:00:00
2018-08-05 05:00:00	0.000128475	2019-10-08 03:00:00
2018-08-05 06:00:00	8.10127e-05	2019-10-08 04:00:00
2018-08-05 20:00:00	0.000115362	2019-10-08 05:00:00
2018-08-05 21:00:00	7.28272e-05	2019-10-08 06:00:00
2018-08-05 22:00:00	0.000118974	2019-10-08 07:00:00	4.23459e-05
2018-08-06 03:00:00	0.000145821	2019-10-08 19:00:00	2.49555e-05
2018-08-06 04:00:00	0.000146312	2019-10-08 20:00:00
2018-08-07 19:00:00	5.80881e-05	2019-10-08 21:00:00
2018-08-07 23:00:00	0.000978087	2019-10-08 22:00:00	1.10185e-05
2018-08-08	0.00014121	2019-10-08 23:00:00	1.90571e-05
2018-08-08 06:00:00	5.12377e-07	43747	3.41627e-05
2018-08-08 07:00:00	5.14944e-05	2019-10-09 01:00:00
2018-08-08 22:00:00	0.000585392	2019-10-09 02:00:00
2018-08-08 23:00:00	0.000136757	2019-10-09 03:00:00
2018-08-09 01:00:00	0.000160613	2019-10-09 04:00:00
2018-08-09 02:00:00	0.00011864	2019-10-09 05:00:00	3.20156e-06
2018-08-09 07:00:00	5.44937e-05	2019-10-09 06:00:00
2018-08-09 20:00:00	0.000116002	2019-10-09 07:00:00
2018-08-09 21:00:00	5.755e-05	2019-10-09 19:00:00
2018-08-09 22:00:00	0.000233102	2019-10-09 20:00:00
2018-08-09 23:00:00	4.87636e-05	2019-10-09 21:00:00	3.12691e-05
2018-08-10	3.9348e-05	2019-10-09 22:00:00
2018-08-10 01:00:00	5.67239e-06	2019-10-09 23:00:00	0.000923384
2018-08-10 03:00:00	1.75973e-05	43748
2018-08-10 06:00:00	0.0001033	2019-10-10 01:00:00
2018-08-10 07:00:00	0.000197814	2019-10-10 02:00:00
2018-08-10 21:00:00	6.87775e-05	2019-10-10 03:00:00
2018-08-10 22:00:00	0.000188425	2019-10-10 04:00:00
2018-08-10 23:00:00	0.000143527	2019-10-10 05:00:00
2018-08-11 19:00:00	2.26331e-05	2019-10-10 06:00:00	0.000108772
2018-08-12 03:00:00	0.000252869	2019-10-10 07:00:00
2018-08-12 04:00:00	0.000310611	2019-10-10 19:00:00
2018-08-12 07:00:00	8.12813e-05	2019-10-10 20:00:00
2018-08-13 01:00:00	2.96882e-05	2019-10-10 21:00:00
2018-08-13 02:00:00	0.000376748	2019-10-10 22:00:00
2018-08-13 05:00:00	0.000301128	2019-10-10 23:00:00
2018-08-13 06:00:00	0.00038899	43749
2018-08-13 07:00:00	0.000165627	2019-10-11 01:00:00	1.116e-05
2018-08-15 02:00:00	3.22394e-05	2019-10-11 02:00:00	4.22751e-05
2018-08-15 03:00:00	0.000201331	2019-10-11 03:00:00
2018-08-15 04:00:00	5.00551e-05	2019-10-11 04:00:00
2018-08-15 06:00:00	0.000179461	2019-10-11 05:00:00
2018-08-20 19:00:00	4.08122e-05	2019-10-11 06:00:00
2018-08-20 20:00:00	0.00019583	2019-10-11 07:00:00
2018-08-20 21:00:00	0.000521264	2019-10-11 19:00:00
2018-08-20 22:00:00	0.000211378	2019-10-11 20:00:00	1.28447e-05
2018-08-21 07:00:00	0.000153593	2019-10-11 21:00:00
2018-08-21 19:00:00	1.06073e-05	2019-10-11 22:00:00
2018-08-21 20:00:00	7.57338e-05	2019-10-11 23:00:00
2018-08-21 21:00:00	6.83387e-05	43750
2018-08-21 22:00:00	6.27334e-05	2019-10-12 01:00:00
2018-08-21 23:00:00	4.31142e-05	2019-10-12 02:00:00
2018-08-22	2.63168e-05	2019-10-12 03:00:00
2018-08-22 01:00:00	0.000190958	2019-10-12 04:00:00	6.449e-05
2018-08-22 02:00:00	6.95613e-05	2019-10-12 05:00:00	3.14386e-05
2018-08-22 05:00:00	3.74597e-05	2019-10-12 06:00:00
2018-08-22 19:00:00	5.955e-05	2019-10-12 07:00:00
2018-08-23 02:00:00	3.62399e-05	2019-10-12 19:00:00	2.78116e-05
2018-08-23 03:00:00	0.000427566	2019-10-12 20:00:00	7.97105e-05
2018-08-23 19:00:00	0.000122385	2019-10-12 21:00:00	0.000135989
2018-08-23 20:00:00	8.6079e-05	2019-10-12 22:00:00
2018-08-23 21:00:00	0.000146045	2019-10-12 23:00:00
2018-08-23 22:00:00	4.88436e-05	43751	5.52486e-05
2018-08-23 23:00:00	9.90926e-05	2019-10-13 01:00:00	4.50033e-05
2018-08-24 01:00:00	0.000119541	2019-10-13 02:00:00
2018-08-24 20:00:00	0.00035321	2019-10-13 03:00:00
2018-08-24 21:00:00	0.000260704	2019-10-13 04:00:00	3.40937e-05
2018-08-24 22:00:00	0.000109502	2019-10-13 05:00:00	5.13895e-05
2018-08-24 23:00:00	0.000185523	2019-10-13 06:00:00
2018-08-25	0.000171525	2019-10-13 07:00:00
2018-08-25 19:00:00	2.46946e-05	2019-10-13 19:00:00	2.82402e-06
2018-08-25 21:00:00	4.83807e-05	2019-10-13 20:00:00
2018-08-26 03:00:00	0.000390819	2019-10-13 21:00:00
2018-08-26 07:00:00	0.000728176	2019-10-13 22:00:00
2018-08-27 02:00:00	4.47137e-05	2019-10-13 23:00:00
2018-08-27 03:00:00	4.99884e-05	43752
2018-08-27 04:00:00	9.6546e-05	2019-10-14 01:00:00
2018-08-27 05:00:00	2.52503e-05	2019-10-14 02:00:00	0.000153718
2018-08-27 07:00:00	0.000255589	2019-10-14 03:00:00	2.61504e-05
2018-08-27 21:00:00	0.000224545	2019-10-14 04:00:00
2018-08-27 22:00:00	0.000134873	2019-10-14 05:00:00	3.16911e-05
2018-08-28 03:00:00	0.000225263	2019-10-14 06:00:00	0.00019862
2018-08-28 04:00:00	5.89885e-05	2019-10-14 07:00:00
2018-08-28 05:00:00	0.00012135	2019-10-14 19:00:00
2018-08-28 06:00:00	2.00571e-05	2019-10-14 20:00:00
2018-08-28 07:00:00	1.54723e-05	2019-10-14 21:00:00	0.000109441
2018-08-28 20:00:00	0.000240328	2019-10-14 22:00:00
2018-08-29	9.26357e-05	2019-10-14 23:00:00
2018-08-29 01:00:00	5.30695e-05	43753
2018-08-29 03:00:00	0.00018277	2019-10-15 01:00:00
2018-08-29 19:00:00	0.000303709	2019-10-15 02:00:00
2018-08-29 20:00:00	0.000726596	2019-10-15 03:00:00
2018-08-30 05:00:00	8.51466e-05	2019-10-15 04:00:00
2018-08-30 06:00:00	0.000101573	2019-10-15 05:00:00
2018-08-30 07:00:00	1.27433e-05	2019-10-15 06:00:00
2018-08-30 23:00:00	0.000256008	2019-10-15 07:00:00
2018-08-31	0.000304484	2019-10-15 19:00:00
2018-08-31 01:00:00	0.000134202	2019-10-15 20:00:00
2018-08-31 02:00:00	8.76798e-05	2019-10-15 21:00:00
2018-08-31 03:00:00	0.000157036	2019-10-15 22:00:00
2018-08-31 06:00:00	3.679e-06	2019-10-15 23:00:00
2018-08-31 07:00:00	4.2229e-05	43754	3.03425e-05
2018-08-31 19:00:00	0.000102503	2019-10-16 01:00:00
2018-08-31 20:00:00	4.93388e-05	2019-10-16 02:00:00
2018-09-01 01:00:00	9.65107e-06	2019-10-16 03:00:00
2018-09-01 20:00:00	0.000246581	2019-10-16 04:00:00
2018-09-01 21:00:00	0.000316995	2019-10-16 05:00:00
2018-09-01 22:00:00	0.000347796	2019-10-16 06:00:00	3.03795e-05
2018-09-01 23:00:00	0.000123988	2019-10-16 07:00:00	3.72138e-05
2018-09-02 06:00:00	6.34203e-05	2019-10-16 19:00:00	0.000229586
2018-09-02 07:00:00	2.0145e-05	2019-10-16 20:00:00	6.21714e-05
2018-09-02 19:00:00	0.000207005	2019-10-16 21:00:00	2.95116e-05
2018-09-02 20:00:00	0.00011386	2019-10-16 22:00:00	1.18278e-05
2018-09-04	3.14307e-05	2019-10-16 23:00:00	1.10914e-05
2018-09-04 06:00:00	0.000464798	43755	1.23512e-06
2018-09-04 19:00:00	0.000138672	2019-10-17 01:00:00	1.3492e-06
2018-09-04 20:00:00	0.000151817	2019-10-17 02:00:00
2018-09-04 21:00:00	7.34024e-05	2019-10-17 03:00:00	6.04143e-05
2018-09-04 22:00:00	7.64143e-05	2019-10-17 04:00:00	9.55403e-05
2018-09-05	2.1755e-05	2019-10-17 05:00:00
2018-09-05 06:00:00	2.55165e-06	2019-10-17 06:00:00
2018-09-05 07:00:00	1.40569e-05	2019-10-17 07:00:00
2018-09-05 19:00:00	0.00105	2019-10-17 19:00:00
2018-09-05 20:00:00	0.000994544	2019-10-17 20:00:00
2018-09-05 21:00:00	0.000262606	2019-10-17 21:00:00
2018-09-05 22:00:00	1.17014e-05	2019-10-17 22:00:00
2018-09-07 05:00:00	0.000250449	2019-10-17 23:00:00
2018-09-07 06:00:00	9.79324e-05	43756
2018-09-07 20:00:00	0.000178452	2019-10-18 01:00:00
2018-09-07 23:00:00	0.000153394	2019-10-18 02:00:00
2018-09-08	2.53966e-06	2019-10-18 03:00:00
2018-09-08 01:00:00	0.000105037	2019-10-18 04:00:00
2018-09-08 02:00:00	1.21073e-05	2019-10-18 05:00:00
2018-09-08 07:00:00	3.93284e-05	2019-10-18 06:00:00
2018-09-08 19:00:00	0.000793661	2019-10-18 07:00:00	0.00106
2018-09-08 20:00:00	0.000364115	2019-10-18 19:00:00
2018-09-08 23:00:00	0.000101322	2019-10-18 20:00:00
2018-09-09 03:00:00	0.00011149	2019-10-18 21:00:00
2018-09-09 19:00:00	4.84825e-05	2019-10-18 22:00:00
2018-09-09 20:00:00	0.000221646	2019-10-18 23:00:00
2018-09-09 22:00:00	1.37981e-05	43757
2018-09-10 01:00:00	6.07066e-05	2019-10-19 01:00:00
2018-09-10 02:00:00	9.09336e-05	2019-10-19 02:00:00
2018-09-10 03:00:00	0.000162213	2019-10-19 03:00:00
2018-09-10 05:00:00	0.000100134	2019-10-19 04:00:00
2018-09-10 06:00:00	6.17746e-05	2019-10-19 05:00:00	4.94255e-05
2018-09-10 07:00:00	0.000113993	2019-10-19 06:00:00	9.98012e-05
2018-09-10 19:00:00	0.000395714	2019-10-19 07:00:00	0.000304777
2018-09-10 20:00:00	8.32081e-05	2019-10-19 19:00:00
2018-09-10 21:00:00	9.49647e-05	2019-10-19 20:00:00	2.77728e-05
2018-09-10 22:00:00	0.000142635	2019-10-19 21:00:00	5.45885e-05
2018-09-10 23:00:00	2.50715e-05	2019-10-19 22:00:00	2.85598e-05
2018-09-11 01:00:00	9.63355e-05	2019-10-19 23:00:00
2018-09-11 02:00:00	2.33432e-05	43758
2018-09-11 03:00:00	4.43109e-05	2019-10-20 01:00:00
2018-09-11 06:00:00	3.60074e-06	2019-10-20 02:00:00
2018-09-11 07:00:00	9.10511e-05	2019-10-20 03:00:00
2018-09-11 19:00:00	0.000834818	2019-10-20 04:00:00	5.13326e-05
2018-09-11 20:00:00	0.000663621	2019-10-20 05:00:00
2018-09-11 21:00:00	5.05261e-05	2019-10-20 06:00:00
2018-09-11 22:00:00	0.000221518	2019-10-20 07:00:00
2018-09-11 23:00:00	0.000232917	2019-10-20 19:00:00
2018-09-12 06:00:00	0.000161868	2019-10-20 20:00:00
2018-09-12 07:00:00	0.000358544	2019-10-20 21:00:00
2018-09-12 19:00:00	3.78979e-05	2019-10-20 22:00:00
2018-09-13 01:00:00	0.000120341	2019-10-20 23:00:00
2018-09-13 02:00:00	0.000135281	43759
2018-09-13 03:00:00	0.000226379	2019-10-21 01:00:00
2018-09-13 04:00:00	0.00028395	2019-10-21 02:00:00	8.03155e-05
2018-09-13 07:00:00	0.000176094	2019-10-21 03:00:00	4.66554e-05
2018-09-13 19:00:00	7.61655e-05	2019-10-21 04:00:00	3.32481e-05
2018-09-13 20:00:00	7.27269e-05	2019-10-21 05:00:00	4.62062e-05
2018-09-14	2.6085e-05	2019-10-21 06:00:00	6.86135e-05
2018-09-14 01:00:00	0.0001944	2019-10-21 07:00:00	9.65571e-05
2018-09-14 07:00:00	3.91831e-05	2019-10-21 19:00:00
2018-09-14 19:00:00	0.000213007	2019-10-21 20:00:00	9.42232e-06
2018-09-14 20:00:00	0.00013851	2019-10-21 21:00:00
2018-09-14 21:00:00	5.78154e-05	2019-10-21 22:00:00
2018-09-15 03:00:00	8.56797e-07	2019-10-21 23:00:00
2018-09-15 21:00:00	2.3745e-05	43760
2018-09-15 22:00:00	3.61828e-05	2019-10-22 01:00:00
2018-09-15 23:00:00	0.000100442	2019-10-22 02:00:00
2018-09-16	4.02432e-05	2019-10-22 03:00:00
2018-09-16 03:00:00	1.74976e-05	2019-10-22 04:00:00
2018-09-16 04:00:00	4.89445e-05	2019-10-22 05:00:00
2018-09-16 05:00:00	8.69378e-05	2019-10-22 06:00:00	4.37545e-05
2018-09-16 06:00:00	9.2041e-05	2019-10-22 07:00:00	0.000226429
2018-09-16 07:00:00	0.000320127	2019-10-22 19:00:00
2018-09-16 22:00:00	1.03598e-05	2019-10-22 20:00:00
2018-09-17	2.19716e-05	2019-10-22 21:00:00
2018-09-17 02:00:00	6.27476e-05	2019-10-22 22:00:00
2018-09-17 03:00:00	0.000132925	2019-10-22 23:00:00
2018-09-17 22:00:00	7.10627e-05	43761	4.89372e-05
2018-09-18 03:00:00	6.15679e-05	2019-10-23 01:00:00
2018-09-18 04:00:00	0.000303629	2019-10-23 02:00:00	4.41524e-05
2018-09-18 05:00:00	0.000387523	2019-10-23 03:00:00	1.22115e-05
2018-09-18 07:00:00	1.38e-05	2019-10-23 04:00:00
2018-09-18 19:00:00	1.97974e-05	2019-10-23 05:00:00	4.41159e-05
2018-09-19	7.47714e-06	2019-10-23 06:00:00	8.38859e-05
2018-09-19 06:00:00	4.04326e-05	2019-10-23 07:00:00	0.000114968
2018-09-19 07:00:00	5.93749e-05	2019-10-23 19:00:00
2018-09-19 21:00:00	9.11792e-05	2019-10-23 20:00:00
2018-09-20 01:00:00	9.16498e-05	2019-10-23 21:00:00
2018-09-20 02:00:00	0.000122103	2019-10-23 22:00:00
2018-09-20 03:00:00	0.000115325	2019-10-23 23:00:00
2018-09-20 05:00:00	0.000376971	43762
2018-09-20 06:00:00	0.000167018	2019-10-24 01:00:00
2018-09-20 07:00:00	0.000143225	2019-10-24 02:00:00
2018-09-20 19:00:00	0.000339192	2019-10-24 03:00:00
2018-09-20 20:00:00	8.77623e-05	2019-10-24 04:00:00
2018-09-21 01:00:00	0.000131087	2019-10-24 05:00:00
2018-09-21 07:00:00	1.78652e-05	2019-10-24 06:00:00
2018-09-21 20:00:00	0.000161416	2019-10-24 07:00:00
2018-09-21 21:00:00	0.000256736	2019-10-24 19:00:00
2018-09-21 22:00:00	2.86127e-05	2019-10-24 20:00:00
2018-09-22	0.000204534	2019-10-24 21:00:00
2018-09-22 01:00:00	0.000104073	2019-10-24 22:00:00
2018-09-22 06:00:00	5.09082e-05	2019-10-24 23:00:00
2018-09-22 19:00:00	0.00204	43763
2018-09-22 20:00:00	0.00158	2019-10-25 01:00:00
2018-09-22 22:00:00	9.66619e-05	2019-10-25 02:00:00
2018-09-23 03:00:00	0.000209099	2019-10-25 03:00:00
2018-09-23 06:00:00	7.0105e-05	2019-10-25 04:00:00
2018-09-23 07:00:00	4.43533e-05	2019-10-25 05:00:00
2018-09-23 19:00:00	0.000907584	2019-10-25 06:00:00
2018-09-23 20:00:00	0.000238161	2019-10-25 07:00:00
2018-09-23 21:00:00	0.000588731	2019-10-25 19:00:00
2018-09-23 22:00:00	7.67176e-05	2019-10-25 20:00:00
2018-09-23 23:00:00	0.000271587	2019-10-25 21:00:00
2018-09-24	1.43147e-05	2019-10-25 22:00:00
2018-09-24 01:00:00	2.08413e-05	2019-10-25 23:00:00
2018-09-24 05:00:00	3.41397e-05	43764
2018-09-24 19:00:00	0.000387093	2019-10-26 01:00:00
2018-09-24 20:00:00	0.000158342	2019-10-26 02:00:00
2018-09-25	6.63446e-07	2019-10-26 03:00:00
2018-09-25 05:00:00	0.000172434	2019-10-26 04:00:00
2018-09-25 06:00:00	0.000189431	2019-10-26 05:00:00
2018-09-25 22:00:00	0.0002615	2019-10-26 06:00:00
2018-09-26 03:00:00	0.000181585	2019-10-26 07:00:00
2018-09-26 04:00:00	6.9896e-05	2019-10-26 19:00:00
2018-09-26 05:00:00	0.000574628	2019-10-26 20:00:00
2018-09-26 19:00:00	0.000226151	2019-10-26 21:00:00
2018-09-26 20:00:00	0.000434132	2019-10-26 22:00:00
2018-09-26 21:00:00	0.000355157	2019-10-26 23:00:00
2018-09-27 03:00:00	1.95321e-05	43765
2018-09-27 06:00:00	8.5988e-05	2019-10-27 01:00:00
2018-09-27 07:00:00	5.79421e-05	2019-10-27 02:00:00
2018-09-27 19:00:00	0.00148	2019-10-27 03:00:00
2018-09-27 20:00:00	0.000383638	2019-10-27 04:00:00
2018-09-27 21:00:00	0.000175858	2019-10-27 05:00:00
2018-09-28 07:00:00	0.000284121	2019-10-27 06:00:00
2018-09-28 19:00:00	0.000382769	2019-10-27 07:00:00
2018-09-28 20:00:00	0.000337835	2019-10-27 19:00:00
2018-09-29 02:00:00	0.000861668	2019-10-27 20:00:00
2018-09-29 03:00:00	3.19093e-05	2019-10-27 21:00:00
2018-09-29 20:00:00	0.000321046	2019-10-27 22:00:00
2018-09-29 21:00:00	0.000280057	2019-10-27 23:00:00
2018-09-30 19:00:00	0.00047717	43766
2018-10-01 07:00:00	2.93018e-05	2019-10-28 01:00:00
2018-10-02 02:00:00	4.70049e-05	2019-10-28 02:00:00
2018-10-02 03:00:00	0.000146495	2019-10-28 03:00:00
2018-10-02 04:00:00	0.00014068	2019-10-28 04:00:00
2018-10-02 20:00:00	0.00115	2019-10-28 05:00:00
2018-10-02 21:00:00	0.000560363	2019-10-28 06:00:00
2018-10-03 20:00:00	0.00084373	2019-10-28 07:00:00
2018-10-03 21:00:00	0.000197782	2019-10-28 19:00:00
2018-10-03 22:00:00	1.29632e-05	2019-10-28 20:00:00
2018-10-04 21:00:00	0.000442543	2019-10-28 21:00:00
2018-10-05 02:00:00	0.000132882	2019-10-28 22:00:00
2018-10-05 03:00:00	1.63679e-05	2019-10-28 23:00:00
2018-10-05 19:00:00	2.96832e-05	43767
2018-10-05 20:00:00	5.26505e-05	2019-10-29 01:00:00
2018-10-05 21:00:00	8.81685e-05	2019-10-29 02:00:00
2018-10-05 22:00:00	0.000158146	2019-10-29 03:00:00
2018-10-05 23:00:00	1.73705e-05	2019-10-29 04:00:00
2018-10-06	0.000101865	2019-10-29 05:00:00
2018-10-06 01:00:00	0.000380999	2019-10-29 06:00:00
2018-10-06 21:00:00	2.54861e-06	2019-10-29 07:00:00
2018-10-06 23:00:00	0.000319738	2019-10-29 19:00:00
2018-10-07	0.000208229	2019-10-29 20:00:00
2018-10-07 01:00:00	6.82199e-05	2019-10-29 21:00:00
2018-10-07 03:00:00	2.30786e-05	2019-10-29 22:00:00
2018-10-07 20:00:00	0.000588602	2019-10-29 23:00:00
2018-10-07 21:00:00	0.000336574	43768
2018-10-08 02:00:00	1.43856e-05	2019-10-30 01:00:00
2018-10-09 20:00:00	0.000789591	2019-10-30 02:00:00
2018-10-09 21:00:00	0.000180282	2019-10-30 03:00:00
2018-10-09 22:00:00	4.1213e-06	2019-10-30 04:00:00
2018-10-10	3.51087e-05	2019-10-30 05:00:00
2018-10-10 02:00:00	4.85553e-05	2019-10-30 06:00:00
2018-10-10 07:00:00	0.000131771	2019-10-30 07:00:00
2018-10-10 19:00:00	0.000365248	2019-10-30 19:00:00
2018-10-10 20:00:00	7.25465e-05	2019-10-30 20:00:00
2018-10-11 01:00:00	2.48547e-05	2019-10-30 21:00:00
2018-10-11 02:00:00	6.34346e-05	2019-10-30 22:00:00
2018-10-11 06:00:00	3.54332e-05	2019-10-30 23:00:00
2018-10-11 07:00:00	0.000105372	43769
2018-10-11 19:00:00	0.000195352	2019-10-31 01:00:00
2018-10-11 20:00:00	5.62197e-06	2019-10-31 02:00:00
2018-10-11 23:00:00	8.14631e-05	2019-10-31 03:00:00
2018-10-12	2.03566e-06	2019-10-31 04:00:00
2018-10-12 01:00:00	5.08368e-06	2019-10-31 05:00:00
2018-10-12 22:00:00	2.44189e-05	2019-10-31 06:00:00
2018-10-13	8.2075e-05	2019-10-31 07:00:00
2018-10-13 01:00:00	4.57765e-05	2019-10-31 19:00:00
2018-10-13 02:00:00	8.94974e-05	2019-10-31 20:00:00
2018-10-13 07:00:00	1.74147e-07	2019-10-31 21:00:00
2018-10-14	0.000244428	2019-10-31 22:00:00
2018-10-14 01:00:00	2.41343e-05	2019-10-31 23:00:00
2018-10-14 05:00:00	9.31123e-05	43770
2018-10-14 06:00:00	4.51774e-05	2019-11-01 01:00:00
2018-10-14 07:00:00	5.18416e-05	2019-11-01 02:00:00
2018-10-14 19:00:00	0.000149618	2019-11-01 03:00:00
2018-10-14 20:00:00	7.35956e-05	2019-11-01 04:00:00
2018-10-14 22:00:00	4.83151e-06	2019-11-01 05:00:00
2018-10-14 23:00:00	4.11481e-06	2019-11-01 06:00:00
2018-10-15	6.32248e-06	2019-11-01 07:00:00
2018-10-15 02:00:00	1.52876e-05	2019-11-01 19:00:00
2018-10-15 03:00:00	1.26297e-05	2019-11-01 20:00:00
2018-10-15 07:00:00	1.70895e-05	2019-11-01 21:00:00
2018-10-15 19:00:00	6.2212e-05	2019-11-01 22:00:00
2018-10-15 20:00:00	2.42084e-05	2019-11-01 23:00:00
2018-10-16 05:00:00	1.92861e-05	43771
2018-10-16 19:00:00	0.000283583	2019-11-02 01:00:00
2018-10-16 20:00:00	0.000214697	2019-11-02 02:00:00
2018-10-16 21:00:00	3.33568e-05	2019-11-02 03:00:00
2018-10-16 22:00:00	4.85501e-06	2019-11-02 04:00:00
2018-10-17 02:00:00	7.14076e-06	2019-11-02 05:00:00
2018-10-17 07:00:00	0.000218694	2019-11-02 06:00:00
2018-10-17 19:00:00	0.000358644	2019-11-02 07:00:00
2018-10-17 20:00:00	0.000247204	2019-11-02 19:00:00
2018-10-18	5.52309e-05	2019-11-02 20:00:00
2018-10-18 06:00:00	0.00016729	2019-11-02 21:00:00
2018-10-18 07:00:00	1.77138e-05	2019-11-02 22:00:00
2018-10-18 20:00:00	7.01896e-05	2019-11-02 23:00:00
2018-10-18 21:00:00	0.000171648	43772
2018-10-19	3.76318e-05	2019-11-03 01:00:00
2018-10-19 04:00:00	3.5506e-05	2019-11-03 02:00:00
2018-10-19 20:00:00	0.000119042	2019-11-03 03:00:00
2018-10-19 21:00:00	0.000153391	2019-11-03 04:00:00
2018-10-19 22:00:00	0.000165449	2019-11-03 05:00:00
2018-10-19 23:00:00	0.000373967	2019-11-03 06:00:00
2018-10-20	0.000111769	2019-11-03 07:00:00
2018-10-20 23:00:00	4.76555e-05	2019-11-03 19:00:00
2018-10-21	5.26367e-06	2019-11-03 20:00:00
2018-10-21 01:00:00	3.72714e-05	2019-11-03 21:00:00
2018-10-21 05:00:00	1.55434e-05	2019-11-03 22:00:00
2018-10-21 07:00:00	3.50058e-05	2019-11-03 23:00:00
2018-10-21 21:00:00	5.69301e-05	43773
2018-10-21 22:00:00	5.63053e-05	2019-11-04 01:00:00
2018-10-21 23:00:00	0.000142209	2019-11-04 02:00:00
2018-10-22	0.000227143	2019-11-04 03:00:00
2018-10-23 01:00:00	0.000584582	2019-11-04 04:00:00
2018-10-23 02:00:00	0.00030754	2019-11-04 05:00:00
2018-10-23 03:00:00	0.000216771	2019-11-04 06:00:00
2018-10-23 04:00:00	0.000114937	2019-11-04 07:00:00
2018-10-23 19:00:00	0.000302441	2019-11-04 19:00:00
2018-10-23 20:00:00	0.00018044	2019-11-04 20:00:00
2018-10-23 21:00:00	0.000200476	2019-11-04 21:00:00
2018-10-23 22:00:00	4.24096e-05	2019-11-04 22:00:00
2018-10-24 03:00:00	9.7349e-05	2019-11-04 23:00:00
2018-10-24 05:00:00	6.93514e-05	43774
2018-10-24 06:00:00	5.49293e-05	2019-11-05 01:00:00
2018-10-24 19:00:00	6.42212e-05	2019-11-05 02:00:00
2018-10-24 20:00:00	0.000131985	2019-11-05 03:00:00
2018-10-24 21:00:00	0.000113464	2019-11-05 04:00:00
2018-10-25 07:00:00	8.70514e-05	2019-11-05 05:00:00
2018-10-26 20:00:00	8.17881e-05	2019-11-05 06:00:00
2018-10-26 21:00:00	0.000355654	2019-11-05 07:00:00
2018-10-26 23:00:00	0.000340704	2019-11-05 19:00:00
2018-10-27	0.000253158	2019-11-05 20:00:00
2018-10-27 01:00:00	1.4098e-05	2019-11-05 21:00:00
2018-10-27 02:00:00	7.41386e-06	2019-11-05 22:00:00
2018-10-27 03:00:00	0.000119986	2019-11-05 23:00:00
2018-10-27 07:00:00	0.000117211	43775
2018-10-27 19:00:00	0.000177303	2019-11-06 01:00:00
2018-10-28 19:00:00	0.000285868	2019-11-06 02:00:00
2018-10-28 20:00:00	0.000106639	2019-11-06 03:00:00
2018-10-29 02:00:00	4.89831e-05	2019-11-06 04:00:00
2018-10-29 03:00:00	0.000434146	2019-11-06 05:00:00
2018-10-29 05:00:00	0.000349884	2019-11-06 06:00:00
2018-10-29 06:00:00	8.53996e-05	2019-11-06 07:00:00
2018-10-29 19:00:00	0.000263264	2019-11-06 19:00:00
2018-10-30 07:00:00	9.20286e-05	2019-11-06 20:00:00
2018-10-30 21:00:00	7.83128e-05	2019-11-06 21:00:00
2018-10-31 04:00:00	5.40273e-05	2019-11-06 22:00:00
2018-10-31 05:00:00	4.99988e-05	2019-11-06 23:00:00
2018-10-31 06:00:00	3.20299e-05	43776
2018-11-01 21:00:00	4.44031e-05	2019-11-07 01:00:00
2018-11-01 22:00:00	5.61075e-05	2019-11-07 02:00:00
2018-11-02	4.4153e-05	2019-11-07 03:00:00
2018-11-02 07:00:00	1.82211e-05	2019-11-07 04:00:00
2018-11-02 22:00:00	4.31077e-05	2019-11-07 05:00:00
2018-11-02 23:00:00	8.23979e-05	2019-11-07 06:00:00
2018-11-03	0.000257957	2019-11-07 07:00:00
2018-11-03 03:00:00	3.11784e-05	2019-11-07 19:00:00
2018-11-03 04:00:00	9.48696e-05	2019-11-07 20:00:00
2018-11-03 05:00:00	8.28333e-05	2019-11-07 21:00:00
2018-11-03 06:00:00	7.66143e-05	2019-11-07 22:00:00
2018-11-03 19:00:00	0.000223126	2019-11-07 23:00:00
2018-11-03 20:00:00	0.000216521	43777
2018-11-03 21:00:00	3.5418e-05	2019-11-08 01:00:00
2018-11-03 22:00:00	0.000757687	2019-11-08 02:00:00
2018-11-03 23:00:00	0.000335412	2019-11-08 03:00:00
2018-11-04	9.92817e-06	2019-11-08 04:00:00
2018-11-04 01:00:00	3.32718e-05	2019-11-08 05:00:00
2018-11-04 02:00:00	3.02502e-05	2019-11-08 06:00:00
2018-11-04 03:00:00	6.44052e-05	2019-11-08 07:00:00
2018-11-05 07:00:00	4.61546e-05	2019-11-08 19:00:00
2018-11-05 19:00:00	8.87392e-05	2019-11-08 20:00:00
2018-11-05 20:00:00	0.000238522	2019-11-08 21:00:00
2018-11-05 22:00:00	1.34441e-05	2019-11-08 22:00:00
2018-11-05 23:00:00	2.28186e-06	2019-11-08 23:00:00
2018-11-06 04:00:00	1.07561e-05	43778
2018-11-06 07:00:00	5.71904e-07	2019-11-09 01:00:00
2018-11-06 19:00:00	6.93298e-05	2019-11-09 02:00:00
2018-11-06 21:00:00	7.11781e-06	2019-11-09 03:00:00
2018-11-06 22:00:00	0.000112684	2019-11-09 04:00:00
2018-11-07 01:00:00	5.28477e-05	2019-11-09 05:00:00
2018-11-07 02:00:00	9.59746e-05	2019-11-09 06:00:00
2018-11-07 06:00:00	0.000104445	2019-11-09 07:00:00
2018-11-07 07:00:00	1.05313e-05	2019-11-09 19:00:00
2018-11-08 19:00:00	0.000246507	2019-11-09 20:00:00
2018-11-08 20:00:00	0.00024741	2019-11-09 21:00:00
2018-11-08 21:00:00	7.17435e-05	2019-11-09 22:00:00
2018-11-08 22:00:00	6.05969e-05	2019-11-09 23:00:00
2018-11-08 23:00:00	4.99819e-05	43779
2018-11-09	6.51284e-05	2019-11-10 01:00:00
2018-11-09 05:00:00	5.45533e-05	2019-11-10 02:00:00
2018-11-09 19:00:00	0.000244021	2019-11-10 03:00:00
2018-11-09 20:00:00	0.00015383	2019-11-10 04:00:00
2018-11-09 21:00:00	1.82235e-05	2019-11-10 05:00:00
2018-11-09 22:00:00	5.95986e-08	2019-11-10 06:00:00
2018-11-09 23:00:00	0.000138527	2019-11-10 07:00:00
2018-11-10	0.000112917	2019-11-10 19:00:00
2018-11-10 01:00:00	1.27485e-05	2019-11-10 20:00:00
2018-11-10 02:00:00	1.44964e-05	2019-11-10 21:00:00
2018-11-10 04:00:00	3.32943e-05	2019-11-10 22:00:00
2018-11-10 19:00:00	6.93642e-05	2019-11-10 23:00:00
2018-11-10 20:00:00	9.1982e-05	43780
2018-11-10 21:00:00	4.35115e-05	2019-11-11 01:00:00
2018-11-11	4.944e-05	2019-11-11 02:00:00
2018-11-11 19:00:00	1.50535e-05	2019-11-11 03:00:00
2018-11-11 21:00:00	0.000134067	2019-11-11 04:00:00
2018-11-11 22:00:00	3.80117e-05	2019-11-11 05:00:00
2018-11-11 23:00:00	5.49579e-05	2019-11-11 06:00:00
2018-11-12 05:00:00	3.80701e-05	2019-11-11 07:00:00
2018-11-12 07:00:00	2.20291e-05	2019-11-11 19:00:00
2018-11-12 21:00:00	7.82651e-05	2019-11-11 20:00:00
2018-11-12 23:00:00	3.15783e-06	2019-11-11 21:00:00
2018-11-13 02:00:00	1.85849e-05	2019-11-11 22:00:00
2018-11-13 06:00:00	8.25522e-06	2019-11-11 23:00:00
2018-11-13 07:00:00	7.68358e-05	43781
2018-11-14	5.45612e-05	2019-11-12 01:00:00
2018-11-14 01:00:00	0.000132975	2019-11-12 02:00:00
2018-11-14 02:00:00	6.9088e-05	2019-11-12 03:00:00
2018-11-14 05:00:00	6.99074e-05	2019-11-12 04:00:00
2018-11-14 06:00:00	7.67314e-06	2019-11-12 05:00:00
2018-11-14 07:00:00	5.89365e-05	2019-11-12 06:00:00
2018-11-14 20:00:00	5.21175e-05	2019-11-12 07:00:00
2018-11-14 21:00:00	1.76789e-05	2019-11-12 19:00:00
2018-11-15 01:00:00	6.45853e-05	2019-11-12 20:00:00
2018-11-15 02:00:00	9.28453e-05	2019-11-12 21:00:00
2018-11-15 03:00:00	3.19315e-05	2019-11-12 22:00:00
2018-11-16 07:00:00	2.07041e-05	2019-11-12 23:00:00
2018-11-16 19:00:00	0.00024129	43782
2018-11-16 20:00:00	0.00021042	2019-11-13 01:00:00
2018-11-16 21:00:00	0.000132766	2019-11-13 02:00:00
2018-11-16 22:00:00	0.000135509	2019-11-13 03:00:00
2018-11-16 23:00:00	3.48825e-05	2019-11-13 04:00:00
2018-11-17 02:00:00	8.29991e-05	2019-11-13 05:00:00
2018-11-17 04:00:00	2.22746e-05	2019-11-13 06:00:00
2018-11-17 05:00:00	9.1732e-05	2019-11-13 07:00:00
2018-11-17 06:00:00	2.85708e-05	2019-11-13 19:00:00
2018-11-17 19:00:00	5.82748e-05	2019-11-13 20:00:00
2018-11-17 20:00:00	6.94052e-05	2019-11-13 21:00:00
2018-11-17 21:00:00	0.000119275	2019-11-13 22:00:00
2018-11-17 22:00:00	8.89873e-05	2019-11-13 23:00:00
2018-11-18 19:00:00	0.000262582	43783
2018-11-18 20:00:00	0.000142288	2019-11-14 01:00:00
2018-11-18 21:00:00	9.50815e-05	2019-11-14 02:00:00
2018-11-18 23:00:00	8.26908e-06	2019-11-14 03:00:00
2018-11-19 02:00:00	8.03622e-05	2019-11-14 04:00:00
2018-11-19 05:00:00	7.14517e-07	2019-11-14 05:00:00
2018-11-19 06:00:00	3.02845e-05	2019-11-14 06:00:00
2018-11-19 07:00:00	8.98421e-05	2019-11-14 07:00:00
2018-11-19 19:00:00	3.44341e-05	2019-11-14 19:00:00
2018-11-19 20:00:00	5.39385e-05	2019-11-14 20:00:00
2018-11-20 02:00:00	1.55229e-05	2019-11-14 21:00:00
2018-11-21 03:00:00	4.0716e-05	2019-11-14 22:00:00
2018-11-21 05:00:00	1.02412e-06	2019-11-14 23:00:00
2018-11-21 06:00:00	9.52954e-07	43784
2018-11-21 19:00:00	5.91869e-06	2019-11-15 01:00:00
2018-11-21 21:00:00	3.03019e-05	2019-11-15 02:00:00
2018-11-21 22:00:00	9.68045e-07	2019-11-15 03:00:00
2018-11-22 07:00:00	3.75809e-05	2019-11-15 04:00:00
2018-11-22 19:00:00	0.000552892	2019-11-15 05:00:00
2018-11-22 20:00:00	0.000295566	2019-11-15 06:00:00
2018-11-22 21:00:00	0.000120571	2019-11-15 07:00:00
2018-11-22 22:00:00	4.48301e-05	2019-11-15 19:00:00
2018-11-22 23:00:00	0.000123667	2019-11-15 20:00:00
2018-11-23	4.25439e-05	2019-11-15 21:00:00
2018-11-23 01:00:00	1.48299e-05	2019-11-15 22:00:00
2018-11-23 02:00:00	1.56383e-05	2019-11-15 23:00:00
2018-11-23 03:00:00	1.36416e-05	43785
2018-11-23 23:00:00	2.57802e-05	2019-11-16 01:00:00
2018-11-24	3.80033e-05	2019-11-16 02:00:00
2018-11-24 01:00:00	1.41434e-06	2019-11-16 03:00:00
2018-11-24 02:00:00	1.00804e-05	2019-11-16 04:00:00
2018-11-24 04:00:00	3.73478e-05	2019-11-16 05:00:00
2018-11-24 05:00:00	0.000149522	2019-11-16 06:00:00
2018-11-24 07:00:00	0.000103411	2019-11-16 07:00:00
2018-11-24 20:00:00	0.00017769	2019-11-16 19:00:00
2018-11-24 21:00:00	5.13755e-05	2019-11-16 20:00:00
2018-11-24 23:00:00	5.07621e-05	2019-11-16 21:00:00
2018-11-25	6.42179e-05	2019-11-16 22:00:00
2018-11-25 07:00:00	2.88623e-06	2019-11-16 23:00:00
2018-11-25 19:00:00	5.32388e-05	43786
2018-11-25 23:00:00	2.08698e-06	2019-11-17 01:00:00
2018-11-26 01:00:00	6.29529e-05	2019-11-17 02:00:00
2018-11-26 05:00:00	0.000232721	2019-11-17 03:00:00
2018-11-26 19:00:00	4.41776e-05	2019-11-17 04:00:00
2018-11-27 02:00:00	0.00411	2019-11-17 05:00:00
2018-11-27 03:00:00	0.000887134	2019-11-17 06:00:00
2018-11-27 06:00:00	0.000253756	2019-11-17 07:00:00
2018-11-27 21:00:00	2.75233e-05	2019-11-17 19:00:00
2018-11-27 23:00:00	2.37603e-05	2019-11-17 20:00:00
2018-11-28 02:00:00	7.31491e-05	2019-11-17 21:00:00
2018-11-28 03:00:00	6.72563e-05	2019-11-17 22:00:00
2018-11-28 04:00:00	8.50411e-05	2019-11-17 23:00:00
2018-11-28 05:00:00	3.87509e-05	43787
2018-11-29	7.41149e-05	2019-11-18 01:00:00
2018-11-29 01:00:00	2.93646e-05	2019-11-18 02:00:00
2018-11-29 02:00:00	4.072e-05	2019-11-18 03:00:00
2018-11-29 19:00:00	1.17838e-06	2019-11-18 04:00:00
2018-11-29 20:00:00	3.76237e-05	2019-11-18 05:00:00
2018-11-29 21:00:00	3.66846e-05	2019-11-18 06:00:00
2018-11-30 07:00:00	9.73818e-06	2019-11-18 07:00:00
2018-11-30 19:00:00	2.25703e-05	2019-11-18 19:00:00
2018-11-30 20:00:00	6.76057e-06	2019-11-18 20:00:00
2018-11-30 21:00:00	1.32823e-05	2019-11-18 21:00:00
2018-12-01 03:00:00	1.1035e-05	2019-11-18 22:00:00
2018-12-02 01:00:00	2.85125e-05	2019-11-18 23:00:00
2018-12-02 07:00:00	1.01261e-05	43788
2018-12-02 19:00:00	7.42925e-06	2019-11-19 01:00:00
2018-12-02 20:00:00	2.06051e-05	2019-11-19 02:00:00
2018-12-04 19:00:00	4.99763e-05	2019-11-19 03:00:00
2018-12-04 20:00:00	5.34558e-05	2019-11-19 04:00:00
2018-12-04 21:00:00	9.04508e-05	2019-11-19 05:00:00
2018-12-04 22:00:00	4.51693e-05	2019-11-19 06:00:00
2018-12-04 23:00:00	0.000139804	2019-11-19 07:00:00
2018-12-05 06:00:00	3.70379e-05	2019-11-19 19:00:00
2018-12-05 07:00:00	7.23919e-05	2019-11-19 20:00:00
2018-12-05 19:00:00	0.000102065	2019-11-19 21:00:00
2018-12-05 21:00:00	3.4644e-07	2019-11-19 22:00:00
2018-12-06	7.05934e-05	2019-11-19 23:00:00
2018-12-06 01:00:00	4.40626e-06	43789
2018-12-06 02:00:00	2.13957e-05	2019-11-20 01:00:00
2018-12-06 07:00:00	3.09811e-05	2019-11-20 02:00:00
2018-12-06 19:00:00	0.000614612	2019-11-20 03:00:00
2018-12-06 23:00:00	0.000185152	2019-11-20 04:00:00
2018-12-07 05:00:00	0.000234138	2019-11-20 05:00:00
2018-12-07 06:00:00	0.000313243	2019-11-20 06:00:00
2018-12-07 07:00:00	0.000239084	2019-11-20 07:00:00
2018-12-08 04:00:00	6.06692e-05	2019-11-20 19:00:00
2018-12-08 05:00:00	0.000344949	2019-11-20 20:00:00
2018-12-08 19:00:00	0.000422132	2019-11-20 21:00:00
2018-12-08 20:00:00	0.000703727	2019-11-20 22:00:00
2018-12-08 21:00:00	0.000306281	2019-11-20 23:00:00
2018-12-09 02:00:00	0.000185266	43790
2018-12-09 04:00:00	0.000141976	2019-11-21 01:00:00
2018-12-09 06:00:00	3.36234e-05	2019-11-21 02:00:00
2018-12-09 07:00:00	6.58396e-05	2019-11-21 03:00:00
2018-12-09 19:00:00	0.000345137	2019-11-21 04:00:00
2018-12-09 21:00:00	0.000113896	2019-11-21 05:00:00
2018-12-09 22:00:00	5.85438e-05	2019-11-21 06:00:00
2018-12-10	0.00011846	2019-11-21 07:00:00
2018-12-10 06:00:00	1.51143e-05	2019-11-21 19:00:00
2018-12-10 07:00:00	4.66135e-06	2019-11-21 20:00:00
2018-12-10 20:00:00	1.14435e-05	2019-11-21 21:00:00
2018-12-10 22:00:00	7.62834e-06	2019-11-21 22:00:00
2018-12-10 23:00:00	9.97587e-05	2019-11-21 23:00:00
2018-12-11	2.44099e-06	43791
2018-12-11 04:00:00	1.50705e-05	2019-11-22 01:00:00
2018-12-11 05:00:00	1.54983e-05	2019-11-22 02:00:00
2018-12-11 19:00:00	9.18571e-05	2019-11-22 03:00:00
2018-12-11 22:00:00	9.33454e-05	2019-11-22 04:00:00
2018-12-11 23:00:00	0.000483419	2019-11-22 05:00:00
2018-12-12 02:00:00	3.54186e-05	2019-11-22 06:00:00
2018-12-12 03:00:00	1.56878e-05	2019-11-22 07:00:00
2018-12-12 04:00:00	3.77251e-05	2019-11-22 19:00:00
2018-12-12 07:00:00	3.70982e-05	2019-11-22 20:00:00
2018-12-12 20:00:00	0.000535174	2019-11-22 21:00:00
2018-12-13 05:00:00	0.000180118	2019-11-22 22:00:00
2018-12-13 06:00:00	1.82878e-05	2019-11-22 23:00:00
2018-12-13 20:00:00	0.000416124	43792
2018-12-13 21:00:00	0.000204348	2019-11-23 01:00:00
2018-12-14 02:00:00	1.8134e-05	2019-11-23 02:00:00
2018-12-14 03:00:00	3.04257e-05	2019-11-23 03:00:00
2018-12-14 04:00:00	7.0801e-05	2019-11-23 04:00:00
2018-12-14 05:00:00	3.88308e-05	2019-11-23 05:00:00
2018-12-14 06:00:00	2.94392e-06	2019-11-23 06:00:00
2018-12-14 07:00:00	1.49958e-05	2019-11-23 07:00:00
2018-12-14 19:00:00	1.16848e-05	2019-11-23 19:00:00
2018-12-14 21:00:00	0.000441542	2019-11-23 20:00:00
2018-12-14 22:00:00	0.000586428	2019-11-23 21:00:00
2018-12-15 20:00:00	4.86855e-05	2019-11-23 22:00:00
2018-12-15 22:00:00	2.65872e-06	2019-11-23 23:00:00
2018-12-15 23:00:00	2.45891e-05	43793
2018-12-16 07:00:00	1.44984e-05	2019-11-24 01:00:00
2018-12-16 19:00:00	1.65126e-05	2019-11-24 02:00:00
2018-12-17 07:00:00	0.000598579	2019-11-24 03:00:00
2018-12-18 19:00:00	0.000100402	2019-11-24 04:00:00
2018-12-18 20:00:00	2.95209e-05	2019-11-24 05:00:00
2018-12-19 04:00:00	1.85195e-06	2019-11-24 06:00:00
2018-12-19 20:00:00	1.97709e-05	2019-11-24 07:00:00
2018-12-19 21:00:00	9.83388e-06	2019-11-24 19:00:00
2018-12-19 22:00:00	1.93857e-05	2019-11-24 20:00:00
2018-12-19 23:00:00	2.02051e-05	2019-11-24 21:00:00
2018-12-20 20:00:00	6.17295e-05	2019-11-24 22:00:00
2018-12-20 21:00:00	4.63076e-05	2019-11-24 23:00:00
2018-12-20 22:00:00	5.39962e-05	43794
2018-12-21 03:00:00	2.5464e-05	2019-11-25 01:00:00
2018-12-21 04:00:00	5.37962e-05	2019-11-25 02:00:00
2018-12-21 19:00:00	0.000311253	2019-11-25 03:00:00
2018-12-21 20:00:00	0.000154121	2019-11-25 04:00:00
2018-12-22 01:00:00	5.7111e-05	2019-11-25 05:00:00
2018-12-22 02:00:00	4.1933e-05	2019-11-25 06:00:00
2018-12-22 05:00:00	0.000183578	2019-11-25 07:00:00
2018-12-22 19:00:00	2.49388e-05	2019-11-25 19:00:00
2018-12-23 20:00:00	0.000166222	2019-11-25 20:00:00
2018-12-23 21:00:00	5.42535e-05	2019-11-25 21:00:00
2018-12-24 02:00:00	2.36806e-05	2019-11-25 22:00:00
2018-12-24 04:00:00	0.000271428	2019-11-25 23:00:00
2018-12-24 05:00:00	0.000357706	43795
2018-12-24 06:00:00	0.000125351	2019-11-26 01:00:00
2018-12-24 07:00:00	0.000258292	2019-11-26 02:00:00
2018-12-24 19:00:00	1.95192e-05	2019-11-26 03:00:00
2018-12-24 20:00:00	4.56281e-05	2019-11-26 04:00:00
2018-12-24 22:00:00	8.68048e-05	2019-11-26 05:00:00
2018-12-25 04:00:00	2.25567e-05	2019-11-26 06:00:00
2018-12-26 01:00:00	0.000100466	2019-11-26 07:00:00
2018-12-26 02:00:00	1.9017e-05	2019-11-26 19:00:00
2018-12-27 02:00:00	3.65762e-05	2019-11-26 20:00:00
2018-12-28	0.00321	2019-11-26 21:00:00
2018-12-28 01:00:00	0.0019	2019-11-26 22:00:00
2018-12-28 19:00:00	0.000449367	2019-11-26 23:00:00
2018-12-28 20:00:00	0.000582611	43796
2018-12-28 21:00:00	0.000679255	2019-11-27 01:00:00
2018-12-29 06:00:00	0.000180924	2019-11-27 02:00:00
2018-12-29 19:00:00	0.000156582	2019-11-27 03:00:00
2018-12-29 20:00:00	0.000112057	2019-11-27 04:00:00
2018-12-29 21:00:00	6.75938e-05	2019-11-27 05:00:00
2018-12-30 01:00:00	2.91564e-05	2019-11-27 06:00:00
2018-12-30 20:00:00	0.000247947	2019-11-27 07:00:00
2018-12-30 21:00:00	0.000103976	2019-11-27 19:00:00
2018-12-30 22:00:00	5.94238e-05	2019-11-27 20:00:00
2018-12-30 23:00:00	2.49666e-05	2019-11-27 21:00:00
2018-12-31	3.84748e-05	2019-11-27 22:00:00
2018-12-31 01:00:00	0.000162624	2019-11-27 23:00:00
2018-12-31 07:00:00	1.48806e-06	43797
2018-12-31 19:00:00	0.000264543	2019-11-28 01:00:00
2018-12-31 20:00:00	0.000206502	2019-11-28 02:00:00
2018-12-31 21:00:00	3.02281e-05	2019-11-28 03:00:00
2019-01-01 02:00:00	2.35938e-05	2019-11-28 04:00:00
2019-01-01 19:00:00	3.46069e-05	2019-11-28 05:00:00
2019-01-01 22:00:00	2.3353e-05	2019-11-28 06:00:00
2019-01-02 02:00:00	0.000100787	2019-11-28 07:00:00
2019-01-02 07:00:00	0.000167112	2019-11-28 19:00:00
2019-01-02 19:00:00	2.36108e-05	2019-11-28 20:00:00
2019-01-02 20:00:00	2.33345e-05	2019-11-28 21:00:00
2019-01-02 21:00:00	3.83173e-05	2019-11-28 22:00:00
2019-01-03 06:00:00	6.88128e-07	2019-11-28 23:00:00
2019-01-03 19:00:00	4.24879e-05	43798
2019-01-03 20:00:00	3.54406e-05	2019-11-29 01:00:00
2019-01-03 23:00:00	2.05018e-05	2019-11-29 02:00:00
2019-01-04 04:00:00	6.65998e-06	2019-11-29 03:00:00
2019-01-04 05:00:00	3.25815e-06	2019-11-29 04:00:00
2019-01-04 06:00:00	9.01969e-06	2019-11-29 05:00:00
2019-01-04 19:00:00	1.92834e-05	2019-11-29 06:00:00
2019-01-04 23:00:00	5.50795e-05	2019-11-29 07:00:00
2019-01-05	2.5986e-05	2019-11-29 19:00:00
2019-01-05 02:00:00	3.70753e-05	2019-11-29 20:00:00
2019-01-05 04:00:00	7.18087e-05	2019-11-29 21:00:00
2019-01-05 05:00:00	0.000210526	2019-11-29 22:00:00
2019-01-05 06:00:00	0.000162458	2019-11-29 23:00:00
2019-01-05 07:00:00	7.01764e-07	43799
2019-01-05 20:00:00	9.77149e-05	2019-11-30 01:00:00
2019-01-06 06:00:00	3.29406e-05	2019-11-30 02:00:00
2019-01-07	6.78191e-05	2019-11-30 03:00:00
2019-01-07 02:00:00	0.000104084	2019-11-30 04:00:00
2019-01-07 04:00:00	1.53672e-06	2019-11-30 05:00:00
2019-01-07 06:00:00	7.2794e-06	2019-11-30 06:00:00
2019-01-08	7.15787e-05	2019-11-30 07:00:00
2019-01-08 01:00:00	2.13457e-05	2019-11-30 19:00:00
2019-01-08 02:00:00	8.93795e-06	2019-11-30 20:00:00
2019-01-08 06:00:00	1.09905e-05	2019-11-30 21:00:00
2019-01-09	5.86787e-05	2019-11-30 22:00:00
2019-01-09 01:00:00	2.73833e-05	2019-11-30 23:00:00
2019-01-09 03:00:00	9.004e-05	43800
2019-01-09 07:00:00	0.000139845	2019-12-01 01:00:00
2019-01-09 19:00:00	7.13726e-05	2019-12-01 02:00:00
2019-01-09 20:00:00	2.49524e-05	2019-12-01 03:00:00
2019-01-09 21:00:00	0.000431301	2019-12-01 04:00:00
2019-01-09 22:00:00	4.27396e-05	2019-12-01 05:00:00
2019-01-10 04:00:00	7.42208e-05	2019-12-01 06:00:00
2019-01-10 19:00:00	8.26716e-05	2019-12-01 07:00:00
2019-01-10 20:00:00	2.13071e-05	2019-12-01 19:00:00
2019-01-10 21:00:00	7.00886e-06	2019-12-01 20:00:00
2019-01-10 22:00:00	2.87507e-05	2019-12-01 21:00:00
2019-01-11	4.83291e-06	2019-12-01 22:00:00
2019-01-11 01:00:00	3.43391e-06	2019-12-01 23:00:00
2019-01-11 02:00:00	5.72126e-06	43801
2019-01-11 04:00:00	3.50356e-07	2019-12-02 01:00:00
2019-01-11 07:00:00	1.03468e-05	2019-12-02 02:00:00
2019-01-12 06:00:00	5.78697e-05	2019-12-02 03:00:00
2019-01-12 21:00:00	9.60658e-07	2019-12-02 04:00:00
2019-01-13	0.000108014	2019-12-02 05:00:00
2019-01-13 04:00:00	5.64831e-05	2019-12-02 06:00:00
2019-01-13 23:00:00	7.48353e-05	2019-12-02 07:00:00
2019-01-14	3.06862e-05	2019-12-02 19:00:00
2019-01-14 19:00:00	2.29447e-06	2019-12-02 20:00:00
2019-01-14 20:00:00	3.68593e-05	2019-12-02 21:00:00
2019-01-15 07:00:00	0.00050717	2019-12-02 22:00:00
2019-01-15 19:00:00	0.000993409	2019-12-02 23:00:00
2019-01-15 20:00:00	0.000335657	43802
2019-01-15 21:00:00	0.000282378	2019-12-03 01:00:00
2019-01-15 22:00:00	7.47585e-06	2019-12-03 02:00:00
2019-01-15 23:00:00	0.000167829	2019-12-03 03:00:00
2019-01-16 02:00:00	0.000135147	2019-12-03 04:00:00
2019-01-16 04:00:00	0.000242938	2019-12-03 05:00:00
2019-01-16 19:00:00	0.000223764	2019-12-03 06:00:00
2019-01-16 20:00:00	1.14933e-05	2019-12-03 07:00:00
2019-01-17	0.000102137	2019-12-03 19:00:00
2019-01-17 20:00:00	0.000103717	2019-12-03 20:00:00
2019-01-17 21:00:00	7.01744e-05	2019-12-03 21:00:00
2019-01-17 23:00:00	1.0466e-05	2019-12-03 22:00:00
2019-01-18	1.28773e-05	2019-12-03 23:00:00
2019-01-18 01:00:00	5.12766e-05	43803
2019-01-18 02:00:00	1.13664e-05	2019-12-04 01:00:00
2019-01-18 04:00:00	1.74244e-05	2019-12-04 02:00:00
2019-01-18 05:00:00	3.76429e-05	2019-12-04 03:00:00
2019-01-18 19:00:00	1.32546e-05	2019-12-04 04:00:00
2019-01-18 20:00:00	5.4149e-06	2019-12-04 05:00:00
2019-01-19 20:00:00	0.00011274	2019-12-04 06:00:00
2019-01-19 21:00:00	3.43786e-05	2019-12-04 07:00:00
2019-01-20 19:00:00	0.000217931	2019-12-04 19:00:00
2019-01-20 23:00:00	2.75545e-05	2019-12-04 20:00:00
2019-01-21	0.000171167	2019-12-04 21:00:00
2019-01-21 07:00:00	8.608e-05	2019-12-04 22:00:00
2019-01-22 19:00:00	0.000519015	2019-12-04 23:00:00
2019-01-22 20:00:00	0.000144401	43804
2019-01-23 07:00:00	4.66354e-05	2019-12-05 01:00:00
2019-01-23 19:00:00	3.11273e-05	2019-12-05 02:00:00
2019-01-23 20:00:00	2.10545e-05	2019-12-05 03:00:00
2019-01-24 01:00:00	6.10548e-05	2019-12-05 04:00:00
2019-01-24 04:00:00	1.94489e-05	2019-12-05 05:00:00
2019-01-24 22:00:00	5.71456e-05	2019-12-05 06:00:00
2019-01-25 20:00:00	0.000176939	2019-12-05 07:00:00
2019-01-25 21:00:00	0.000202719	2019-12-05 19:00:00
2019-01-26 01:00:00	8.2883e-05	2019-12-05 20:00:00
2019-01-26 02:00:00	3.10847e-05	2019-12-05 21:00:00
2019-01-26 03:00:00	5.11434e-05	2019-12-05 22:00:00
2019-01-26 04:00:00	4.65022e-05	2019-12-05 23:00:00
2019-01-26 05:00:00	9.21325e-06	43805
2019-01-26 06:00:00	0.000175854	2019-12-06 01:00:00
2019-01-26 07:00:00	3.95173e-05	2019-12-06 02:00:00
2019-01-26 20:00:00	0.000240984	2019-12-06 03:00:00
2019-01-26 21:00:00	0.000116079	2019-12-06 04:00:00
2019-01-26 22:00:00	0.000103993	2019-12-06 05:00:00
2019-01-26 23:00:00	7.74961e-05	2019-12-06 06:00:00
2019-01-27	3.6521e-05	2019-12-06 07:00:00
2019-01-27 01:00:00	1.87781e-05	2019-12-06 19:00:00
2019-01-27 04:00:00	1.80961e-05	2019-12-06 20:00:00
2019-01-27 06:00:00	1.26454e-05	2019-12-06 21:00:00
2019-01-27 07:00:00	5.31779e-05	2019-12-06 22:00:00
2019-01-27 20:00:00	3.27448e-05	2019-12-06 23:00:00
2019-01-27 21:00:00	6.86188e-06	43806
2019-01-28 01:00:00	6.91862e-05	2019-12-07 01:00:00
2019-01-28 02:00:00	1.4275e-05	2019-12-07 02:00:00
2019-01-28 06:00:00	1.54932e-06	2019-12-07 03:00:00
2019-01-28 07:00:00	1.15379e-06	2019-12-07 04:00:00
2019-01-28 20:00:00	0.000120538	2019-12-07 05:00:00
2019-01-28 21:00:00	8.761e-05	2019-12-07 06:00:00
2019-01-28 22:00:00	6.94723e-05	2019-12-07 07:00:00
2019-01-28 23:00:00	6.89603e-05	2019-12-07 19:00:00
2019-01-29 01:00:00	5.79097e-05	2019-12-07 20:00:00
2019-01-29 02:00:00	1.30641e-05	2019-12-07 21:00:00
2019-01-29 03:00:00	4.68163e-05	2019-12-07 22:00:00
2019-01-29 19:00:00	5.00484e-05	2019-12-07 23:00:00
2019-01-29 22:00:00	7.88797e-06	43807
2019-01-30 03:00:00	9.04293e-06	2019-12-08 01:00:00
2019-01-30 04:00:00	7.46043e-05	2019-12-08 02:00:00
2019-01-30 06:00:00	3.98e-05	2019-12-08 03:00:00
2019-01-30 07:00:00	8.44501e-06	2019-12-08 04:00:00
2019-01-30 19:00:00	7.11455e-06	2019-12-08 05:00:00
2019-01-31 05:00:00	0.00065107	2019-12-08 06:00:00
2019-01-31 06:00:00	3.45105e-05	2019-12-08 07:00:00
2019-01-31 19:00:00	0.000310982	2019-12-08 19:00:00
2019-01-31 20:00:00	2.00505e-05	2019-12-08 20:00:00
2019-02-01 07:00:00	0.000715903	2019-12-08 21:00:00
2019-02-01 19:00:00	0.00023213	2019-12-08 22:00:00
2019-02-01 20:00:00	7.36104e-05	2019-12-08 23:00:00
2019-02-01 21:00:00	0.000107645	43808
2019-02-01 23:00:00	1.95338e-05	2019-12-09 01:00:00
2019-02-02	5.26464e-05	2019-12-09 02:00:00
2019-02-02 01:00:00	6.04692e-05	2019-12-09 03:00:00
2019-02-02 02:00:00	6.41113e-05	2019-12-09 04:00:00
2019-02-02 03:00:00	4.44885e-05	2019-12-09 05:00:00
2019-02-02 05:00:00	5.78552e-05	2019-12-09 06:00:00
2019-02-02 20:00:00	1.45816e-05	2019-12-09 07:00:00
2019-02-03 04:00:00	6.04713e-05	2019-12-09 19:00:00
2019-02-03 19:00:00	0.00012772	2019-12-09 20:00:00
2019-02-03 20:00:00	0.000279765	2019-12-09 21:00:00
2019-02-03 21:00:00	0.00103	2019-12-09 22:00:00
2019-02-03 22:00:00	0.000210416	2019-12-09 23:00:00
2019-02-03 23:00:00	0.000847552	43809
2019-02-04	0.00175	2019-12-10 01:00:00
2019-02-04 01:00:00	0.000501986	2019-12-10 02:00:00
2019-02-04 22:00:00	0.000104958	2019-12-10 03:00:00
2019-02-05 23:00:00	2.82168e-05	2019-12-10 04:00:00
2019-02-06	0.000142871	2019-12-10 05:00:00
2019-02-06 06:00:00	8.03159e-06	2019-12-10 06:00:00
2019-02-06 07:00:00	5.43221e-05	2019-12-10 07:00:00
2019-02-06 22:00:00	8.36199e-05	2019-12-10 19:00:00
2019-02-06 23:00:00	6.16306e-05	2019-12-10 20:00:00
2019-02-07 01:00:00	3.21473e-05	2019-12-10 21:00:00
2019-02-07 23:00:00	7.96889e-05	2019-12-10 22:00:00
2019-02-08 07:00:00	0.000122153	2019-12-10 23:00:00
2019-02-08 21:00:00	0.0003061	43810
2019-02-08 22:00:00	0.000160771	2019-12-11 01:00:00
2019-02-08 23:00:00	8.2684e-05	2019-12-11 02:00:00
2019-02-09 03:00:00	1.70369e-05	2019-12-11 03:00:00
2019-02-09 05:00:00	1.33698e-05	2019-12-11 04:00:00
2019-02-09 20:00:00	2.08585e-05	2019-12-11 05:00:00
2019-02-09 21:00:00	6.4694e-05	2019-12-11 06:00:00
2019-02-09 22:00:00	2.3061e-05	2019-12-11 07:00:00
2019-02-10	6.421e-06	2019-12-11 19:00:00
2019-02-10 07:00:00	0.000340313	2019-12-11 20:00:00
2019-02-10 20:00:00	0.000261265	2019-12-11 21:00:00
2019-02-10 21:00:00	1.48628e-05	2019-12-11 22:00:00
2019-02-11	0.000258331	2019-12-11 23:00:00
2019-02-11 21:00:00	4.35672e-05	43811
2019-02-11 23:00:00	6.10564e-05	2019-12-12 01:00:00
2019-02-13 07:00:00	9.57333e-06	2019-12-12 02:00:00
2019-02-13 21:00:00	2.08656e-05	2019-12-12 03:00:00
2019-02-13 22:00:00	1.25926e-05	2019-12-12 04:00:00
2019-02-14 03:00:00	0.000102041	2019-12-12 05:00:00
2019-02-14 04:00:00	0.000136564	2019-12-12 06:00:00
2019-02-14 05:00:00	0.000314071	2019-12-12 07:00:00
2019-02-14 06:00:00	0.000274307	2019-12-12 19:00:00
2019-02-14 07:00:00	0.00027706	2019-12-12 20:00:00
2019-02-14 19:00:00	0.000182987	2019-12-12 21:00:00
2019-02-14 20:00:00	0.000101997	2019-12-12 22:00:00
2019-02-15 01:00:00	0.000674443	2019-12-12 23:00:00
2019-02-15 02:00:00	0.000503565	43812
2019-02-15 07:00:00	0.000729871	2019-12-13 01:00:00
2019-02-15 19:00:00	0.000521357	2019-12-13 02:00:00
2019-02-15 20:00:00	0.000219553	2019-12-13 03:00:00
2019-02-16 05:00:00	0.000841832	2019-12-13 04:00:00
2019-02-16 07:00:00	0.000531057	2019-12-13 05:00:00
2019-02-16 19:00:00	0.000140512	2019-12-13 06:00:00
2019-02-16 20:00:00	0.000523145	2019-12-13 07:00:00
2019-02-16 21:00:00	0.000729273	2019-12-13 19:00:00
2019-02-17 03:00:00	0.000123333	2019-12-13 20:00:00
2019-02-17 07:00:00	0.000128823	2019-12-13 21:00:00
2019-02-18	4.8119e-05	2019-12-13 22:00:00
2019-02-18 01:00:00	9.69717e-05	2019-12-13 23:00:00
2019-02-18 02:00:00	7.10077e-05	43813
2019-02-18 03:00:00	5.89517e-05	2019-12-14 01:00:00
2019-02-18 04:00:00	9.58044e-05	2019-12-14 02:00:00
2019-02-18 07:00:00	2.38053e-05	2019-12-14 03:00:00
2019-02-19 01:00:00	0.000252911	2019-12-14 04:00:00
2019-02-19 04:00:00	3.52132e-05	2019-12-14 05:00:00
2019-02-19 21:00:00	0.000156998	2019-12-14 06:00:00
2019-02-19 22:00:00	1.92449e-05	2019-12-14 07:00:00
2019-02-19 23:00:00	8.90823e-05	2019-12-14 19:00:00
2019-02-20	9.11037e-05	2019-12-14 20:00:00
2019-02-20 01:00:00	2.26017e-05	2019-12-14 21:00:00
2019-02-20 05:00:00	2.95209e-06	2019-12-14 22:00:00
2019-02-20 06:00:00	4.02598e-05	2019-12-14 23:00:00
2019-02-20 07:00:00	2.90946e-05	43814
2019-02-20 19:00:00	0.000104452	2019-12-15 01:00:00
2019-02-20 20:00:00	1.71526e-05	2019-12-15 02:00:00
2019-02-21 03:00:00	0.000194535	2019-12-15 03:00:00
2019-02-21 04:00:00	0.000183469	2019-12-15 04:00:00
2019-02-21 05:00:00	0.000103762	2019-12-15 05:00:00
2019-02-21 06:00:00	4.98786e-05	2019-12-15 06:00:00
2019-02-21 07:00:00	9.44757e-05	2019-12-15 07:00:00
2019-02-21 21:00:00	6.05411e-05	2019-12-15 19:00:00
2019-02-21 22:00:00	7.46638e-05	2019-12-15 20:00:00
2019-02-22 05:00:00	3.09043e-05	2019-12-15 21:00:00
2019-02-22 07:00:00	0.000140875	2019-12-15 22:00:00
2019-02-22 19:00:00	2.25409e-05	2019-12-15 23:00:00
2019-02-22 20:00:00	1.5035e-05	43815
2019-02-22 22:00:00	3.67686e-05	2019-12-16 01:00:00
2019-02-23 22:00:00	6.16536e-05	2019-12-16 02:00:00
2019-02-23 23:00:00	2.67167e-05	2019-12-16 03:00:00
2019-02-24 03:00:00	3.57144e-05	2019-12-16 04:00:00
2019-02-24 05:00:00	9.44249e-06	2019-12-16 05:00:00
2019-02-25 23:00:00	0.00011873	2019-12-16 06:00:00
2019-02-26	3.52342e-05	2019-12-16 07:00:00
2019-02-26 01:00:00	9.75755e-06	2019-12-16 19:00:00
2019-02-26 05:00:00	2.5416e-06	2019-12-16 20:00:00
2019-02-27	7.29709e-05	2019-12-16 21:00:00
2019-02-27 01:00:00	4.29147e-05	2019-12-16 22:00:00
2019-02-27 02:00:00	1.29032e-05	2019-12-16 23:00:00
2019-02-27 03:00:00	4.84203e-06	43816
2019-02-27 05:00:00	1.12136e-05	2019-12-17 01:00:00
2019-02-27 06:00:00	6.19948e-06	2019-12-17 02:00:00
2019-02-27 19:00:00	0.00019624	2019-12-17 03:00:00
2019-02-27 20:00:00	9.08566e-05	2019-12-17 04:00:00
2019-02-27 21:00:00	1.43592e-05	2019-12-17 05:00:00
2019-02-27 23:00:00	3.4303e-05	2019-12-17 06:00:00
2019-02-28	3.2107e-05	2019-12-17 07:00:00
2019-03-01 07:00:00	9.46657e-05	2019-12-17 19:00:00
2019-03-01 19:00:00	0.000142324	2019-12-17 20:00:00
2019-03-01 20:00:00	5.1647e-05	2019-12-17 21:00:00
2019-03-01 21:00:00	6.19781e-05	2019-12-17 22:00:00
2019-03-01 22:00:00	0.000212232	2019-12-17 23:00:00
2019-03-02	2.83165e-05	43817
2019-03-02 02:00:00	1.48934e-05	2019-12-18 01:00:00
2019-03-02 03:00:00	0.000200526	2019-12-18 02:00:00
2019-03-02 04:00:00	5.73833e-05	2019-12-18 03:00:00
2019-03-02 05:00:00	0.000190064	2019-12-18 04:00:00
2019-03-02 19:00:00	7.35887e-05	2019-12-18 05:00:00
2019-03-02 20:00:00	4.40109e-05	2019-12-18 06:00:00
2019-03-02 21:00:00	5.28041e-05	2019-12-18 07:00:00
2019-03-03	3.10764e-05	2019-12-18 19:00:00
2019-03-03 01:00:00	2.96388e-05	2019-12-18 20:00:00
2019-03-03 02:00:00	1.25761e-05	2019-12-18 21:00:00
2019-03-03 06:00:00	1.42504e-05	2019-12-18 22:00:00
2019-03-03 07:00:00	7.81402e-05	2019-12-18 23:00:00
2019-03-03 20:00:00	2.58151e-06	43818
2019-03-03 22:00:00	4.94406e-05	2019-12-19 01:00:00
2019-03-04 01:00:00	0.000226797	2019-12-19 02:00:00
2019-03-04 07:00:00	4.12183e-05	2019-12-19 03:00:00
2019-03-04 20:00:00	1.20099e-05	2019-12-19 04:00:00
2019-03-04 23:00:00	1.09356e-05	2019-12-19 05:00:00
2019-03-05	3.06847e-05	2019-12-19 06:00:00
2019-03-05 01:00:00	1.29673e-05	2019-12-19 07:00:00
2019-03-05 21:00:00	0.000108004	2019-12-19 19:00:00
2019-03-05 22:00:00	9.98141e-05	2019-12-19 20:00:00
2019-03-06 07:00:00	1.78052e-05	2019-12-19 21:00:00
2019-03-06 20:00:00	0.000974669	2019-12-19 22:00:00
2019-03-06 22:00:00	0.00027501	2019-12-19 23:00:00
2019-03-06 23:00:00	0.000512594	43819
2019-03-07	0.000246224	2019-12-20 01:00:00
2019-03-07 01:00:00	2.4943e-05	2019-12-20 02:00:00
2019-03-07 03:00:00	0.000118836	2019-12-20 03:00:00
2019-03-07 04:00:00	5.37567e-05	2019-12-20 04:00:00
2019-03-07 05:00:00	9.99058e-05	2019-12-20 05:00:00
2019-03-07 06:00:00	7.35609e-05	2019-12-20 06:00:00
2019-03-07 07:00:00	3.55088e-05	2019-12-20 07:00:00
2019-03-07 19:00:00	5.42597e-05	2019-12-20 19:00:00
2019-03-07 21:00:00	0.000125058	2019-12-20 20:00:00
2019-03-07 22:00:00	0.000145175	2019-12-20 21:00:00
2019-03-07 23:00:00	7.60213e-05	2019-12-20 22:00:00
2019-03-08	7.89831e-05	2019-12-20 23:00:00
2019-03-08 01:00:00	3.40853e-05	43820
2019-03-08 02:00:00	4.36082e-05	2019-12-21 01:00:00
2019-03-08 03:00:00	3.13584e-05	2019-12-21 02:00:00
2019-03-08 04:00:00	0.000228751	2019-12-21 03:00:00
2019-03-08 07:00:00	3.9643e-05	2019-12-21 04:00:00
2019-03-08 19:00:00	1.84973e-05	2019-12-21 05:00:00
2019-03-08 20:00:00	0.000116559	2019-12-21 06:00:00
2019-03-08 21:00:00	5.88571e-05	2019-12-21 07:00:00
2019-03-08 22:00:00	0.00010092	2019-12-21 19:00:00
2019-03-08 23:00:00	3.46021e-05	2019-12-21 20:00:00
2019-03-09	4.17261e-05	2019-12-21 21:00:00
2019-03-09 01:00:00	7.95762e-06	2019-12-21 22:00:00
2019-03-09 02:00:00	2.44026e-05	2019-12-21 23:00:00
2019-03-09 04:00:00	3.55927e-05	43821
2019-03-09 05:00:00	1.46104e-05	2019-12-22 01:00:00
2019-03-09 06:00:00	7.01166e-06	2019-12-22 02:00:00
2019-03-09 07:00:00	1.93123e-05	2019-12-22 03:00:00
2019-03-09 20:00:00	4.30729e-06	2019-12-22 04:00:00
2019-03-10	2.94464e-05	2019-12-22 05:00:00
2019-03-10 03:00:00	1.09473e-05	2019-12-22 06:00:00
2019-03-10 04:00:00	1.74259e-05	2019-12-22 07:00:00
2019-03-10 07:00:00	1.59994e-05	2019-12-22 19:00:00
2019-03-11 02:00:00	7.22138e-05	2019-12-22 20:00:00
2019-03-11 04:00:00	2.86371e-05	2019-12-22 21:00:00
2019-03-11 19:00:00	0.000244991	2019-12-22 22:00:00
2019-03-12 19:00:00	2.32141e-05	2019-12-22 23:00:00
2019-03-12 20:00:00	0.000181853	43822
2019-03-12 21:00:00	0.000292416	2019-12-23 01:00:00
2019-03-12 22:00:00	0.000223406	2019-12-23 02:00:00
2019-03-12 23:00:00	0.000117115	2019-12-23 03:00:00
2019-03-13 06:00:00	1.14928e-05	2019-12-23 04:00:00
2019-03-13 19:00:00	0.00103	2019-12-23 05:00:00
2019-03-13 20:00:00	0.000484103	2019-12-23 06:00:00
2019-03-13 21:00:00	8.19067e-05	2019-12-23 07:00:00
2019-03-13 22:00:00	0.000111367	2019-12-23 19:00:00
2019-03-13 23:00:00	1.49436e-05	2019-12-23 20:00:00
2019-03-14 07:00:00	9.38134e-06	2019-12-23 21:00:00
2019-03-14 22:00:00	3.84161e-06	2019-12-23 22:00:00
2019-03-15 07:00:00	0.00015323	2019-12-23 23:00:00
2019-03-15 19:00:00	0.000255896	43823
2019-03-15 20:00:00	2.70148e-05	2019-12-24 01:00:00
2019-03-15 21:00:00	8.55589e-05	2019-12-24 02:00:00
2019-03-15 22:00:00	5.92548e-05	2019-12-24 03:00:00
2019-03-15 23:00:00	3.1369e-05	2019-12-24 04:00:00
2019-03-16	1.1738e-05	2019-12-24 05:00:00
2019-03-16 06:00:00	6.80608e-05	2019-12-24 06:00:00
2019-03-16 19:00:00	0.000812932	2019-12-24 07:00:00
2019-03-16 20:00:00	0.00039644	2019-12-24 19:00:00
2019-03-16 21:00:00	0.000307355	2019-12-24 20:00:00
2019-03-17 01:00:00	2.28962e-05	2019-12-24 21:00:00
2019-03-17 04:00:00	4.48538e-05	2019-12-24 22:00:00
2019-03-17 05:00:00	1.69779e-05	2019-12-24 23:00:00
2019-03-17 07:00:00	1.82079e-05	43824
2019-03-17 21:00:00	8.44903e-06	2019-12-25 01:00:00
2019-03-17 22:00:00	3.58071e-05	2019-12-25 02:00:00
2019-03-17 23:00:00	9.5779e-06	2019-12-25 03:00:00
2019-03-18	2.55237e-05	2019-12-25 04:00:00
2019-03-18 01:00:00	1.48921e-05	2019-12-25 05:00:00
2019-03-18 02:00:00	2.06587e-05	2019-12-25 06:00:00
2019-03-18 03:00:00	3.71146e-05	2019-12-25 07:00:00
2019-03-18 04:00:00	2.83208e-05	2019-12-25 19:00:00
2019-03-18 20:00:00	9.11006e-05	2019-12-25 20:00:00
2019-03-18 21:00:00	6.86556e-05	2019-12-25 21:00:00
2019-03-19 03:00:00	2.35557e-05	2019-12-25 22:00:00
2019-03-19 04:00:00	2.39047e-05	2019-12-25 23:00:00
2019-03-19 05:00:00	4.97476e-05	43825
2019-03-19 06:00:00	1.77608e-05	2019-12-26 01:00:00
2019-03-19 22:00:00	4.82727e-05	2019-12-26 02:00:00
2019-03-19 23:00:00	9.33523e-06	2019-12-26 03:00:00
2019-03-20 03:00:00	0.00011784	2019-12-26 04:00:00
2019-03-20 04:00:00	0.000172379	2019-12-26 05:00:00
2019-03-20 05:00:00	0.000107216	2019-12-26 06:00:00
2019-03-20 06:00:00	8.85287e-05	2019-12-26 07:00:00
2019-03-20 07:00:00	4.65019e-05	2019-12-26 19:00:00
2019-03-21 19:00:00	0.0014	2019-12-26 20:00:00
2019-03-21 20:00:00	0.000984031	2019-12-26 21:00:00
2019-03-21 21:00:00	0.000313677	2019-12-26 22:00:00
2019-03-21 22:00:00	0.000404271	2019-12-26 23:00:00
2019-03-22	0.000200724	43826
2019-03-22 02:00:00	0.000157451	2019-12-27 01:00:00
2019-03-22 03:00:00	3.88709e-06	2019-12-27 02:00:00
2019-03-22 07:00:00	0.000164438	2019-12-27 03:00:00
2019-03-22 19:00:00	0.000198569	2019-12-27 04:00:00
2019-03-22 22:00:00	7.64092e-05	2019-12-27 05:00:00
2019-03-23 07:00:00	6.70936e-05	2019-12-27 06:00:00
2019-03-23 19:00:00	0.000372825	2019-12-27 07:00:00
2019-03-23 20:00:00	0.000455839	2019-12-27 19:00:00
2019-03-23 23:00:00	0.000309492	2019-12-27 20:00:00
2019-03-24	1.34113e-05	2019-12-27 21:00:00
2019-03-24 01:00:00	9.37053e-05	2019-12-27 22:00:00
2019-03-24 02:00:00	0.000355954	2019-12-27 23:00:00
2019-03-24 03:00:00	6.22763e-05	43827
2019-03-24 07:00:00	4.23419e-05	2019-12-28 01:00:00
2019-03-24 19:00:00	0.000291425	2019-12-28 02:00:00
2019-03-24 20:00:00	0.000328033	2019-12-28 03:00:00
2019-03-24 21:00:00	0.000278511	2019-12-28 04:00:00
2019-03-24 22:00:00	0.00015717	2019-12-28 05:00:00
2019-03-24 23:00:00	2.85769e-05	2019-12-28 06:00:00
2019-03-25 19:00:00	0.000540138	2019-12-28 07:00:00
2019-03-25 20:00:00	0.000446629	2019-12-28 19:00:00
2019-03-25 22:00:00	8.65772e-05	2019-12-28 20:00:00
2019-03-26 04:00:00	0.000234117	2019-12-28 21:00:00
2019-03-26 05:00:00	3.9325e-05	2019-12-28 22:00:00
2019-03-26 07:00:00	8.28473e-05	2019-12-28 23:00:00
2019-03-26 19:00:00	8.28552e-05	43828
2019-03-26 20:00:00	1.45458e-05	2019-12-29 01:00:00
2019-03-26 22:00:00	0.000726254	2019-12-29 02:00:00
2019-03-26 23:00:00	0.000233705	2019-12-29 03:00:00
2019-03-27	3.95493e-05	2019-12-29 04:00:00
2019-03-27 03:00:00	0.000101346	2019-12-29 05:00:00
2019-03-27 04:00:00	0.000149777	2019-12-29 06:00:00
2019-03-27 05:00:00	9.69876e-06	2019-12-29 07:00:00
2019-03-27 06:00:00	3.81977e-05	2019-12-29 19:00:00
2019-03-27 20:00:00	0.000145932	2019-12-29 20:00:00
2019-03-28 07:00:00	7.18207e-05	2019-12-29 21:00:00
2019-03-28 20:00:00	3.82378e-05	2019-12-29 22:00:00
2019-03-28 22:00:00	6.73068e-05	2019-12-29 23:00:00
2019-03-29	0.00049514	43829
2019-03-29 06:00:00	9.27216e-05	2019-12-30 01:00:00
2019-03-29 07:00:00	0.000166998	2019-12-30 02:00:00
2019-03-30 06:00:00	0.000113516	2019-12-30 03:00:00
2019-03-30 20:00:00	0.00272	2019-12-30 04:00:00
2019-03-30 21:00:00	0.000580672	2019-12-30 05:00:00
2019-03-30 22:00:00	5.43067e-05	2019-12-30 06:00:00
2019-03-30 23:00:00	0.000430858	2019-12-30 07:00:00
2019-03-31	4.03416e-05	2019-12-30 19:00:00
2019-03-31 04:00:00	8.70549e-05	2019-12-30 20:00:00
2019-03-31 05:00:00	3.02779e-05	2019-12-30 21:00:00
2019-03-31 06:00:00	1.88619e-05	2019-12-30 22:00:00
2019-03-31 19:00:00	0.000849431	2019-12-30 23:00:00
2019-03-31 20:00:00	0.000583201	43830
2019-03-31 22:00:00	0.000183139	2019-12-31 01:00:00
2019-03-31 23:00:00	0.000157322	2019-12-31 02:00:00
2019-04-01 02:00:00	8.88266e-05	2019-12-31 03:00:00
2019-04-01 03:00:00	7.5416e-05	2019-12-31 04:00:00
2019-04-01 04:00:00	5.69557e-05	2019-12-31 05:00:00
2019-04-01 06:00:00	9.99124e-06	2019-12-31 06:00:00
2019-04-01 19:00:00	0.000403967	2019-12-31 07:00:00
2019-04-01 20:00:00	0.000330299	2019-12-31 19:00:00
2019-04-01 21:00:00	0.000191672	2019-12-31 20:00:00
2019-04-01 23:00:00	3.56719e-05	2019-12-31 21:00:00
2019-04-02 04:00:00	0.000201179	2019-12-31 22:00:00
2019-04-02 05:00:00	4.07905e-06	2019-12-31 23:00:00
2019-04-02 07:00:00	3.21268e-05	43831
2019-04-02 19:00:00	0.000500587	2020-01-01 01:00:00
2019-04-02 20:00:00	1.18957e-05	2020-01-01 02:00:00
2019-04-03 05:00:00	0.000141686	2020-01-01 03:00:00
2019-04-03 06:00:00	0.00015667	2020-01-01 04:00:00
2019-04-03 07:00:00	0.000195806	2020-01-01 05:00:00
2019-04-03 19:00:00	0.000416924	2020-01-01 06:00:00
2019-04-03 20:00:00	0.00031094	2020-01-01 07:00:00
2019-04-03 21:00:00	0.000235557	2020-01-01 19:00:00
2019-04-03 22:00:00	0.000244354	2020-01-01 20:00:00
2019-04-03 23:00:00	9.83073e-05	2020-01-01 21:00:00
2019-04-04 01:00:00	1.15983e-06	2020-01-01 22:00:00
2019-04-04 02:00:00	5.97257e-05	2020-01-01 23:00:00
2019-04-04 03:00:00	6.3685e-05	43832
2019-04-04 04:00:00	7.41144e-06	2020-01-02 01:00:00
2019-04-04 19:00:00	5.51195e-05	2020-01-02 02:00:00
2019-04-04 20:00:00	0.000117707	2020-01-02 03:00:00
2019-04-04 21:00:00	9.5346e-05	2020-01-02 04:00:00
2019-04-05	1.16789e-05	2020-01-02 05:00:00
2019-04-05 01:00:00	2.55541e-05	2020-01-02 06:00:00
2019-04-05 02:00:00	0.000122976	2020-01-02 07:00:00
2019-04-05 03:00:00	2.31739e-06	2020-01-02 19:00:00
2019-04-05 19:00:00	4.74806e-05	2020-01-02 20:00:00
2019-04-06 07:00:00	2.55133e-05	2020-01-02 21:00:00
2019-04-06 19:00:00	0.000345442	2020-01-02 22:00:00
2019-04-06 20:00:00	4.63472e-05	2020-01-02 23:00:00
2019-04-06 23:00:00	2.44583e-05	43833
2019-04-07 01:00:00	5.68629e-05	2020-01-03 01:00:00
2019-04-07 02:00:00	0.00015074	2020-01-03 02:00:00
2019-04-07 03:00:00	5.11232e-05	2020-01-03 03:00:00
2019-04-07 04:00:00	0.000115142	2020-01-03 04:00:00
2019-04-07 05:00:00	0.000115281	2020-01-03 05:00:00
2019-04-07 06:00:00	0.000138206	2020-01-03 06:00:00
2019-04-07 07:00:00	2.10631e-05	2020-01-03 07:00:00
2019-04-07 20:00:00	0.000200733	2020-01-03 19:00:00
2019-04-08	1.01832e-05	2020-01-03 20:00:00
2019-04-08 21:00:00	3.29602e-05	2020-01-03 21:00:00
2019-04-08 23:00:00	6.78579e-05	2020-01-03 22:00:00
2019-04-09	0.000133792	2020-01-03 23:00:00
2019-04-09 01:00:00	0.000156246	43834
2019-04-09 02:00:00	0.000248543	2020-01-04 01:00:00
2019-04-09 20:00:00	0.000115468	2020-01-04 02:00:00
2019-04-09 21:00:00	6.36444e-06	2020-01-04 03:00:00
2019-04-09 22:00:00	0.000154772	2020-01-04 04:00:00
2019-04-09 23:00:00	4.92094e-05	2020-01-04 05:00:00
2019-04-10 02:00:00	3.6268e-05	2020-01-04 06:00:00
2019-04-10 03:00:00	0.000112684	2020-01-04 07:00:00
2019-04-10 19:00:00	0.000142688	2020-01-04 19:00:00
2019-04-10 20:00:00	0.000151049	2020-01-04 20:00:00
2019-04-10 21:00:00	0.000508048	2020-01-04 21:00:00
2019-04-10 22:00:00	1.90502e-05	2020-01-04 22:00:00	0.000285215
2019-04-10 23:00:00	0.000211392	2020-01-04 23:00:00	0.000599953
2019-04-11	1.29246e-05	43835
2019-04-11 03:00:00	0.000140463	2020-01-05 01:00:00
2019-04-11 05:00:00	0.000103069	2020-01-05 02:00:00	1.71838e-05
2019-04-11 07:00:00	5.39823e-05	2020-01-05 03:00:00	0.000112487
2019-04-11 19:00:00	0.000176592	2020-01-05 04:00:00
2019-04-11 20:00:00	7.51528e-05	2020-01-05 05:00:00
2019-04-11 21:00:00	0.000973226	2020-01-05 06:00:00
2019-04-12 03:00:00	3.03654e-05	2020-01-05 07:00:00	7.2458e-06
2019-04-12 05:00:00	4.50754e-05	2020-01-05 19:00:00
2019-04-12 06:00:00	2.82808e-05	2020-01-05 20:00:00
2019-04-12 19:00:00	0.000211839	2020-01-05 21:00:00	3.49043e-05
2019-04-12 23:00:00	9.59883e-05	2020-01-05 22:00:00
2019-04-13 01:00:00	0.000118247	2020-01-05 23:00:00
2019-04-13 03:00:00	9.07565e-05	43836
2019-04-13 05:00:00	0.000139106	2020-01-06 01:00:00
2019-04-13 19:00:00	0.000131693	2020-01-06 02:00:00
2019-04-14 05:00:00	0.000889253	2020-01-06 03:00:00
2019-04-14 06:00:00	0.000251628	2020-01-06 04:00:00
2019-04-14 07:00:00	0.000661875	2020-01-06 05:00:00
2019-04-14 19:00:00	0.000804751	2020-01-06 06:00:00
2019-04-14 20:00:00	5.43759e-05	2020-01-06 07:00:00
2019-04-14 21:00:00	0.000343274	2020-01-06 19:00:00
2019-04-14 22:00:00	5.95803e-05	2020-01-06 20:00:00
2019-04-14 23:00:00	0.000237793	2020-01-06 21:00:00
2019-04-15	0.000111747	2020-01-06 22:00:00
2019-04-15 01:00:00	9.87182e-05	2020-01-06 23:00:00
2019-04-15 05:00:00	0.000158562	43837
2019-04-16 21:00:00	7.18107e-05	2020-01-07 01:00:00
2019-04-16 22:00:00	7.01082e-05	2020-01-07 02:00:00
2019-04-16 23:00:00	3.85961e-05	2020-01-07 03:00:00
2019-04-17	9.12974e-06	2020-01-07 04:00:00
2019-04-17 01:00:00	5.67332e-05	2020-01-07 05:00:00
2019-04-17 02:00:00	4.89512e-05	2020-01-07 06:00:00
2019-04-17 03:00:00	3.04855e-05	2020-01-07 07:00:00
2019-04-17 04:00:00	3.63712e-05	2020-01-07 19:00:00	7.64117e-05
2019-04-17 05:00:00	1.14011e-05	2020-01-07 20:00:00
2019-04-17 06:00:00	5.77351e-05	2020-01-07 21:00:00
2019-04-17 07:00:00	0.000114049	2020-01-07 22:00:00
2019-04-17 19:00:00	2.42855e-05	2020-01-07 23:00:00
2019-04-17 20:00:00	2.64426e-05	43838
2019-04-17 21:00:00	9.82094e-06	2020-01-08 01:00:00
2019-04-17 22:00:00	3.73459e-05	2020-01-08 02:00:00
2019-04-17 23:00:00	8.16698e-05	2020-01-08 03:00:00	1.40763e-05
2019-04-18	0.000327615	2020-01-08 04:00:00
2019-04-18 01:00:00	6.74751e-05	2020-01-08 05:00:00
2019-04-18 02:00:00	2.5987e-05	2020-01-08 06:00:00	1.58981e-05
2019-04-18 03:00:00	1.14095e-05	2020-01-08 07:00:00	0.00012165
2019-04-18 04:00:00	3.35822e-05	2020-01-08 19:00:00
2019-04-18 19:00:00	5.93694e-05	2020-01-08 20:00:00
[truncated: 5,178 more rows]
[truncated: 60 more columns]

## Sheet: Fig 3
Aerosol pH time
	0	0	0	4.26127e-300	5.82004e-273	1.46073e-247	6.73712e-224	5.70998e-202	8.89309e-182	2.54524e-163	1.33863e-146	1.29376e-131	2.29774e-118	7.4999e-107	4.59973e-97	1.7207e-84	3.01184e-70	9.68964e-58	5.73086e-47	6.25338e-38	1.31718e-30	8.97583e-25	6.04533e-20	4.26646e-16	3.77312e-11	9.4057e-08	4.30948e-06	3.6284e-06	5.61389e-08	1.59649e-11	3.3569e-16	3.33537e-19	8.10241e-24	3.61704e-30	2.96722e-38	4.47306e-48	1.23913e-59	6.30808e-73	5.9015e-88	3.39274e-80	1.15936e-67	7.28022e-57	8.40094e-48	1.78143e-40	6.94174e-35	4.97078e-31	6.54103e-29	3.52065e-26	2.32632e-20
	0	0	0	7.98947e-294	1.0912e-266	2.73874e-241	1.26314e-217	1.07057e-195	1.66737e-175	4.77208e-157	2.50981e-140	2.42567e-125	4.30805e-112	1.40605e-100	8.48318e-91	1.11948e-81	1.5965e-67	5.13612e-55	3.03715e-44	3.30735e-35	6.77096e-28	3.36338e-22	1.29371e-17	2.9688e-14	1.71387e-10	4.23869e-07	1.94204e-05	1.63512e-05	2.52987e-07	7.2678e-11	5.42622e-14	7.12365e-17	1.73055e-21	7.72543e-28	6.33753e-36	9.55387e-46	2.64674e-57	1.34761e-70	1.26163e-85	1.34847e-76	4.60798e-64	2.89359e-53	3.33903e-44	7.08046e-37	2.75906e-31	1.97568e-27	2.59975e-25	5.43952e-24	2.99969e-18
	0	0	0	7.55621e-288	1.03203e-260	2.59022e-235	1.19465e-211	1.01251e-189	1.57695e-169	4.51329e-151	2.37371e-134	2.29413e-119	4.07443e-106	1.32977e-94	7.98807e-85	1.17368e-76	4.2701e-65	1.37333e-52	8.12004e-42	8.83348e-33	1.78625e-25	7.56566e-20	1.60646e-15	2.8168e-12	5.18533e-10	9.64017e-07	4.41483e-05	3.71698e-05	5.75113e-07	2.44214e-10	5.80656e-12	7.675e-15	1.86449e-19	8.32342e-26	6.82824e-34	1.02945e-43	2.85299e-55	1.45481e-68	1.37047e-83	2.70359e-73	9.23867e-61	5.80144e-50	6.69452e-41	1.41958e-33	5.53171e-28	3.9611e-24	5.21231e-22	1.61881e-21	2.04054e-16
	0	0	0	3.60493e-282	4.92362e-255	1.23575e-229	5.69944e-206	4.83051e-184	7.52334e-164	2.15321e-145	1.13245e-128	1.09449e-113	1.94384e-100	6.34406e-89	3.80645e-79	4.56938e-71	7.40261e-63	1.85235e-50	1.09516e-39	1.19073e-30	2.39399e-23	9.42554e-18	1.23727e-13	1.47474e-10	6.89378e-09	1.1227e-06	5.06794e-05	4.26271e-05	6.60585e-07	4.57382e-09	3.1553e-10	4.17122e-13	1.01333e-17	4.52389e-24	3.71197e-32	5.60082e-42	1.55726e-53	8.04631e-67	7.99581e-82	2.73431e-70	9.34363e-58	5.86735e-47	6.77057e-38	1.43571e-30	5.59456e-25	4.00611e-21	5.27153e-19	1.28948e-18	7.4965e-15
	0	0	1.16726e-305	8.67555e-277	1.18491e-249	2.97392e-224	1.37162e-200	1.1625e-178	1.81055e-158	5.18187e-140	2.72534e-123	2.63397e-108	4.678e-95	1.52675e-83	9.1576e-74	1.03355e-65	1.2207e-58	1.26109e-48	7.45107e-38	8.09869e-29	1.62349e-21	6.1816e-16	5.96959e-12	4.2627e-09	1.63818e-07	9.80914e-07	3.02269e-05	2.47388e-05	4.12605e-07	1.20378e-07	8.65037e-09	1.14358e-11	2.77844e-16	1.24093e-22	1.01999e-30	1.54995e-40	4.43295e-52	2.5461e-65	3.56219e-80	1.39496e-67	4.76682e-55	2.99333e-44	3.45413e-35	7.32453e-28	2.85416e-22	2.04379e-18	2.68937e-16	6.50653e-16	1.52356e-13
	0	0	1.41702e-300	1.05318e-271	1.43844e-244	3.61024e-219	1.6651e-195	1.41124e-173	2.19795e-153	6.29062e-135	3.30847e-118	3.19756e-103	5.67894e-90	1.85342e-78	1.11161e-68	1.23306e-60	5.79583e-54	6.861e-47	2.55728e-36	2.77901e-27	5.56188e-20	2.08366e-14	1.70318e-10	7.17505e-08	2.19752e-06	3.70366e-06	1.66416e-05	7.98843e-06	5.50206e-07	1.6641e-06	1.19638e-07	1.58196e-10	3.84709e-15	1.72474e-21	1.43945e-29	2.32121e-39	8.14065e-51	7.69863e-64	2.27066e-78	3.58989e-65	1.22673e-52	7.70327e-42	8.88912e-33	1.88495e-25	7.34512e-20	5.25963e-16	6.92102e-14	1.67361e-13	1.74629e-12
	0	0	8.67738e-296	6.44938e-267	8.80857e-240	2.21081e-214	1.01966e-190	8.64199e-169	1.34596e-148	3.85219e-130	2.02601e-113	1.95809e-98	3.47761e-85	1.13498e-73	6.80699e-64	7.51514e-56	2.0668e-49	4.2362e-43	4.43355e-35	4.81103e-26	9.61961e-19	3.57334e-13	2.68197e-09	7.32893e-07	1.61125e-05	2.01136e-05	3.87966e-05	5.65742e-06	3.27033e-06	1.16291e-05	8.35173e-07	1.10653e-09	2.71303e-14	1.2566e-20	1.18309e-28	2.72042e-38	1.81316e-49	3.12493e-62	1.38382e-76	4.66024e-63	1.59249e-50	1e-39	1.15395e-30	2.44696e-23	9.53512e-18	6.82783e-14	8.98456e-12	2.17255e-11	1.23058e-11
	0	0	2.68046e-291	1.99223e-262	2.72099e-235	6.82923e-210	3.14974e-186	2.66953e-164	4.1577e-144	1.18995e-125	6.25838e-109	6.04858e-94	1.07424e-80	3.50597e-69	2.10268e-59	2.31847e-51	5.14936e-45	3.65062e-39	8.73794e-34	4.20351e-25	8.39997e-18	3.10538e-12	2.22927e-08	4.52075e-06	6.66674e-05	6.69434e-05	0.000106872	1.90716e-05	1.36948e-05	4.12013e-05	2.95653e-06	3.98631e-09	1.04635e-13	6.09172e-20	9.75503e-28	4.3985e-37	4.52965e-48	9.18701e-61	5.12832e-75	3.0517e-61	1.04282e-48	6.54841e-38	7.55648e-29	1.60236e-21	6.24396e-16	4.47112e-12	5.88344e-10	1.42267e-09	1.15563e-10
	0	0	4.17674e-287	3.10433e-258	4.23989e-231	1.06414e-205	4.90798e-182	4.15971e-160	6.4786e-140	1.8542e-121	9.75192e-105	9.425e-90	1.6739e-76	5.46307e-65	3.27643e-55	3.61142e-47	7.50479e-41	1.73297e-35	2.04934e-30	1.86362e-24	3.71187e-17	1.36828e-11	9.58371e-08	1.61272e-05	0.000159381	0.000136937	0.00022431	5.69873e-05	3.78954e-05	7.54354e-05	5.52333e-06	8.53681e-09	3.30318e-13	3.71499e-19	1.05505e-26	6.20789e-36	6.94153e-47	1.43855e-59	1.0911e-73	1.00806e-59	3.4447e-47	2.1631e-36	2.49609e-27	5.293e-20	2.06253e-14	1.47692e-10	1.94344e-08	4.69945e-08	2.58241e-09
	0	0	3.28301e-283	2.44007e-254	3.33265e-227	8.3644e-202	3.85778e-178	3.26962e-156	5.09232e-136	1.45744e-117	7.66523e-101	7.40826e-86	1.31572e-72	4.29409e-61	2.57535e-51	2.83839e-43	5.78891e-37	5.23615e-32	4.35155e-27	1.5405e-23	8.44888e-17	3.10534e-11	2.14244e-07	3.2111e-05	0.000221695	0.000174928	0.000365518	0.00011489	7.89771e-05	8.00056e-05	7.15522e-06	1.93239e-08	1.4492e-12	2.43253e-18	7.97549e-26	4.88254e-35	5.51465e-46	1.14571e-58	1.34173e-72	1.67995e-58	5.73996e-46	3.60435e-35	4.15919e-26	8.81963e-19	3.43676e-13	2.46097e-09	3.23832e-07	7.83063e-07	4.35013e-08
	0	0	1.30171e-279	9.67485e-251	1.32139e-223	3.31648e-198	1.52961e-174	1.2964e-152	2.0191e-132	5.77875e-114	3.03926e-97	2.93737e-82	5.21684e-69	1.7026e-57	1.02112e-47	1.12539e-39	2.28353e-33	1.17941e-28	4.69583e-24	1.19422e-20	1.14627e-16	4.08004e-11	2.75893e-07	3.8083e-05	0.000188764	0.000140179	0.000432145	0.000158603	0.000127221	8.10619e-05	1.24256e-05	5.64722e-08	5.34657e-12	9.63132e-18	3.21662e-25	1.97845e-34	2.23739e-45	4.65025e-58	9.68537e-72	1.42036e-57	4.82874e-45	3.02995e-34	3.49601e-25	7.41323e-18	2.88872e-12	2.06853e-08	2.72192e-06	6.58196e-06	4.00299e-07
	0	6.43712e-307	2.60354e-276	1.93506e-247	2.6429e-220	6.63324e-195	3.05935e-171	2.59292e-149	4.03838e-129	1.1558e-110	6.07878e-94	5.87499e-79	1.04341e-65	3.40536e-54	2.04233e-44	2.25087e-36	4.56091e-30	1.87519e-25	2.61784e-21	6.43983e-18	5.04625e-16	5.61492e-11	3.38054e-07	4.25399e-05	0.00015865	9.61428e-05	0.000431329	0.000181644	0.000170676	0.000125283	2.35773e-05	1.1665e-07	1.13222e-11	2.05343e-17	6.87241e-25	4.23111e-34	4.78823e-45	9.95835e-58	8.9749e-71	7.43126e-57	2.11705e-44	1.29106e-33	1.4834e-24	3.1436e-17	1.22486e-11	8.77073e-08	1.15411e-05	2.79083e-05	1.98439e-06
	0	6.49453e-304	2.62676e-273	1.95231e-244	2.66647e-217	6.6924e-192	3.08663e-168	2.61604e-146	4.07439e-126	1.16611e-107	6.13299e-91	5.92739e-76	1.05272e-62	3.43573e-51	2.06055e-41	2.27094e-33	4.59986e-27	1.76029e-22	7.97833e-19	1.75342e-15	8.36532e-14	1.51248e-10	6.86734e-07	7.46841e-05	0.000266506	0.00014538	0.000524276	0.000226793	0.000234422	0.00019269	3.18201e-05	1.51733e-07	1.4603e-11	2.64601e-17	8.86569e-25	5.46781e-34	6.19997e-45	1.29214e-57	4.67341e-69	1.3645e-55	1.04864e-43	3.30411e-33	3.26518e-24	6.75547e-17	2.62277e-11	1.877e-07	2.46961e-05	5.97199e-05	5.35781e-06
	0	3.3053e-301	1.33685e-270	9.93602e-242	1.35706e-214	3.406e-189	1.5709e-165	1.3314e-143	2.07361e-123	5.93474e-105	3.1213e-88	3.01666e-73	5.35766e-60	1.74856e-48	1.04869e-38	1.15576e-30	2.3408e-24	8.77805e-20	1.53022e-16	2.41227e-13	1.13756e-11	4.54525e-10	1.5201e-06	0.00013329	0.000458815	0.000296061	0.000724259	0.000311238	0.000334478	0.000242133	3.44219e-05	1.60945e-07	1.54034e-11	2.7856e-17	9.33238e-25	5.76186e-34	6.54597e-45	1.36773e-57	1.98625e-67	5.35084e-54	2.68425e-42	2.69466e-32	7.46622e-24	8.57623e-17	2.92921e-11	2.05267e-07	2.69065e-05	6.50547e-05	8.15481e-06
	0	8.48557e-299	3.43204e-268	2.55084e-239	3.48393e-212	8.74409e-187	4.0329e-163	3.41805e-141	5.32349e-121	1.5236e-102	8.01319e-86	7.74455e-71	1.37545e-57	4.48902e-46	2.69225e-36	2.96714e-28	6.00927e-22	2.24105e-17	2.17652e-14	1.68431e-11	7.87492e-10	1.70987e-09	2.81938e-06	0.00019203	0.000570434	0.000454661	0.000913318	0.000394155	0.000391423	0.000247766	3.43091e-05	1.62443e-07	1.53392e-11	2.72577e-17	8.99828e-25	5.49469e-34	6.19424e-45	1.28792e-57	4.3234e-66	1.16216e-52	5.74354e-41	5.23242e-31	8.93856e-23	3.17066e-16	3.41572e-11	1.49427e-07	1.76285e-05	4.23826e-05	9.22257e-06
	0	1.0989e-296	4.44457e-266	3.30339e-237	4.51177e-210	1.13238e-184	5.22269e-161	4.42644e-139	6.89403e-119	1.9731e-100	1.03772e-83	1.00294e-68	1.78124e-55	5.81338e-44	3.48653e-34	3.84251e-26	7.78207e-20	2.89783e-15	2.20672e-12	6.06476e-10	2.75096e-08	2.58369e-08	4.56549e-06	0.000251213	0.000590871	0.000544835	0.00104	0.000436217	0.000356946	0.000216272	3.1896e-05	1.475e-07	1.32316e-11	2.23412e-17	7.05899e-25	4.1602e-34	4.57942e-45	1.46074e-57	4.75325e-65	1.27662e-51	6.30547e-40	5.72667e-30	9.58615e-22	3.00073e-15	1.9031e-10	3.33136e-07	2.2915e-05	5.23505e-05	1.84979e-05
	0	7.17863e-295	2.90345e-264	2.15796e-235	2.94734e-208	7.39734e-183	3.41176e-159	2.8916e-137	4.50357e-117	1.28894e-98	6.77901e-82	6.55175e-67	1.16361e-53	3.79763e-42	2.2776e-32	2.51014e-24	5.08368e-18	1.89226e-13	1.33375e-10	1.18738e-08	4.85012e-07	4.24355e-07	6.66991e-06	0.000325809	0.000623469	0.000561733	0.00104	0.000433825	0.000346293	0.000196041	3.16366e-05	1.45311e-07	1.27322e-11	2.0979e-17	6.48788e-25	3.85162e-34	1.89454e-44	4.25974e-55	2.73239e-64	7.11961e-51	3.49753e-39	3.17243e-29	5.29947e-21	1.63993e-14	9.75029e-10	1.32563e-06	6.2877e-05	0.000132071	4.97184e-05
	0	2.36555e-293	9.56764e-263	7.11106e-234	9.71229e-207	2.43762e-181	1.12427e-157	9.52862e-136	1.48405e-115	4.24741e-97	2.23387e-80	2.15898e-65	3.8344e-52	1.25142e-40	7.5053e-31	8.2716e-23	1.67521e-16	6.23482e-12	4.29925e-09	1.44707e-07	4.3224e-06	3.75134e-06	8.42394e-06	0.000383846	0.000677502	0.000517681	0.000916477	0.000431946	0.000422121	0.000214953	3.65121e-05	1.75779e-07	1.60476e-11	2.74685e-17	9.23886e-25	4.37804e-33	5.99721e-42	1.71154e-52	1.9393e-63	2.49192e-50	1.02176e-38	8.93708e-29	1.48198e-20	4.56071e-14	2.64467e-09	3.19868e-06	0.000115483	0.000216104	8.89083e-05
	0	3.93216e-292	1.59039e-261	1.18204e-232	1.61443e-205	4.05196e-180	1.86882e-156	1.5839e-134	2.46687e-114	7.06028e-96	3.71326e-79	3.58878e-64	6.37375e-51	2.08018e-39	1.24757e-29	1.37495e-21	2.78463e-15	1.03636e-10	7.10351e-08	1.30042e-06	1.96018e-05	1.68943e-05	1.02288e-05	0.000403127	0.000702574	0.000445169	0.000774468	0.000510265	0.000470488	0.000229855	3.95158e-05	1.91016e-07	1.74988e-11	3.20063e-17	1.02131e-23	7.83235e-31	1.21667e-39	3.47558e-50	2.05332e-61	3.14743e-49	3.86111e-38	1.65211e-28	2.20572e-20	6.48333e-14	3.69366e-09	4.22899e-06	0.000128002	0.000217803	9.69266e-05
	0	3.29715e-291	1.33355e-260	9.91151e-232	1.35371e-204	3.3976e-179	1.56702e-155	1.32811e-133	2.06849e-113	5.9201e-95	3.1136e-78	3.00922e-63	5.34445e-50	1.74425e-38	1.0461e-28	1.15291e-20	2.33494e-14	8.68987e-10	5.94666e-07	8.41084e-06	4.65636e-05	3.94038e-05	1.57275e-05	0.000409657	0.000655452	0.00040154	0.000756224	0.000703583	0.000430665	0.000182082	2.99244e-05	1.39192e-07	1.31222e-11	2.263e-16	9.48365e-22	8.01726e-29	1.2463e-37	3.56022e-48	2.06083e-58	1.59329e-47	7.01191e-37	1.19945e-27	4.7917e-20	6.39517e-14	2.84936e-09	3.21567e-06	0.000104889	0.000198095	7.7543e-05
	0	1.3947e-290	5.64096e-260	4.1926e-231	5.72626e-204	1.4372e-178	6.62856e-155	5.61798e-133	8.74981e-113	2.50423e-94	1.31707e-77	1.27292e-62	2.26073e-49	7.3783e-38	4.42508e-28	4.8769e-20	9.87696e-14	3.67588e-09	2.51439e-06	3.27722e-05	6.50834e-05	5.34036e-05	3.26023e-05	0.000432984	0.000573749	0.000408441	0.000827279	0.000971158	0.000409921	0.000118549	1.63864e-05	7.60315e-08	4.88011e-11	1.06484e-14	4.89716e-20	4.14268e-27	6.4399e-36	1.83965e-46	1.62728e-55	6.64113e-45	1.43661e-35	1.55534e-26	4.65597e-19	2.68915e-13	3.6234e-09	2.18635e-06	9.18064e-05	0.000206016	6.29965e-05
	0	2.97868e-290	1.20476e-259	8.95439e-231	1.22301e-203	3.06958e-178	1.41575e-154	1.19992e-132	1.86886e-112	5.34884e-94	2.81319e-77	2.71892e-62	4.82893e-49	1.57603e-37	9.45222e-28	1.04175e-19	2.10983e-13	7.8522e-09	5.37059e-06	6.85277e-05	7.25896e-05	6.35216e-05	6.84654e-05	0.000472913	0.000539898	0.0004722	0.000910349	0.00113	0.000470554	0.000126955	1.62255e-05	1.54274e-07	1.11378e-09	2.77296e-13	1.27646e-18	1.07981e-25	1.67859e-34	4.79512e-45	6.584e-53	2.64582e-42	2.0198e-33	1.35069e-25	3.24044e-18	1.77393e-12	1.82409e-08	4.39211e-06	9.02062e-05	0.00017935	5.80582e-05
	0	3.25092e-290	1.3144e-259	9.77083e-231	1.33473e-203	3.35054e-178	1.54559e-154	1.31019e-132	2.04094e-112	5.84233e-94	3.07327e-77	2.9708e-62	5.27722e-49	1.72264e-37	1.03334e-27	1.13907e-19	2.30737e-13	8.58899e-09	5.87553e-06	7.48325e-05	8.16658e-05	9.49624e-05	0.000114132	0.000540872	0.000591112	0.000589043	0.00104	0.00107	0.000530947	0.0001898	2.78155e-05	1.19048e-06	1.45656e-08	3.64584e-12	1.67833e-17	1.41977e-24	2.20706e-33	6.30479e-44	1.34464e-50	5.4022e-40	3.9907e-31	5.79702e-24	1.28466e-17	6.30436e-12	6.39986e-08	1.3167e-05	0.000120332	0.000163511	7.12956e-05
	0	5.56319e-288	1.10922e-259	6.31202e-231	8.63534e-204	2.17177e-178	1.00372e-154	8.52472e-133	1.33049e-112	3.81604e-94	2.01131e-77	1.9481e-62	3.46747e-49	1.13417e-37	6.8173e-28	7.53031e-20	1.52855e-13	5.70185e-09	3.90886e-06	5.02428e-05	8.59155e-05	0.000132989	0.000148474	0.000628309	0.000747836	0.000693352	0.00121	0.000987252	0.000489979	0.000211369	3.84352e-05	7.21636e-06	9.65405e-08	2.4181e-11	1.11315e-16	9.41663e-24	1.46384e-32	4.18171e-43	1.38531e-48	5.56557e-38	4.10899e-29	5.58169e-22	1.60184e-16	1.22433e-11	1.18077e-07	2.42034e-05	0.000192579	0.000237375	0.000111941
	0	9.18725e-283	4.34234e-255	3.82791e-229	8.29033e-204	1.9468e-178	9.05826e-155	7.746e-133	1.21725e-112	3.51521e-94	1.86549e-77	1.8193e-62	3.26049e-49	1.07382e-37	6.49908e-28	7.22836e-20	1.4774e-13	5.54912e-09	3.83066e-06	4.97734e-05	9.05849e-05	0.000141989	0.000169775	0.00066398	0.000900277	0.000790433	0.00146	0.000986462	0.000373862	0.000197346	5.82973e-05	2.38194e-05	3.2297e-07	8.09022e-11	3.72427e-16	3.15051e-23	4.89755e-32	1.50374e-42	7.2022e-47	2.8924e-36	2.1354e-27	2.89717e-20	7.24706e-15	4.60928e-11	1.33844e-07	2.69766e-05	0.00023435	0.00033778	0.000144401
	2.98843e-307	7.68254e-278	3.63089e-250	3.1537e-224	5.03674e-200	1.77951e-177	1.40386e-154	1.19743e-132	1.88774e-112	5.46891e-94	2.91153e-77	2.84842e-62	5.12093e-49	1.69183e-37	1.02713e-27	1.14593e-19	2.3494e-13	8.8517e-09	6.13046e-06	8.00672e-05	0.000105773	0.00012626	0.000174517	0.000606097	0.000904249	0.000957197	0.00179	0.00103	0.000313157	0.000226069	8.9804e-05	4.02317e-05	5.45205e-07	1.36543e-10	6.28546e-16	5.3171e-23	8.27344e-32	1.14869e-39	2.20912e-45	7.58256e-35	5.59807e-26	7.595e-19	1.89404e-13	8.84131e-10	2.26012e-07	2.92088e-05	0.000224789	0.000349131	0.000140706
	1.2723e-302	3.24244e-273	1.53158e-245	1.33018e-219	2.1233e-195	6.23311e-173	3.39262e-152	1.74598e-132	2.2169e-112	6.43595e-94	3.43469e-77	3.36846e-62	6.07077e-49	2.0106e-37	1.22371e-27	1.36869e-19	2.81333e-13	1.06295e-08	7.39249e-06	9.89808e-05	0.000142282	0.000151296	0.000179328	0.000530491	0.000911635	0.00121	0.00215	0.00117	0.000374692	0.000299429	9.87195e-05	3.49655e-05	4.65438e-07	1.16304e-10	5.35206e-16	4.52728e-23	5.05813e-31	6.33516e-36	2.21723e-42	1.00277e-33	7.40331e-25	1.00445e-17	2.50503e-12	1.15215e-08	1.2114e-06	4.17431e-05	0.000204981	0.00025316	0.00015525
	3.21877e-298	6.98093e-269	3.26124e-241	2.83037e-215	4.51731e-191	1.32531e-168	7.15619e-148	7.16174e-129	1.5903e-111	6.31995e-94	3.35651e-77	3.30679e-62	5.98702e-49	1.99201e-37	1.21803e-27	1.36878e-19	2.82771e-13	1.07539e-08	7.58652e-06	0.000108507	0.000191115	0.000241121	0.000220617	0.000545334	0.00108	0.00147	0.00232	0.00135	0.000504583	0.000396703	9.84993e-05	1.81188e-05	2.07113e-07	5.05484e-11	2.31627e-16	2.11001e-23	1.21487e-27	1.76774e-32	1.29233e-38	6.73889e-33	4.94055e-24	6.70383e-17	1.67266e-11	7.69797e-08	6.89812e-06	5.54839e-05	0.000184192	0.000210593	0.000244475
	1.46886e-293	9.28852e-265	3.5531e-237	3.04072e-211	4.84858e-187	1.42211e-164	7.66978e-144	7.62529e-125	1.41687e-107	5.32716e-92	3.62249e-77	3.08871e-62	5.61267e-49	1.87559e-37	1.15211e-27	1.3013e-19	2.70583e-13	1.04136e-08	7.61981e-06	0.000125992	0.000238942	0.000349376	0.000270496	0.00067011	0.00128	0.00162	0.00214	0.00133	0.000637695	0.000508003	0.000131496	1.22243e-05	7.76008e-08	1.58903e-11	6.85864e-17	2.16747e-21	1.71222e-24	2.49228e-29	7.483e-35	4.13163e-31	1.66779e-23	2.26371e-16	5.65567e-11	2.61913e-07	2.35271e-05	7.9548e-05	0.000179669	0.00033615	0.000381145
	1.32381e-288	2.49188e-260	2.50799e-233	1.67785e-207	2.62822e-183	7.69945e-161	4.15037e-140	4.11637e-121	7.55054e-104	2.63273e-88	1.98125e-74	7.17626e-62	4.98523e-49	1.66136e-37	1.02775e-27	1.17331e-19	2.48046e-13	9.83373e-09	7.71264e-06	0.000155437	0.000342117	0.000515954	0.000340875	0.000858142	0.00133	0.00162	0.00177	0.00109	0.000770056	0.000636739	0.000180957	1.86274e-05	1.35857e-07	2.6966e-11	1.42561e-16	1.54025e-18	1.22046e-21	1.77754e-26	2.92193e-31	1.63455e-27	2.92191e-23	3.9468e-16	9.90045e-11	4.66821e-07	4.54306e-05	0.00015188	0.000222902	0.000502899	0.000528793
	7.31366e-284	1.17935e-255	3.94934e-229	6.34454e-204	7.35279e-180	2.10594e-157	1.1334e-136	1.12301e-117	2.04984e-100	6.96566e-85	4.65018e-71	7.52969e-59	4.74204e-48	2.00315e-37	1.17618e-27	1.35202e-19	2.9417e-13	1.22697e-08	1.02896e-05	0.000218482	0.000496714	0.000723263	0.000434967	0.00109	0.00134	0.00164	0.00149	0.000838049	0.000911195	0.000824179	0.000237862	3.30659e-05	3.29814e-07	7.01231e-11	1.31692e-14	5.55782e-16	4.408e-19	6.42743e-24	6.19025e-28	3.46001e-24	3.95246e-22	4.14998e-16	1.05271e-10	5.18454e-07	5.97074e-05	0.000283362	0.000281786	0.000551901	0.000643135
	2.06016e-279	3.29457e-251	9.74447e-225	5.84038e-200	1.50561e-176	2.99109e-154	1.56437e-133	1.5467e-114	2.81772e-97	9.48058e-82	6.01785e-68	7.97446e-56	2.98991e-45	4.32592e-36	2.16577e-27	2.07191e-19	4.32565e-13	1.83903e-08	1.6091e-05	0.000328088	0.000623191	0.000812649	0.000444408	0.00133	0.00149	0.0017	0.00129	0.000632754	0.00104	0.00101	0.000306734	4.27569e-05	4.50974e-07	9.95783e-11	2.35925e-12	1.01874e-13	8.09411e-17	1.18283e-21	6.80914e-25	3.7133e-21	3.89159e-19	5.07259e-16	1.29339e-10	6.56404e-07	8.29868e-05	0.000447383	0.000303245	0.000520105	0.000662791
	2.92888e-275	4.68191e-247	1.37575e-220	7.46656e-196	8.05011e-173	3.35533e-151	1.1299e-130	1.07736e-111	1.95683e-94	6.55841e-79	4.08077e-65	4.91752e-53	1.37001e-42	1.25093e-33	4.32562e-26	5.3899e-19	8.60499e-13	3.1973e-08	2.64057e-05	0.000504535	0.000706055	0.000788675	0.000414898	0.00149	0.00169	0.0016	0.000957448	0.000395685	0.00103	0.00109	0.000373931	3.41797e-05	3.21745e-07	2.4768e-10	2.20133e-10	9.53394e-12	7.60034e-15	1.1153e-19	3.90534e-22	2.02878e-18	2.10168e-16	1.36891e-15	2.39159e-10	1.17315e-06	0.000138371	0.000665332	0.000352727	0.000534494	0.000684071
	2.10051e-271	3.35766e-243	9.86309e-217	5.32545e-192	5.30509e-169	1.0332e-147	7.02786e-128	3.96537e-109	6.87909e-92	2.29559e-76	1.4172e-62	1.64153e-50	3.87072e-40	2.44079e-31	5.42388e-24	4.90425e-18	2.13915e-12	6.14823e-08	4.23835e-05	0.00073903	0.000806759	0.000868234	0.000507364	0.00157	0.00174	0.00122	0.00053895	0.000178357	0.000813651	0.00109	0.000428867	2.06522e-05	1.99544e-07	7.33069e-09	1.05548e-08	4.59452e-10	3.6853e-13	5.44902e-18	1.1908e-19	5.68479e-16	5.76518e-14	1.12552e-13	3.68193e-10	1.72602e-06	0.000195183	0.000923961	0.000518082	0.000662961	0.000832137
	7.59905e-268	1.2147e-239	3.56811e-213	1.92606e-188	1.91093e-165	3.49498e-144	1.23377e-124	1.38415e-106	1.29358e-89	4.07283e-74	2.49782e-60	2.84788e-48	6.22274e-38	3.02268e-29	4.60089e-22	2.38864e-16	7.82949e-12	1.1603e-07	6.43545e-05	0.00101	0.00105	0.00121	0.00069426	0.00157	0.00153	0.00073042	0.000249251	6.65673e-05	0.000554696	0.00104	0.000512789	2.40041e-05	1.32074e-06	1.60024e-07	2.63156e-07	1.15572e-08	9.37042e-12	1.40366e-16	1.98301e-17	8.27395e-14	8.07482e-12	1.53805e-11	3.96582e-10	1.78121e-06	0.0002053	0.00111	0.000753386	0.000873084	0.000991193
	1.38682e-264	2.2168e-236	6.51164e-210	3.51491e-185	3.48658e-162	6.3564e-141	2.13479e-121	1.36978e-103	2.5636e-87	3.92521e-72	2.2363e-58	2.52259e-46	5.34062e-36	2.25908e-27	2.43264e-20	9.1179e-15	1.11282e-10	2.3339e-07	9.61295e-05	0.00136	0.00142	0.00158	0.000877454	0.00149	0.00121	0.000344849	0.000108812	3.74712e-05	0.000370705	0.00104	0.000759452	6.84114e-05	1.13781e-05	1.91062e-06	3.47243e-06	1.54725e-07	1.27642e-10	1.95146e-15	1.85038e-15	6.38287e-12	5.82883e-10	1.08878e-09	3.77032e-10	1.51485e-06	0.00019448	0.00131	0.000989418	0.000969934	0.00103
	1.27687e-261	2.04097e-233	5.99498e-207	3.23594e-182	3.20977e-159	5.85074e-138	1.96001e-118	1.20896e-100	1.41312e-84	4.46362e-70	1.10879e-56	1.13914e-44	2.36799e-34	9.41568e-26	8.08206e-19	2.08317e-13	1.87182e-09	7.80709e-07	0.00013669	0.0017	0.00181	0.00171	0.00103	0.0014	0.000986322	0.000155043	6.69154e-05	4.29608e-05	0.000306738	0.00111	0.0012	0.000178789	5.70511e-05	1.27121e-05	2.48079e-05	1.12885e-06	9.54507e-10	1.50065e-14	9.79623e-14	2.68453e-10	2.2031e-08	3.97834e-08	1.7091e-09	1.47178e-06	0.000200376	0.00154	0.00116	0.000858219	0.00094551
	5.93271e-259	9.48191e-231	2.7849e-204	1.50311e-179	1.49086e-156	2.71738e-135	9.10182e-116	5.60287e-98	6.34773e-82	1.35405e-67	7.30129e-55	2.91873e-43	5.3868e-33	2.07286e-24	1.58488e-17	2.97443e-12	1.91621e-08	4.34675e-06	0.000191401	0.0019	0.00209	0.00164	0.0011	0.00119	0.000853998	0.000100309	7.80197e-05	5.67239e-05	0.00030779	0.00109	0.0016	0.000332112	0.000174589	4.87977e-05	9.84866e-05	4.59548e-06	4.00273e-09	6.50333e-14	2.92705e-12	6.35145e-09	4.47039e-07	7.63274e-07	2.62737e-08	1.52389e-06	0.000189599	0.00147	0.00113	0.000677413	0.000770685
	1.39219e-256	2.22432e-228	6.53122e-202	3.52436e-177	3.49501e-154	6.36937e-133	2.13314e-113	1.31285e-95	1.48496e-79	3.09032e-65	1.2047e-52	1.12094e-41	7.16874e-32	2.36838e-23	1.70469e-16	2.62625e-11	1.18083e-07	1.93329e-05	0.000292387	0.00199	0.00212	0.00145	0.00102	0.000853582	0.00062753	7.03458e-05	6.97242e-05	5.00687e-05	0.000263716	0.000872113	0.00167	0.000440951	0.000352245	0.000115434	0.000226032	1.07606e-05	9.64024e-09	1.66535e-13	4.86621e-11	8.65765e-08	5.04134e-06	7.90619e-06	2.59506e-07	1.54837e-06	0.000160484	0.00112	0.000946485	0.000565231	0.00059041
	1.65409e-254	2.64014e-226	7.74585e-200	4.177e-175	4.13995e-152	7.54131e-131	2.5247e-111	1.55336e-93	1.75643e-77	3.65006e-63	1.39528e-50	9.95086e-40	1.61355e-30	1.64564e-22	9.71651e-16	1.34007e-10	4.52076e-07	5.28282e-05	0.000429117	0.00201	0.00193	0.00119	0.000796888	0.000520478	0.000361169	3.51288e-05	3.30319e-05	3.13221e-05	0.00021393	0.000589691	0.00134	0.00043814	0.000489384	0.000193708	0.000339321	1.60598e-05	1.46745e-08	7.36591e-13	4.45267e-10	6.85546e-07	3.28365e-05	4.60173e-05	1.43497e-06	2.13618e-06	0.000179198	0.000896785	0.000868413	0.000487602	0.000464042
	1.00246e-252	1.59531e-224	4.669e-198	2.51272e-173	2.48631e-150	4.52289e-129	1.51249e-109	9.29731e-92	1.05048e-75	2.18153e-61	8.32697e-49	5.84591e-38	7.63284e-29	2.17574e-21	3.54002e-15	3.75393e-10	1.04725e-06	8.76191e-05	0.000487705	0.00179	0.00161	0.000958263	0.000500345	0.000290256	0.000202544	1.40652e-05	8.03105e-06	3.21641e-05	0.000258022	0.000405497	0.000893029	0.000345897	0.000476917	0.000279032	0.000454023	2.06461e-05	2.34128e-08	2.60161e-11	2.23672e-09	3.13931e-06	0.000127399	0.000157891	4.63839e-06	4.29211e-06	0.000272643	0.000952023	0.000972987	0.000403807	0.000387178
	3.16596e-251	4.99549e-223	1.45168e-196	7.76659e-172	7.64751e-149	1.38557e-127	4.61803e-108	2.83092e-90	3.19135e-74	6.61515e-60	2.52104e-47	1.76633e-36	2.27625e-27	5.44253e-20	2.74742e-14	7.17107e-10	1.39927e-06	8.9069e-05	0.000421763	0.00143	0.00132	0.000795753	0.000265204	0.000145038	0.000122316	5.86914e-06	1.20816e-06	5.31235e-05	0.000334417	0.000328446	0.000600925	0.000233437	0.000341916	0.000358336	0.000624974	2.86733e-05	1.54578e-07	7.02023e-10	6.20117e-09	8.25236e-06	0.000299721	0.00033583	9.37233e-06	1.14523e-05	0.000425276	0.00103	0.00101	0.0003499	0.000325721
	5.50469e-250	8.49716e-222	2.42329e-195	1.27592e-170	1.23951e-147	2.22037e-126	7.33037e-107	4.45814e-89	4.99272e-73	1.02927e-58	3.90484e-46	2.72556e-35	3.49951e-26	8.26742e-19	3.61791e-13	3.25347e-09	1.38828e-06	5.67619e-05	0.000342638	0.00116	0.00117	0.000672655	0.000148716	6.3963e-05	6.42054e-05	2.31813e-06	4.38086e-07	7.35024e-05	0.000344323	0.000279576	0.000452215	0.00013921	0.000190999	0.000395288	0.000707649	4.15342e-05	1.78543e-06	9.92373e-09	1.06725e-08	1.24976e-05	0.000438403	0.000475741	1.32165e-05	3.03422e-05	0.000641472	0.00102	0.000847018	0.000329206	0.000262124
	5.85212e-249	8.64962e-221	2.37111e-194	1.20487e-169	1.13418e-146	1.97632e-125	6.37002e-106	3.79496e-88	4.1758e-72	8.48091e-58	3.1772e-45	2.19434e-34	2.79258e-25	6.54593e-18	2.82611e-12	2.259e-08	3.66454e-06	3.83605e-05	0.000349742	0.000957634	0.00106	0.000493713	8.87861e-05	2.33661e-05	2.28549e-05	6.93158e-07	3.91995e-07	7.20579e-05	0.000275291	0.000226847	0.000354761	0.000113873	0.000115766	0.000462707	0.000668434	8.55974e-05	1.24209e-05	7.54747e-08	5.22632e-08	1.19163e-05	0.000444803	0.000530448	1.68559e-05	6.09011e-05	0.000927501	0.00101	0.00063969	0.000325592	0.000209979
	4.18993e-248	5.86769e-220	1.52387e-193	7.3424e-169	6.5653e-146	1.08952e-124	3.35525e-105	1.9169e-87	2.03074e-71	3.98691e-57	1.44958e-44	9.75338e-34	1.21351e-24	2.7899e-17	1.18442e-11	9.28647e-08	1.36459e-05	7.21808e-05	0.00043845	0.000776715	0.000870987	0.000292529	3.81142e-05	6.0709e-06	4.66138e-06	1.30554e-07	2.44994e-07	4.43588e-05	0.000156109	0.000190496	0.000305152	0.000217105	0.000199233	0.000667767	0.000647047	0.000210148	4.6222e-05	3.58155e-07	8.51053e-07	1.29041e-05	0.000435379	0.000605073	2.81853e-05	9.19665e-05	0.00118	0.00104	0.000512166	0.000306288	0.000186525
	1.96261e-247	2.64442e-219	6.5818e-193	3.02826e-168	2.57754e-145	4.06169e-124	1.18579e-104	6.4178e-87	6.44272e-71	1.2001e-56	4.14876e-44	2.66177e-33	3.1688e-24	6.99748e-17	2.86525e-11	2.17762e-07	3.13698e-05	0.000152063	0.00052387	0.000700736	0.000687589	0.000170591	9.85694e-06	1.00364e-06	5.02854e-07	1.36974e-08	9.39191e-08	1.69006e-05	6.36998e-05	0.000171197	0.000292255	0.000382964	0.000449177	0.000954982	0.000615582	0.000374884	9.39414e-05	1.49474e-06	8.69261e-06	3.40224e-05	0.000545736	0.000726854	5.87095e-05	0.000117255	0.00119	0.00101	0.000440617	0.00027836	0.00019349
	5.36292e-247	7.09642e-219	1.72926e-192	7.76316e-168	6.42358e-145	9.80184e-124	2.75987e-104	1.43485e-86	1.37837e-70	2.44846e-56	8.04853e-44	4.89958e-33	5.52746e-24	1.15642e-16	4.4917e-11	3.25622e-07	4.63793e-05	0.000256173	0.000585695	0.000720057	0.000562832	0.000122088	2.87786e-06	1.80116e-07	4.55318e-08	2.64768e-09	5.73952e-08	1.03491e-05	5.13696e-05	0.000173932	0.000292439	0.000461811	0.00069599	0.00118	0.000525875	0.000436046	0.000114418	6.12218e-06	4.86277e-05	0.000102456	0.000730771	0.000771546	0.000117771	0.000143555	0.00095074	0.000943963	0.000403074	0.000280617	0.000226137
	7.84785e-247	1.03142e-218	2.49292e-192	1.10824e-167	9.0635e-145	1.36393e-123	3.77783e-104	1.92655e-86	1.80954e-70	3.13179e-56	9.99235e-44	5.88084e-33	6.3885e-24	1.28226e-16	4.76853e-11	3.33774e-07	4.97299e-05	0.000367735	0.000652474	0.000720439	0.000427019	8.92244e-05	8.56032e-06	8.5208e-07	3.73474e-07	4.00996e-08	1.02118e-07	1.83595e-05	8.61773e-05	0.000205081	0.000288875	0.000426018	0.000752476	0.00126	0.000433497	0.000373216	0.00010316	1.81777e-05	0.000152119	0.000211763	0.000856968	0.000699264	0.000215538	0.000206949	0.000687027	0.000842987	0.000420446	0.00030805	0.000263129
	5.91785e-247	7.75953e-219	1.87014e-192	8.28525e-168	6.74773e-145	1.01034e-123	2.78146e-104	1.40809e-86	1.31099e-70	2.24519e-56	7.07431e-44	4.10211e-33	4.3794e-24	8.61955e-17	3.14942e-11	2.23358e-07	4.03573e-05	0.000434886	0.00065016	0.000669135	0.000322229	7.49905e-05	3.86065e-05	4.55613e-06	3.95902e-06	4.26917e-07	1.23669e-07	2.20522e-05	9.74599e-05	0.000225275	0.000251594	0.000364955	0.000672992	0.00124	0.000406486	0.000268814	8.00786e-05	3.25885e-05	0.000271671	0.000266509	0.000799389	0.000566332	0.000323684	0.000322892	0.000542333	0.000619727	0.000483868	0.000336701	0.000269446
	2.26729e-247	2.97058e-219	7.15267e-193	3.16518e-168	2.57418e-145	3.84773e-124	1.05708e-104	5.33788e-87	4.95459e-71	8.45384e-57	2.65184e-44	1.52957e-33	1.62338e-24	3.18197e-17	1.17832e-11	9.41512e-08	2.62478e-05	0.000391052	0.000499551	0.000542525	0.000348349	0.000119645	9.77658e-05	1.33629e-05	2.12481e-05	2.2944e-06	8.01893e-08	1.36084e-05	6.84501e-05	0.000212506	0.000197818	0.000347175	0.00055444	0.00105	0.000438866	0.000179096	4.68211e-05	3.44483e-05	0.000283003	0.000206627	0.000597343	0.000451538	0.000346956	0.000363645	0.000459905	0.00037545	0.000511879	0.000347938	0.000271218
	4.39269e-248	5.75378e-220	1.38499e-193	6.12649e-169	4.98032e-146	7.44029e-125	2.04279e-105	1.03083e-87	9.56155e-72	1.63065e-57	5.11602e-45	2.95712e-34	3.1633e-25	6.38012e-18	2.64987e-12	3.12252e-08	1.50485e-05	0.000258779	0.000305147	0.00037415	0.000483368	0.000204081	0.000138463	2.23994e-05	5.75684e-05	6.22029e-06	3.58745e-08	4.33471e-06	4.17467e-05	0.000172372	0.000170005	0.000364956	0.000436238	0.000676775	0.00047573	0.000200614	2.36997e-05	2.55562e-05	0.000195363	0.000131251	0.000439873	0.000450987	0.000310348	0.000244487	0.00031715	0.000204188	0.000426161	0.000295955	0.00025941
	4.4688e-249	5.85081e-221	1.40782e-194	6.22646e-170	5.06302e-147	7.57362e-126	2.08674e-106	1.0619e-88	1.00381e-72	1.78365e-58	6.09353e-46	4.15472e-35	5.92946e-26	1.84645e-18	1.29803e-12	2.20868e-08	1.0376e-05	0.000173602	0.0002671	0.000256744	0.00051779	0.000252018	0.000134932	2.28794e-05	7.87082e-05	8.5067e-06	2.06004e-08	8.01562e-07	2.81084e-05	0.000116709	0.000174652	0.000367574	0.000377013	0.000340402	0.000487847	0.000342949	2.31164e-05	2.38288e-05	0.000150589	0.000130039	0.000434159	0.000592503	0.00035466	9.74656e-05	0.000155524	0.000102884	0.000281021	0.00017483	0.000200591
	4.01045e-249	5.19595e-221	1.23751e-194	5.42042e-170	4.3704e-147	6.49994e-126	1.79116e-106	9.23165e-89	9.06658e-73	1.75312e-58	6.97784e-46	5.92724e-35	1.07445e-25	4.01607e-18	2.9876e-12	4.43691e-08	1.49114e-05	0.000208314	0.000393454	0.000187619	0.000341097	0.000217158	0.000128239	1.74774e-05	5.4304e-05	5.86839e-06	1.19592e-08	1.35604e-07	1.50225e-05	6.73511e-05	0.000189527	0.000356861	0.000411407	0.000204048	0.00050051	0.000466417	2.79577e-05	3.08355e-05	0.000171746	0.000152935	0.000486759	0.000739628	0.000434515	2.91223e-05	8.29652e-05	7.38886e-05	0.000223235	7.36257e-05	0.000156189
	4.20797e-248	5.44714e-220	1.29582e-193	5.66533e-169	4.55274e-146	6.72697e-125	1.82876e-105	9.16071e-88	8.48284e-72	1.46217e-57	4.75832e-45	3.00191e-34	3.82506e-25	1.0288e-17	5.96927e-12	7.48543e-08	2.21705e-05	0.000278019	0.000514527	0.000153409	0.00013113	0.000128221	0.000128123	1.63428e-05	1.89332e-05	2.04213e-06	4.07169e-09	3.43713e-08	8.16447e-06	6.14864e-05	0.000164362	0.000351873	0.00054932	0.000253691	0.000557079	0.000512295	2.65657e-05	3.85792e-05	0.000186798	0.000146174	0.00043393	0.000750135	0.000421738	1.66862e-05	0.000106173	9.28296e-05	0.000263902	4.03242e-05	0.000150163
	2.35134e-247	3.04365e-219	7.23992e-193	3.16474e-168	2.54223e-145	3.75303e-124	1.01831e-104	5.07925e-87	4.65947e-71	7.86915e-57	2.45207e-44	1.41652e-33	1.5324e-24	3.16747e-17	1.29882e-11	1.13791e-07	2.65212e-05	0.000317895	0.000567926	0.000158923	3.52235e-05	5.28286e-05	0.000106484	1.64431e-05	3.37219e-06	3.58476e-07	7.13702e-10	2.70793e-08	1.20473e-05	0.000111131	9.7219e-05	0.000303098	0.000679792	0.000370167	0.000654298	0.000554913	2.67105e-05	5.35479e-05	0.000174662	0.000144156	0.000325295	0.000647051	0.000321573	1.89768e-05	0.000147024	9.77036e-05	0.000260462	4.86831e-05	0.000148278
	6.62872e-247	8.58038e-219	2.04099e-192	8.92144e-168	7.16619e-145	1.0578e-123	2.86937e-104	1.43038e-86	1.31045e-70	2.20678e-56	6.83279e-44	3.89255e-33	4.08626e-24	7.93182e-17	2.87275e-11	2.01328e-07	3.42247e-05	0.000336733	0.000597952	0.000199449	3.26426e-05	2.24789e-05	5.83187e-05	1.03705e-05	3.30917e-07	3.17445e-08	6.45017e-11	3.61822e-08	1.71053e-05	0.000152459	4.71775e-05	0.000203435	0.000670072	0.000423471	0.000715838	0.000591646	3.72897e-05	9.04153e-05	0.000169668	0.000157008	0.000303053	0.000510745	0.000201032	2.16498e-05	0.000166058	7.91756e-05	0.000184137	7.78257e-05	0.000154898
	9.42662e-247	1.2202e-218	2.90246e-192	1.2687e-167	1.01908e-144	1.50424e-123	4.08022e-104	2.03382e-86	1.86296e-70	3.13595e-56	9.7012e-44	5.51588e-33	5.76543e-24	1.1085e-16	3.93011e-11	2.61645e-07	3.85825e-05	0.00030588	0.000585825	0.00023929	6.48921e-05	2.28625e-05	1.92427e-05	3.47797e-06	2.56837e-08	1.41866e-09	3.99326e-12	2.92644e-08	1.3546e-05	0.000116876	2.26446e-05	0.000124971	0.000572488	0.000411595	0.000688055	0.000533594	4.98355e-05	0.000140627	0.000211416	0.000142536	0.000310357	0.000382433	0.000109033	2.91008e-05	0.000223808	7.69386e-05	0.000118761	9.71439e-05	0.00016436
	6.76608e-247	8.75765e-219	2.08304e-192	9.10478e-168	7.31309e-145	1.07942e-123	2.9278e-104	1.45932e-86	1.33666e-70	2.24985e-56	6.95901e-44	3.95559e-33	4.13208e-24	7.93475e-17	2.80692e-11	1.86617e-07	2.80913e-05	0.000242005	0.000500213	0.000238858	7.50159e-05	3.01115e-05	1.20392e-05	1.08563e-06	3.5784e-09	3.2146e-11	6.32371e-13	1.29741e-08	5.75117e-06	4.80779e-05	8.86854e-06	0.000109479	0.000477478	0.000395903	0.000586889	0.000386908	5.29409e-05	0.000184215	0.000319573	0.00012171	0.000233258	0.000242607	5.36322e-05	4.26689e-05	0.000302933	8.35361e-05	7.69234e-05	8.79408e-05	0.000177092
	2.56246e-247	3.30177e-219	7.82157e-193	3.40626e-168	2.72698e-145	4.01319e-124	1.08564e-104	5.39831e-87	4.93393e-71	8.28862e-57	2.55927e-44	1.45243e-33	1.51512e-24	2.90699e-17	1.03142e-11	7.11262e-08	1.38567e-05	0.000187941	0.000373976	0.000220157	5.27485e-05	4.28277e-05	3.9528e-05	2.9087e-06	7.2947e-09	7.36496e-13	8.3434e-13	8.20354e-09	2.00053e-06	1.22689e-05	3.63957e-06	0.000130686	0.0003973	0.000383926	0.000473391	0.00027653	4.54104e-05	0.000196848	0.000426654	0.000137679	0.000120217	0.000106572	3.86413e-05	6.25184e-05	0.000269222	7.34915e-05	3.74653e-05	0.00010033	0.000220562
	2.16448e-247	2.57946e-219	5.66164e-193	2.28894e-168	1.70469e-145	2.33886e-124	5.91218e-105	2.7536e-87	2.36314e-71	3.73715e-57	1.08917e-44	5.85141e-34	5.7995e-25	1.06394e-17	3.67788e-12	2.71304e-08	7.8528e-06	0.000144457	0.000278632	0.000219953	4.9153e-05	6.39642e-05	9.23368e-05	8.36122e-06	2.19336e-08	1.17254e-12	4.6925e-12	3.54804e-08	4.99777e-06	1.3491e-05	3.05614e-06	0.000125543	0.000298374	0.000343499	0.000407091	0.000279523	3.23345e-05	0.000150038	0.000386079	0.000143635	6.03479e-05	3.98404e-05	7.30259e-05	0.000123036	0.000172288	9.2633e-05	1.54352e-05	0.000145904	0.000253642
	1.30668e-246	1.52561e-218	3.27492e-192	1.29255e-167	9.37971e-145	1.2515e-123	3.07031e-104	1.38499e-86	1.14878e-70	1.75213e-56	4.91454e-44	2.53586e-33	2.40956e-24	4.23086e-17	1.39007e-11	9.01529e-08	1.50718e-05	0.000136944	0.000236118	0.000211553	7.63311e-05	6.559e-05	0.000117356	1.28397e-05	3.81693e-08	2.96301e-12	1.54078e-11	1.15777e-07	1.59907e-05	4.06334e-05	4.48048e-06	8.05762e-05	0.000199097	0.00028363	0.000362818	0.000315031	2.45227e-05	8.82901e-05	0.000235837	9.92383e-05	3.88857e-05	5.9547e-05	0.000145968	0.000250187	0.000182474	0.000178847	1.55413e-05	0.000154516	0.000213605
	5.0759e-246	5.93931e-218	1.27777e-191	5.05444e-167	3.67618e-144	4.91618e-123	1.20884e-103	5.46548e-86	4.54368e-70	6.94576e-56	1.95251e-43	1.00954e-32	9.60775e-24	1.68696e-16	5.50851e-11	3.44215e-07	4.62919e-05	0.000221775	0.000241321	0.000198886	8.25471e-05	3.96235e-05	8.31578e-05	1.26668e-05	7.04759e-08	1.30843e-11	2.55925e-11	1.92283e-07	2.6548e-05	6.74768e-05	1.2702e-05	7.07254e-05	0.000161965	0.000243222	0.000290035	0.000277146	2.50791e-05	7.32554e-05	0.000125896	4.51559e-05	2.50743e-05	0.000137109	0.00022687	0.000377583	0.000287617	0.000240856	2.96714e-05	0.000107189	0.00012661
	1.03101e-245	1.21083e-217	2.61475e-191	1.03827e-166	7.58106e-144	1.01786e-122	2.51296e-103	1.14085e-85	9.52398e-70	1.46205e-55	4.12742e-43	2.14304e-32	2.04747e-23	3.60507e-16	1.176e-10	7.24411e-07	9.13717e-05	0.000359109	0.000284021	0.000211578	4.9935e-05	1.44174e-05	4.69406e-05	1.82796e-05	2.19615e-07	5.5883e-11	2.14445e-11	1.61117e-07	2.22449e-05	5.69129e-05	3.86806e-05	0.000173288	0.000202123	0.000249001	0.000238895	0.000220221	3.34804e-05	9.29983e-05	8.14405e-05	2.80795e-05	2.64687e-05	0.000196913	0.000272358	0.000427122	0.000376489	0.000226758	6.02677e-05	5.36525e-05	5.23121e-05
	1.12559e-245	1.32942e-217	2.88743e-191	1.15327e-166	8.47075e-144	1.14415e-122	2.84194e-103	1.29812e-85	1.0904e-69	1.68434e-55	4.78468e-43	2.49972e-32	2.40251e-23	4.25185e-16	1.39007e-10	8.5003e-07	0.000103261	0.000374025	0.000324793	0.000241199	1.97569e-05	3.94179e-06	4.9455e-05	3.53085e-05	4.99459e-07	1.31619e-10	9.06461e-12	6.81001e-08	9.40265e-06	2.48103e-05	7.32319e-05	0.000324221	0.000242092	0.000293381	0.000273202	0.000216403	5.01993e-05	0.000101962	8.66458e-05	4.9373e-05	4.94065e-05	0.000180612	0.000269479	0.000427806	0.000416169	0.000219786	8.77515e-05	2.61132e-05	1.56642e-05
	7.27935e-246	8.68439e-218	1.9054e-191	7.68828e-167	5.7051e-144	7.78545e-123	1.95383e-103	9.01705e-86	7.65268e-70	1.19434e-55	3.42776e-43	1.80913e-32	1.75614e-23	3.13672e-16	1.03262e-10	6.31092e-07	7.48042e-05	0.000259136	0.000343796	0.000274063	9.52248e-06	1.63807e-06	5.34604e-05	4.15054e-05	5.96302e-07	1.57612e-10	1.93332e-12	1.45198e-08	2.00507e-06	6.07247e-06	7.35597e-05	0.000319913	0.000192962	0.000290641	0.000339367	0.000206758	7.75287e-05	0.000106059	0.000114568	6.76893e-05	7.91158e-05	0.000150622	0.000251347	0.00040263	0.000370602	0.000198588	7.17982e-05	2.19459e-05	1.31979e-05
	3.88058e-246	4.7113e-218	1.05172e-191	4.31688e-167	3.25789e-144	4.52055e-123	1.15326e-103	5.40918e-86	4.66444e-70	7.39474e-56	2.15524e-43	1.15482e-32	1.13762e-23	2.06071e-16	6.87019e-11	4.23999e-07	5.08247e-05	0.000184992	0.000312106	0.00026563	7.44426e-06	1.55135e-06	3.25218e-05	2.50551e-05	3.60351e-07	9.52702e-11	2.08315e-13	1.56166e-09	2.16206e-07	1.26864e-06	4.00018e-05	0.000168115	9.66113e-05	0.000195022	0.000328398	0.000146876	9.96706e-05	0.000171066	0.000156098	4.97239e-05	7.96478e-05	0.000139539	0.000221895	0.000354853	0.000255087	0.000120878	3.15775e-05	3.50369e-05	3.31355e-05
	2.39351e-246	2.94445e-218	6.65734e-192	2.76644e-167	2.11282e-144	2.96566e-123	7.65058e-104	3.62725e-86	3.16061e-70	5.0614e-56	1.48964e-43	8.05776e-33	8.01173e-24	1.46498e-16	4.93797e-11	3.11338e-07	4.09046e-05	0.000200876	0.000239767	0.00019008	5.5939e-06	6.48458e-06	1.38587e-05	7.68668e-06	1.0989e-07	2.90507e-11	1.14179e-14	8.48201e-11	1.4489e-08	1.62027e-06	2.53499e-05	7.49952e-05	5.27333e-05	9.85702e-05	0.000223665	8.31447e-05	0.000114668	0.000322087	0.000236444	2.11955e-05	4.9485e-05	9.968e-05	0.000181771	0.000325238	0.00017559	6.58415e-05	9.10337e-06	4.72491e-05	4.94575e-05
	1.19577e-246	1.47597e-218	3.34792e-192	1.39553e-167	1.06898e-144	1.50477e-123	3.89254e-104	1.85039e-86	1.61646e-70	2.59504e-56	7.65668e-44	4.15307e-33	4.14498e-24	7.63602e-17	2.62811e-11	1.78528e-07	3.10642e-05	0.000262826	0.000225089	0.000108247	3.5993e-06	2.5605e-05	1.83057e-05	1.3778e-06	1.69464e-08	4.4687e-12	3.30522e-16	2.62913e-12	9.3095e-09	4.80122e-06	5.20725e-05	8.90884e-05	6.92215e-05	7.07918e-05	0.000122798	6.24701e-05	0.00016287	0.000435613	0.000294598	8.96374e-06	3.71973e-05	7.28695e-05	0.000158586	0.000308656	0.000154662	7.06407e-05	4.49995e-06	3.52308e-05	3.74291e-05
	3.39045e-247	4.1872e-219	9.50277e-193	3.9631e-168	3.03724e-145	4.27743e-124	1.107e-104	5.26482e-87	4.60162e-71	7.39274e-57	2.18432e-44	1.1892e-33	1.20025e-24	2.2905e-17	8.79318e-12	8.06091e-08	2.4275e-05	0.000320374	0.000280308	6.49959e-05	2.74124e-06	5.38341e-05	3.57591e-05	5.25961e-07	1.4092e-09	3.47125e-13	6.27014e-18	5.44037e-13	1.48246e-08	7.89759e-06	8.53795e-05	0.000126119	8.41071e-05	7.28589e-05	8.80694e-05	7.68743e-05	0.000227321	0.000382718	0.000246914	1.04786e-05	6.50626e-05	0.000117977	0.000145442	0.000260581	0.000140087	7.9275e-05	3.81872e-06	1.34261e-05	1.42912e-05
	4.95949e-248	6.1255e-220	1.39029e-193	5.79864e-169	4.44434e-146	6.25969e-125	1.62024e-105	7.70782e-88	6.74174e-72	1.08548e-57	3.22967e-45	1.7978e-34	1.94282e-25	4.47494e-18	2.5576e-12	3.98605e-08	1.72651e-05	0.000272119	0.000270125	3.64862e-05	2.21651e-06	6.40105e-05	4.4007e-05	5.65717e-07	1.85045e-10	1.41639e-14	3.66174e-19	4.26296e-13	1.23325e-08	6.57949e-06	7.44957e-05	0.000122918	7.77348e-05	7.54256e-05	8.61033e-05	9.17892e-05	0.000265187	0.000295124	0.000180378	2.81898e-05	9.55628e-05	0.000178663	0.000132481	0.00018398	0.00012689	6.64665e-05	2.33343e-06	2.58648e-06	2.75256e-06
	3.67521e-249	4.53935e-221	1.0303e-194	4.29732e-170	3.29384e-147	4.63991e-126	1.20149e-106	5.72362e-89	5.02851e-73	8.21287e-59	2.5557e-46	1.61979e-35	2.37774e-26	8.96707e-19	8.24126e-13	1.66621e-08	7.76954e-06	0.000136776	0.000156684	1.37428e-05	1.60541e-06	5.98256e-05	4.56584e-05	6.51716e-07	1.74742e-10	1.13177e-15	1.1504e-19	1.78849e-13	5.17693e-09	2.76859e-06	3.45653e-05	8.61518e-05	8.16694e-05	9.53106e-05	0.00010215	9.38315e-05	0.000252413	0.000305543	0.000195948	6.01715e-05	8.4976e-05	0.000164187	0.000126149	0.00013197	0.00014752	5.28334e-05	1.08371e-06	2.51745e-07	2.67433e-07
	1.375e-250	1.69832e-222	3.85481e-196	1.60795e-171	1.2328e-148	1.73812e-127	4.51362e-108	2.17004e-90	1.96312e-74	3.50186e-60	1.37006e-47	1.33981e-36	3.28285e-27	1.77461e-19	1.91521e-13	4.04533e-09	1.90337e-06	3.8895e-05	5.14453e-05	3.15707e-06	1.32194e-06	5.84575e-05	4.87206e-05	7.51121e-07	2.13936e-10	1.12701e-15	2.41664e-20	3.78698e-14	1.09628e-09	5.89514e-07	9.89299e-06	7.81379e-05	0.000107414	0.000127009	0.000146641	8.99941e-05	0.000181516	0.000307152	0.000229266	7.07756e-05	4.45962e-05	0.000103867	0.000149817	0.000134491	0.000180899	3.50912e-05	4.78913e-07	1.24766e-08	1.31068e-08
	2.59547e-252	3.20593e-224	7.278e-198	3.03755e-173	2.3331e-150	3.30891e-129	8.75724e-110	4.46513e-92	4.75932e-76	1.21401e-61	7.91936e-49	1.19832e-37	3.70176e-28	2.18576e-20	2.41994e-14	5.11325e-10	2.46517e-07	6.18912e-06	9.29611e-06	4.43553e-07	9.20281e-07	4.26394e-05	3.64427e-05	5.73094e-07	1.65779e-10	8.81915e-16	2.65451e-21	4.04492e-15	1.17128e-10	6.49403e-08	4.12955e-06	0.000111335	0.000135061	0.000167777	0.00020027	9.83688e-05	0.000131242	0.000236808	0.000208939	4.44469e-05	1.37098e-05	8.19737e-05	0.000236127	0.000144664	0.00017291	1.53291e-05	1.59368e-07	3.46298e-10	3.24033e-10
	2.47177e-254	3.05423e-226	6.94168e-200	2.90817e-175	2.26123e-152	3.33327e-131	9.88234e-112	6.65062e-94	1.13823e-77	4.7509e-63	4.22097e-50	7.2861e-39	2.35514e-29	1.40956e-21	1.5633e-15	3.29946e-11	1.69092e-08	5.45145e-07	9.04296e-07	3.74424e-08	3.68882e-07	1.72266e-05	1.47911e-05	2.33429e-07	6.77076e-11	3.60939e-16	1.73733e-22	2.17941e-16	6.32713e-12	5.05556e-09	3.14276e-06	0.00010892	0.000124623	0.000227835	0.000243774	0.000109645	0.000134793	0.000184736	0.000158446	1.63069e-05	2.93294e-06	9.29782e-05	0.000320865	0.000124815	0.000125335	4.94367e-06	3.06652e-08	1.10701e-11	4.04102e-12
	1.18852e-256	1.47216e-228	3.37238e-202	1.44882e-177	1.21622e-154	2.19971e-133	9.80917e-114	1.10613e-95	2.79319e-79	1.40706e-64	1.3396e-51	2.36489e-40	7.6963e-31	4.61299e-23	5.11163e-17	1.08434e-12	6.20656e-10	2.61475e-08	4.65199e-08	1.81946e-09	7.63317e-08	3.569e-06	3.06678e-06	4.84273e-08	1.4053e-11	7.49397e-17	1.11046e-23	5.92472e-18	1.79471e-13	9.14765e-10	1.57512e-06	5.57571e-05	7.57468e-05	0.000270423	0.000281997	9.41128e-05	0.000141514	0.00016726	9.74533e-05	4.98313e-06	3.1723e-06	9.0369e-05	0.000313473	0.00010297	9.10164e-05	2.08001e-06	3.57263e-09	7.20817e-13	2.54241e-14
	2.9008e-259	3.652e-231	8.80168e-205	4.36975e-180	5.0988e-157	1.52327e-135	1.07509e-115	1.56933e-97	4.39286e-81	2.29098e-66	2.2051e-53	3.9058e-42	1.27221e-32	7.62427e-25	8.44636e-19	1.81845e-14	1.2339e-11	6.70343e-10	1.24847e-09	4.97624e-11	7.99756e-09	3.7401e-07	3.2142e-07	5.07601e-09	1.4731e-12	7.85598e-18	8.21449e-25	8.15671e-20	4.38423e-15	2.13414e-10	4.07331e-07	1.44785e-05	3.20166e-05	0.000242816	0.000292761	7.00151e-05	0.000149302	0.000136311	4.6226e-05	7.12921e-06	1.74142e-05	7.34683e-05	0.000227803	9.04764e-05	7.96314e-05	1.5805e-06	7.11256e-10	3.77412e-14	8.08192e-17
	3.72125e-262	5.17313e-234	1.60197e-207	1.25116e-182	2.41888e-159	1.01251e-137	8.30178e-118	1.27768e-99	3.63774e-83	1.9072e-68	1.83866e-55	3.25823e-44	1.06132e-34	6.35917e-27	7.05242e-21	1.56367e-16	1.33929e-13	9.03219e-12	1.73056e-11	8.04898e-13	4.22941e-10	1.97797e-08	1.69988e-08	2.68457e-10	7.79092e-14	4.15491e-19	4.10752e-26	6.08282e-22	2.81492e-16	2.77243e-11	5.32319e-08	1.9071e-06	1.12953e-05	0.000156802	0.000234752	6.51526e-05	0.000179562	0.000104401	3.03347e-05	2.9452e-05	6.10366e-05	7.84278e-05	0.000133618	7.20856e-05	6.60184e-05	1.29828e-06	4.72785e-10	3.95751e-15	1.33221e-19
	3.03441e-265	6.1762e-237	3.20258e-210	3.7897e-185	9.04977e-162	4.10247e-140	3.45314e-120	5.3584e-102	1.52948e-85	8.02501e-71	7.7384e-58	1.37135e-46	4.46674e-37	2.6763e-29	2.97704e-23	6.95129e-19	7.92873e-16	6.31243e-14	1.23014e-13	8.95401e-15	1.12837e-11	5.27708e-10	4.53517e-10	7.16228e-12	2.07858e-15	1.10851e-20	1.08761e-27	5.03391e-24	1.75414e-17	1.82733e-12	3.50984e-09	1.29688e-07	3.59897e-06	7.00578e-05	0.000170724	7.5554e-05	0.000202394	0.00010476	4.78115e-05	7.49871e-05	0.000113649	0.000119583	9.86101e-05	4.41371e-05	3.83999e-05	7.56863e-07	2.74319e-10	1.8371e-15	3.74184e-22
	2.51522e-268	8.26262e-240	5.69889e-213	7.58736e-188	1.88632e-164	8.66112e-143	7.31914e-123	1.13713e-104	3.24699e-88	1.70384e-73	1.64304e-60	2.91167e-49	9.4835e-40	5.68346e-32	6.3605e-26	1.61711e-21	2.53381e-18	2.26685e-16	4.46154e-16	7.60377e-17	1.51858e-13	7.102e-12	6.10352e-12	9.63914e-14	2.79739e-17	1.49186e-22	1.46229e-29	1.05707e-25	5.81638e-19	6.07754e-14	1.16758e-10	5.12427e-09	8.4468e-07	2.60145e-05	0.000186659	0.000103296	0.000181713	0.000105416	6.43476e-05	0.000114945	0.000114015	0.000157865	0.000141732	2.65016e-05	1.29055e-05	2.53617e-07	9.20163e-11	6.13588e-16	7.60252e-23
	2.07778e-271	8.08871e-243	5.93113e-216	8.05448e-191	2.01485e-167	9.26882e-146	7.83724e-126	1.21784e-107	3.47764e-91	1.8249e-76	1.75978e-63	3.11852e-52	1.01572e-42	6.09087e-35	6.89211e-29	1.99905e-24	4.30368e-21	4.15624e-19	8.22697e-19	4.35251e-19	1.03094e-15	4.82142e-14	4.14357e-14	6.54385e-16	1.89914e-19	1.0131e-24	9.96771e-32	1.71881e-27	9.75718e-21	1.01967e-15	1.9612e-12	1.92857e-10	1.32195e-07	1.67341e-05	0.000242396	0.000163997	0.000144651	7.86148e-05	6.01043e-05	0.000128811	6.68903e-05	0.000143456	0.00018498	3.04827e-05	2.46965e-06	4.47673e-08	1.62347e-11	1.08288e-16	1.07631e-21
	1.07383e-274	4.30997e-246	3.19082e-219	4.346e-194	1.08815e-170	5.00717e-149	4.23417e-129	6.57971e-111	1.8789e-94	9.85962e-80	9.50774e-67	1.68486e-55	5.48799e-46	3.29482e-38	3.80112e-32	1.33317e-27	3.82506e-24	3.87444e-22	7.69417e-22	1.41546e-21	3.53109e-18	1.65482e-16	1.46222e-16	3.17902e-18	4.40445e-21	2.79899e-25	3.74535e-31	1.45231e-29	8.25803e-23	8.63001e-18	1.67514e-14	9.95694e-12	3.09882e-08	1.60513e-05	0.000259382	0.000229051	0.000125126	6.4508e-05	5.74819e-05	0.000134101	3.11014e-05	8.0915e-05	0.000160033	4.21858e-05	6.15356e-07	4.11901e-09	1.46341e-12	1.00762e-17	1.10125e-18
	2.90714e-278	1.17223e-249	8.69077e-223	1.18423e-197	2.96546e-174	1.36462e-152	1.15397e-132	1.79322e-114	5.12073e-98	2.68713e-83	2.59122e-70	4.5919e-59	1.49586e-49	9.00024e-42	1.07327e-35	4.8412e-31	1.75673e-27	1.83131e-25	3.64364e-25	1.28834e-23	2.96601e-19	1.72066e-16	1.97993e-15	4.27798e-16	1.70993e-18	1.2586e-22	1.70352e-28	6.20082e-32	3.52571e-25	3.68464e-20	7.74176e-17	8.44687e-13	1.74827e-08	1.14977e-05	0.000195377	0.000228066	0.000142391	7.68107e-05	6.17046e-05	0.000151422	2.24456e-05	2.65608e-05	9.50256e-05	3.94597e-05	4.66623e-07	3.14405e-10	6.8178e-14	1.65827e-16	5.75479e-16
	3.99277e-282	1.61108e-253	1.19469e-226	1.62801e-201	4.07684e-178	1.87606e-156	1.58646e-136	2.4653e-118	7.03991e-102	3.69422e-87	3.56237e-74	6.31294e-63	2.05699e-53	1.24242e-45	1.56568e-39	9.56138e-35	4.13209e-31	4.38116e-29	3.02015e-27	2.91273e-21	7.23599e-17	4.06028e-14	4.58953e-13	9.8537e-14	3.93042e-16	2.89109e-20	3.91226e-26	3.75382e-32	7.84507e-28	7.94071e-23	4.0045e-19	2.23814e-13	7.15581e-09	4.84842e-06	9.92896e-05	0.000178285	0.000196854	8.87273e-05	5.06166e-05	0.000155154	2.1803e-05	5.11941e-06	3.85448e-05	2.33703e-05	5.00781e-07	4.72283e-10	1.40006e-14	4.3595e-14	1.51698e-13
	2.76857e-286	1.11723e-257	8.28496e-231	1.12901e-205	2.82726e-182	1.30104e-160	1.1002e-140	1.70967e-122	4.88213e-106	2.56192e-91	2.47048e-78	4.37809e-67	1.42714e-57	8.67842e-50	1.19541e-43	1.01575e-38	4.94872e-35	1.86349e-32	5.08277e-25	4.39427e-19	9.51726e-15	4.93563e-12	5.4039e-11	1.14751e-11	4.56078e-14	3.35092e-18	4.53284e-24	2.52356e-28	5.87977e-26	3.13608e-23	2.93066e-20	4.71263e-14	1.57234e-09	1.24706e-06	4.74968e-05	0.000133602	0.000218327	9.95915e-05	2.67473e-05	0.000107005	1.5099e-05	6.62316e-07	1.29627e-05	2.34237e-05	1.59878e-06	2.4237e-09	1.0023e-13	5.79689e-12	2.01716e-11
	9.6849e-291	3.9083e-262	2.89827e-235	3.94955e-210	9.89042e-187	4.55134e-165	3.84877e-145	5.98083e-127	1.70789e-110	8.96221e-96	8.64235e-83	1.53163e-71	4.99645e-62	3.07424e-54	4.85357e-48	5.713e-43	3.71669e-39	1.31104e-30	4.71995e-23	3.62628e-17	6.73877e-13	3.12515e-10	3.2488e-09	6.76941e-10	2.67361e-12	1.96037e-16	2.65015e-22	8.90696e-25	7.03397e-23	3.65509e-20	3.64478e-19	5.22154e-15	1.96427e-10	3.00639e-07	2.61904e-05	8.50404e-05	0.000174461	9.5433e-05	9.82865e-06	4.29022e-05	6.06087e-06	1.10123e-07	1.24563e-05	5.31162e-05	4.48416e-06	7.0306e-09	2.25627e-12	3.88831e-10	1.35302e-09
	1.70903e-295	6.89674e-267	5.11441e-240	6.96955e-215	1.74531e-191	8.03149e-170	6.79169e-150	1.0554e-131	3.01381e-115	1.58151e-100	1.52507e-87	2.70301e-76	8.82935e-67	5.54353e-59	1.06409e-52	1.71321e-47	3.70089e-38	6.73971e-29	2.33643e-21	1.64018e-15	2.62172e-11	1.05149e-08	1.00721e-07	2.03097e-08	7.93119e-11	5.79384e-15	7.83347e-21	1.59306e-21	4.43765e-20	2.15488e-17	2.1309e-16	3.54374e-16	2.08653e-11	8.58186e-08	1.04463e-05	4.54998e-05	0.00013136	6.81251e-05	6.24324e-06	9.52948e-06	1.32899e-06	7.16095e-08	1.66481e-05	7.71004e-05	6.58571e-06	1.03425e-08	6.97764e-11	1.31563e-08	4.57802e-08
	1.5213e-300	6.13914e-272	4.55259e-245	6.20395e-220	1.55358e-196	7.14923e-175	6.04563e-155	9.39467e-137	2.68274e-120	1.40778e-105	1.35756e-92	2.40646e-81	7.87885e-72	5.1196e-64	1.27284e-57	1.03249e-47	1.0074e-36	1.81837e-27	6.15388e-20	4.05733e-14	5.6992e-10	1.93419e-07	1.64047e-06	3.12615e-07	1.19568e-09	8.67315e-14	1.26539e-19	1.44037e-18	1.58302e-17	6.40858e-15	6.33712e-14	1.15303e-14	2.73211e-12	1.7954e-08	2.95832e-06	3.72739e-05	0.000120468	6.04743e-05	1.94895e-05	1.72612e-06	1.54546e-07	4.90695e-08	1.22991e-05	5.71913e-05	4.88787e-06	7.67687e-09	1.18606e-09	2.2455e-07	7.81371e-07
	6.831e-306	2.75663e-277	2.04423e-250	2.78573e-225	6.97598e-202	3.21018e-180	2.71464e-160	4.21844e-142	1.20462e-125	6.32129e-111	6.09587e-98	1.08085e-86	3.55308e-77	2.44449e-69	2.81047e-59	1.48534e-46	1.44495e-35	2.59282e-26	8.64547e-19	5.47607e-13	6.98675e-09	2.01339e-06	1.4523e-05	2.51974e-06	9.27132e-09	6.63132e-13	5.32772e-18	6.58239e-16	3.58024e-15	9.61447e-13	9.50667e-12	1.72755e-12	3.24878e-13	4.37443e-09	2.65616e-06	5.48072e-05	0.000108398	8.22145e-05	4.88724e-05	1.71398e-06	1.03128e-08	1.82162e-08	4.60405e-06	2.14131e-05	1.83013e-06	2.87535e-09	1.02098e-08	1.9333e-06	6.72735e-06
	0	6.24389e-283	4.63028e-256	6.30981e-231	1.58009e-207	7.27122e-186	6.14879e-166	9.55497e-148	2.72852e-131	1.43181e-116	1.38078e-103	2.44936e-92	8.10859e-83	7.57516e-73	2.15597e-58	1.13734e-45	1.10357e-34	1.97221e-25	6.51814e-18	4.03346e-12	4.84033e-08	1.22439e-05	7.39208e-05	1.11638e-05	3.83146e-08	2.66292e-12	1.02871e-15	1.52157e-13	5.5034e-13	7.277e-11	7.19402e-10	1.30729e-10	5.36713e-13	4.4638e-09	4.11699e-06	7.5289e-05	7.83698e-05	8.09277e-05	6.35146e-05	2.16181e-06	1.65655e-09	3.4365e-09	8.69573e-07	4.04436e-06	3.45662e-07	5.47193e-10	4.43411e-08	8.3964e-06	2.92171e-05
	0	7.13411e-289	5.29043e-262	7.20942e-237	1.80537e-213	8.30791e-192	7.02545e-172	1.09173e-153	3.11754e-137	1.63595e-122	1.57773e-109	2.80092e-98	2.93368e-88	3.10748e-72	8.8977e-58	4.68398e-45	4.53478e-34	8.08158e-25	2.65824e-17	1.62644e-11	1.89256e-07	4.43173e-05	0.00023245	3.00844e-05	9.30735e-08	6.12932e-12	1.19874e-13	1.7819e-11	5.3872e-11	2.77946e-09	2.74614e-08	4.99026e-09	1.67399e-11	3.84203e-09	3.59812e-06	6.28663e-05	4.05164e-05	4.36858e-05	4.17788e-05	1.42759e-06	9.1089e-10	3.27361e-10	8.28483e-08	3.85326e-07	3.29329e-08	6.11508e-11	9.7142e-08	1.83947e-05	6.40086e-05
	0	4.11179e-295	3.04918e-268	4.1552e-243	1.04054e-219	4.78832e-198	4.04916e-178	6.29224e-160	1.79681e-143	9.42897e-129	9.09421e-116	1.66966e-104	4.479e-88	6.96295e-72	1.9899e-57	1.04558e-44	1.01048e-33	1.7979e-24	5.90482e-17	3.60528e-11	4.17036e-07	9.57113e-05	0.000476231	5.64842e-05	1.59814e-07	9.82881e-12	7.11183e-12	1.05999e-09	3.00594e-09	5.36198e-08	5.28785e-07	9.60905e-08	3.20917e-10	2.00528e-09	1.87426e-06	3.23113e-05	1.4647e-05	1.24099e-05	1.38836e-05	4.75983e-07	3.02267e-10	1.57355e-11	3.9817e-09	1.85188e-08	1.58276e-09	1.29039e-11	1.07353e-07	2.03283e-05	7.07369e-05
	0	1.19545e-301	8.86505e-275	1.20807e-249	3.02522e-226	1.39214e-204	1.17724e-184	1.82938e-166	5.22399e-150	2.74137e-135	2.64585e-122	6.46398e-106	5.45784e-88	8.47125e-72	2.41722e-57	1.26832e-44	1.22443e-33	2.1781e-24	7.16646e-17	4.40357e-11	5.17459e-07	0.000122466	0.000635225	7.73705e-05	2.16844e-07	1.28952e-11	2.149e-10	3.21639e-08	8.95873e-08	5.23895e-07	5.13622e-06	9.33351e-07	3.1168e-09	1.94174e-09	1.80083e-06	3.07045e-05	1.0129e-05	1.87983e-06	2.32965e-06	8.00572e-08	5.08348e-11	3.81987e-13	9.65295e-11	4.48956e-10	3.83713e-11	5.86791e-12	5.98452e-08	1.13322e-05	3.94331e-05
	0	0	1.30013e-281	1.77172e-256	4.43673e-233	2.04168e-211	1.72651e-191	2.68293e-173	7.6614e-157	4.02054e-142	9.29327e-126	4.26239e-106	3.59497e-88	5.5737e-72	1.5888e-57	8.33003e-45	8.04111e-34	1.43277e-24	4.74222e-17	2.9611e-11	3.61286e-07	9.1995e-05	0.000529254	7.06328e-05	2.06853e-07	1.27221e-11	3.32615e-09	5.01058e-07	1.39561e-06	2.61623e-06	2.51661e-05	4.57316e-06	1.52713e-08	3.79931e-09	3.51555e-06	5.97932e-05	1.87185e-05	2.47145e-07	1.9734e-07	6.79235e-09	4.31308e-12	4.71448e-15	1.18048e-12	5.49038e-12	4.69253e-13	1.63387e-12	1.68287e-08	3.18667e-06	1.10887e-05
	0	0	9.61832e-289	1.31071e-263	3.28228e-240	1.51043e-218	1.27727e-198	1.98482e-180	5.66789e-164	1.3454e-147	3.28232e-126	1.50512e-106	1.26862e-88	1.96569e-72	5.60071e-58	2.93645e-45	2.83801e-34	5.07826e-25	1.70057e-17	1.09289e-11	1.41915e-07	4.02179e-05	0.000262864	3.86808e-05	1.18973e-07	1.04173e-11	2.66069e-08	4.04743e-06	1.13725e-05	6.88623e-06	6.22014e-05	1.1303e-05	3.77446e-08	4.53977e-09	4.19908e-06	7.14094e-05	2.23168e-05	1.33687e-07	8.44911e-09	2.90703e-10	1.84596e-13	3.09266e-17	7.28223e-15	3.38695e-14	2.89516e-15	2.31664e-13	2.38715e-09	4.52029e-07	1.57293e-06
	0	0	3.58937e-296	4.89134e-271	1.22488e-247	5.63662e-226	4.76652e-206	7.40698e-188	3.92895e-171	2.46141e-148	6.13916e-127	2.81435e-107	2.37151e-89	3.67395e-73	1.04692e-58	5.49391e-46	5.32523e-35	9.60529e-26	3.28217e-18	2.20974e-12	3.14023e-08	1.01301e-05	7.49691e-05	1.19571e-05	3.8256e-08	1.57145e-11	1.1167e-07	1.72294e-05	4.91775e-05	1.06288e-05	7.75645e-05	1.40922e-05	4.70586e-08	2.76462e-09	2.55577e-06	4.34629e-05	1.35824e-05	7.81115e-08	1.902e-10	6.27609e-12	3.98534e-15	1.36041e-19	2.26609e-17	1.05395e-16	9.03745e-18	1.65762e-14	1.70811e-10	3.23446e-08	1.1255e-07
	0	0	6.75686e-304	9.20776e-279	2.3058e-255	1.06107e-233	8.97279e-214	1.41839e-195	1.77607e-172	2.41019e-149	6.01127e-128	2.75566e-108	2.32212e-90	3.59819e-74	1.02605e-59	5.39528e-47	5.25785e-36	9.61507e-27	3.39608e-19	2.4532e-13	3.9217e-09	1.44983e-06	1.19238e-05	2.02014e-06	6.65981e-09	3.01831e-11	2.53374e-07	3.98737e-05	0.000116784	1.37984e-05	4.89457e-05	8.86302e-06	2.95959e-08	8.5014e-10	7.85058e-07	1.33506e-05	4.1721e-06	2.39601e-08	4.50895e-12	6.83543e-14	4.34025e-17	6.47021e-22	3.5571e-20	1.6544e-19	1.52068e-20	5.98313e-16	6.16535e-12	1.16747e-09	4.06246e-09
	0	0	0	8.74354e-287	2.18955e-263	1.00758e-241	8.52346e-222	1.22079e-198	9.01519e-174	1.22355e-150	3.05202e-129	1.3993e-109	1.17946e-91	1.82865e-75	5.22194e-61	2.7558e-48	2.71055e-37	5.07178e-28	1.88765e-20	1.50608e-14	2.76112e-10	1.15767e-07	1.03275e-06	1.82739e-07	6.16285e-10	3.82012e-11	3.3324e-07	5.38355e-05	0.000165881	2.86836e-05	1.66868e-05	2.81326e-06	9.38928e-09	1.32026e-10	1.21646e-07	2.0687e-06	6.46475e-07	3.7125e-09	4.0265e-13	3.76241e-16	2.38436e-19	2.89367e-24	2.81659e-23	1.30999e-22	3.06232e-23	1.08938e-17	1.12255e-13	2.12566e-11	7.3967e-11
	0	0	0	4.18821e-295	1.04881e-271	4.82639e-250	7.93506e-227	3.18754e-200	2.3544e-175	3.19601e-152	7.97381e-131	3.65687e-111	3.08381e-93	4.78604e-77	1.37006e-62	7.27512e-50	7.26829e-39	1.41204e-29	5.68775e-22	5.15587e-16	1.08701e-11	5.05192e-09	4.77777e-08	8.71735e-09	2.99116e-11	3.24726e-11	2.92033e-07	4.85835e-05	0.000168022	7.92385e-05	7.50054e-06	4.57259e-07	1.5028e-09	1.03668e-11	9.50831e-09	1.61697e-07	5.05309e-08	2.90182e-10	3.06526e-14	1.0999e-18	6.60749e-22	7.75491e-27	1.12501e-26	5.2324e-26	1.829e-25	1.00054e-19	1.03101e-15	1.95232e-13	6.79352e-13
	0	0	0	1.01199e-303	2.53421e-280	4.95881e-257	1.05921e-228	4.258e-202	3.14576e-177	4.27124e-154	1.06593e-132	4.8904e-113	4.12709e-95	6.41592e-79	1.84424e-64	9.89675e-52	1.01506e-40	2.09359e-31	9.42137e-24	9.86902e-18	2.35554e-13	1.18129e-10	1.1628e-09	2.16772e-10	7.53627e-13	2.09872e-11	1.92793e-07	3.28109e-05	0.000142882	0.000167977	1.33082e-05	5.8878e-08	1.2212e-10	4.12556e-13	3.749e-10	6.37548e-09	1.99236e-09	1.14415e-11	1.20745e-15	3.79595e-21	9.23729e-25	1.07873e-29	2.26672e-30	1.05425e-29	8.2756e-28	4.63551e-22	4.77669e-18	9.04511e-16	3.14745e-15
	0	0	0	0	5.85582e-289	3.29426e-259	7.20767e-231	2.89813e-204	2.14159e-179	2.90854e-156	7.26097e-135	3.33312e-115	2.81614e-97	4.39012e-81	1.27088e-66	6.94415e-54	7.43956e-43	1.67946e-33	8.6851e-26	1.04795e-19	2.75532e-15	1.45567e-12	1.47173e-11	2.78526e-12	9.79723e-15	9.62463e-12	8.91218e-08	1.54125e-05	0.00010058	0.000239835	2.25992e-05	4.69859e-08	6.80326e-12	8.36197e-15	7.45648e-12	1.26804e-10	3.96266e-11	2.27562e-13	2.40144e-17	4.75949e-23	6.52962e-28	7.60116e-33	2.30382e-34	1.07156e-33	1.93205e-30	1.08335e-24	1.11634e-20	2.1139e-18	7.35578e-18
	0	0	0	0	9.56171e-292	1.13864e-261	2.49181e-233	1.00215e-206	7.4072e-182	1.00627e-158	2.51317e-137	1.15461e-117	9.77363e-100	1.53087e-83	4.4864e-69	2.52826e-56	2.90441e-45	7.42494e-36	4.46546e-28	6.06851e-22	1.70761e-17	9.33345e-15	9.60499e-14	1.83709e-14	7.01757e-17	2.62797e-12	2.43824e-08	4.32964e-06	5.64921e-05	0.000228902	2.52473e-05	5.66002e-08	2.56576e-12	8.90955e-17	7.481e-14	1.27221e-12	3.97569e-13	2.2831e-15	2.40933e-19	4.67589e-25	2.48318e-31	2.70347e-36	1.18119e-38	5.50089e-38	2.27759e-33	1.27716e-27	1.31606e-23	2.49208e-21	8.67174e-21
[truncated: 161 more columns]

## Sheet: Fig 4
	201803	201803	201803	201803	201804	201804	201804	201804	201805	201805	201805	201805	201806	201806	201806	201806	201807	201807	201807	201807	201808	201808	201808	201808	201809	201809	201809	201809	201810	201810	201810	201810	201811	201811	201811	201811	201812	201812	201812	201812	201901	201901	201901	201901	201902	201902	201902	201902	201903
	nonNH4-cations	NH4(umol m-3)	NH4/nonNH4-cations	SO42-/NO3	nonNH4-cations	NH4(umol m-3)	NH4/nonNH4-cations	SO42-/NO3	nonNH4-cations	NH4(umol m-3)	NH4/nonNH4-cations	SO42-/NO3	nonNH4-cations	NH4(umol m-3)	NH4/nonNH4-cations	SO42-/NO3	nonNH4-cations	NH4(umol m-3)	NH4/nonNH4-cations	SO42-/NO3	nonNH4-cations	NH4(umol m-3)	NH4/nonNH4-cations	SO42-/NO3	nonNH4-cations	NH4(umol m-3)	NH4/nonNH4-cations	SO42-/NO3	nonNH4-cations	NH4(umol m-3)	NH4/nonNH4-cations	SO42-/NO3	nonNH4-cations	NH4(umol m-3)	NH4/nonNH4-cations	SO42-/NO3	nonNH4-cations	NH4(umol m-3)	NH4/nonNH4-cations	SO42-/NO3	nonNH4-cations	NH4(umol m-3)	NH4/nonNH4-cations	SO42-/NO3	nonNH4-cations	NH4(umol m-3)	NH4/nonNH4-cations	SO42-/NO3	nonNH4-cations
	0.04447	0.28761	6.46686	0.20335	0.10555	1.11128	10.5285	0.30595	0.04679	0.18422	3.93697	0.1648	0.17161	0.22561	1.31466	0.42921	0.02592	0.23178	8.94319	0.91118	0.04133	0.41811	10.1156	1.04878	0.03455	0.24211	7.00756	0.5885	0.16799	0.66717	3.97138	0.27403	0.09976	1.06589	10.6844	0.12237	0.13713	1.24144	9.0533	0.27275	0.18162	1.08572	5.97814	0.38611	0.08766	0.61639	7.03168	0.43606	0.14727
	0.03973	0.31667	7.96996	0.1961	0.12233	1.174	9.59733	0.27749	0.02829	0.20406	7.21385	0.17958	1.04886	0.09167	0.0874	0.68985	0.03693	0.27706	7.5018	0.69388	0.04275	0.47533	11.1189	1.14511	0.03908	0.28872	7.38735	0.40687	0.12536	0.81628	6.5113	0.23084	0.13784	1.14272	8.29027	0.12399	0.07224	1.62606	22.5076	0.3294	0.12422	1.00206	8.06677	0.35794	0.08177	0.68672	8.39793	0.46476	0.07466
	0.04888	0.35272	7.21595	0.18919	0.11742	1.20272	10.2426	0.30002	0.05561	0.28822	5.18333	0.20948	0.24572	0.1105	0.44971	1.55625	0.02997	0.22228	7.41718	3.21463	0.05095	0.51133	10.036	1.23512	0.04271	0.3885	9.09666	0.28591	0.11564	0.80306	6.94444	0.28896	0.13669	1.25383	9.17291	0.12475	0.06379	1.90844	29.9185	0.35963	0.18352	1.381	7.52488	0.4115	0.08886	0.77911	8.76786	0.508	0.08582
	0.05116	0.42272	8.26348	0.19266	0.12713	1.32317	10.4076	0.31582	0.05379	0.15272	2.83907	0.59	0.61983	0.22183	0.3579	0.77688	0.03328	0.26706	8.02378	1.96835	0.04858	0.7165	14.7479	0.69435	0.05471	0.50489	9.22904	0.23784	0.14622	0.81644	5.58373	0.2956	0.11506	1.53739	13.3612	0.1046	0.07011	1.93467	27.5943	0.36248	0.15475	1.62828	10.5218	0.29623	0.07162	0.85028	11.8729	0.56181	0.10236
	0.04998	0.37794	7.56135	0.22843	0.13394	1.34283	10.0255	0.31833	0.06767	0.23272	3.43902	0.61665	0.3595	0.34828	0.96877	0.66423	0.03709	0.3635	9.79918	1.54292	0.04148	0.80411	19.384	0.55591	0.0613	0.67444	11.0025	0.23762	0.1522	0.92778	6.0959	0.27369	0.05049	0.697	13.8046	0.18648	0.12136	0.26444	2.17909	0.36698	0.15912	1.68361	10.581	0.35956	0.10402	1.71528	16.49	0.769	0.09575
	0.0586	0.46139	7.87372	0.23159	0.14256	1.37028	9.61193	0.32258	0.11374	0.14772	1.29875	1.40238	0.17644	0.40878	2.31687	0.59496	0.04836	0.50083	10.356	1.13006	0.05982	0.78244	13.0807	0.75688	0.04601	0.74989	16.2994	0.25827	0.09993	0.17028	1.7039	0.4552	0.05788	0.72456	12.5183	0.18185	0.12917	0.30039	2.32553	0.32206	0.16225	1.69828	10.4669	0.35961	0.08941	1.55	17.3351	0.64745	0.09167
	0.03264	0.81494	24.9699	0.436	0.17393	1.43694	8.26169	0.31355	0.08664	0.14833	1.712	1.17913	0.13362	0.4355	3.25928	0.52729	0.0453	0.5865	12.9464	1.0352	0.02602	0.42961	16.5129	5.18286	0.04799	0.78339	16.3248	0.27076	0.13428	0.26261	1.95572	0.33568	0.05679	0.78428	13.811	0.18148	0.09232	1.04494	11.319	1.31646	0.16804	1.706	10.1523	0.37948	0.2424	0.51389	2.11998	1.02301	0.11061
	0.04631	0.23333	5.03812	0.48376	0.17251	0.45917	2.66169	0.88255	0.05714	0.1395	2.44127	0.54841	0.56775	0.29489	0.5194	0.56131	0.02407	0.49222	20.4512	3.01276	0.02853	0.443	15.5257	4.24778	0.04087	0.66278	16.2149	0.52051	0.1192	0.35372	2.96754	0.26837	0.06657	0.91461	13.7394	0.16579	0.08374	1.043	12.4547	1.2397	0.14551	0.83006	5.70453	0.29287	0.19985	0.54833	2.7437	0.96628	0.12277
	0.0758	0.32517	4.28988	0.341	0.16096	0.499	3.10017	0.88424	0.06907	0.15256	2.20886	0.65365	0.65877	0.39033	0.59252	0.54217	0.02899	0.5225	18.0208	1.67028	0.0263	0.45656	17.3595	2.5451	0.05543	0.77844	14.0435	0.47701	0.15047	0.35456	2.35625	0.27944	0.06267	0.9575	15.2787	0.16661	0.07771	0.979	12.5976	1.33183	0.14492	0.93189	6.43027	0.32353	0.1576	0.65917	4.18262	0.82991	0.08663
	0.08528	0.34228	4.01361	0.28357	0.13905	0.52628	3.78485	0.87673	0.05878	0.18422	3.13429	0.61924	0.13665	0.38883	2.8455	0.68638	0.03324	0.601	18.08	1.07704	0.04082	0.51122	12.5248	1.99658	0.05675	0.03278	0.57758	2.40828	0.12219	0.25722	2.10504	0.22582	0.06872	1.10172	16.0327	0.16492	0.10588	1.08461	10.2442	1.34945	0.16221	1.26011	7.76819	0.33183	0.15973	0.665	4.16336	0.77331	0.1063
	0.07175	0.45811	6.38484	0.35572	0.15316	0.76272	4.97983	0.46616	0.06844	0.23956	3.50002	0.55626	0.1232	0.4705	3.81908	0.55769	0.03331	0.63911	19.1895	0.88375	0.04658	0.54283	11.653	1.76474	0.08979	0.06228	0.69363	1.22067	0.13423	0.27161	2.02351	0.23274	0.07892	1.2495	15.8327	0.1728	0.11953	1.24806	10.441	1.56266	0.1621	1.59567	9.84398	0.33023	0.08592	0.27339	3.18197	0.55981	0.11107
	0.07198	0.51711	7.18419	0.34314	0.03119	0.32583	10.4467	0.3243	0.07772	0.30289	3.89738	0.48931	0.10222	0.61172	5.98423	0.52296	0.03393	0.685	20.1905	0.67982	0.05793	0.70861	12.2315	0.78117	0.11362	0.07083	0.62343	1.09104	0.12141	0.64206	5.28836	0.14708	0.04778	0.51344	10.747	0.24644	0.08261	0.54783	6.63121	0.38361	0.14153	1.37911	9.744	0.37715	0.08479	0.29072	3.42867	0.54244	0.11095
	0.07421	0.68956	9.29228	0.2947	0.03091	0.49206	15.9194	0.65919	0.08386	0.35972	4.28958	0.45614	0.104	0.644	6.19257	0.50023	0.03325	0.73289	22.0426	0.5151	0.05695	0.80256	14.0923	0.76297	0.08128	0.06183	0.76071	1.71166	0.18399	0.6445	3.50291	0.16047	0.05342	0.63167	11.8247	0.26146	0.0848	0.56044	6.60878	0.39191	0.15158	1.45889	9.62428	0.35263	0.08197	0.90317	11.0181	0.88537	0.10702
	0.07461	0.77444	10.3803	0.23684	0.02732	0.10411	3.81112	0.52993	0.09461	0.37961	4.01244	0.44492	0.12418	0.69711	5.61362	0.50608	0.03455	0.81517	23.5957	0.40197	0.06493	0.90478	13.9337	0.78711	0.09978	0.06206	0.62195	1.57654	0.10191	0.51267	5.03051	0.14837	0.05107	0.76544	14.9884	0.21281	0.09531	0.53728	5.63742	0.40899	0.17259	1.70694	9.88997	0.3903	0.09682	1.01683	10.5023	1.01561	0.11656
	0.08196	0.95744	11.6823	0.22584	0.02557	0.12956	5.06611	0.39459	0.10904	0.38139	3.49786	0.46149	0.13909	0.66061	4.74941	1.21137	0.04843	0.8515	17.5816	0.37618	0.02988	0.33711	11.2809	3.58784	0.04747	0.10917	2.29951	1.66419	0.14216	0.54483	3.83255	0.1528	0.06085	0.797	13.097	0.1939	0.10109	0.58111	5.74845	0.44261	0.17614	1.70822	9.69836	0.40574	0.08942	1.16333	13.0096	0.92175	0.07186
	0.13965	0.69778	4.99677	0.22454	0.08235	0.43383	5.26847	0.20678	0.15579	0.43644	2.8015	0.47627	0.13062	0.74133	5.67529	1.01574	0.04336	0.886	20.4314	0.36544	0.03402	0.42017	12.3518	2.02776	0.05839	0.20956	3.5889	1.06496	0.13051	0.61756	4.73177	0.14301	0.09547	1.61556	16.9226	0.15533	0.08874	0.41278	4.65129	0.52602	0.191	1.711	8.95807	0.35131	0.08164	1.23633	15.1436	0.81878	0.06431
	0.1497	0.85183	5.69043	0.22803	0.10337	0.50439	4.87934	0.23085	0.09696	0.27383	2.82412	1.60556	0.11345	0.98967	8.72339	0.70476	0.05233	0.89272	17.06	0.36983	0.052	0.6625	12.7404	1.88829	0.08224	0.39828	4.84279	0.63329	0.1339	0.659	4.92173	0.13822	0.09863	2.00883	20.367	0.14784	0.11377	1.201	10.5565	0.27307	0.19355	1.7945	9.27152	0.39416	0.0831	1.34556	16.1914	0.80667	0.07884
	0.14906	1.03778	6.96235	0.24968	0.14011	0.61094	4.3605	0.20315	0.10308	0.28578	2.7723	1.4114	0.10964	0.49567	4.52084	0.53973	0.05829	0.93328	16.0108	0.35528	0.06613	0.95933	14.5061	0.83886	0.09564	0.50522	5.28229	0.56272	0.13469	0.5185	3.8496	0.2184	0.096	2.03317	21.1789	0.14753	0.12914	0.613	4.74677	0.33277	0.10718	0.44828	4.18251	0.26708	0.04719	0.51539	10.9217	0.5528	0.12473
	0.04996	0.68372	13.6854	0.23357	0.14869	0.64561	4.34207	0.21151	0.06798	0.33933	4.99181	0.47957	0.12543	0.60833	4.85009	0.48691	0.05808	0.94717	16.3073	0.38164	0.03125	0.32733	10.4747	2.90117	0.09223	0.05061	0.54873	1.355	0.12392	0.97944	7.90371	0.16684	0.09775	2.12467	21.7347	0.1472	0.13234	0.61694	4.66175	0.33749	0.11465	0.60772	5.30069	0.35112	0.05699	0.47761	8.38024	0.33316	0.13315
	0.06339	0.79778	12.5853	0.24755	0.29138	0.66489	2.28189	0.20975	0.06694	0.40683	6.07725	0.42209	0.39803	0.21717	0.5456	1.63175	0.03346	0.59361	17.7425	1.32026	0.03337	0.36489	10.9357	1.82568	0.08443	0.06056	0.71719	1.79309	0.1414	1.33672	9.45354	0.12144	0.10463	2.21628	21.1815	0.14842	0.1522	1.41389	9.28965	0.34807	0.16478	1.67956	10.1925	0.41953	0.05364	0.48206	8.98709	0.32661	0.18511
	0.09152	0.98611	10.7743	0.21442	0.16341	1.40989	8.62782	0.1752	0.08083	0.43233	5.34868	0.42225	0.13907	0.31394	2.25739	1.20656	0.04601	0.63417	13.7847	1.17797	0.03088	0.42094	13.6302	1.28859	0.05868	0.05833	0.99404	1.22913	0.13577	1.02989	7.58571	0.18856	0.02372	0.26344	11.108	0.22116	0.17772	1.52594	8.58612	0.36722	0.13965	1.73622	12.4322	0.45159	0.04764	0.54078	11.3525	0.27501	0.18149
	0.08242	1.00411	12.1832	0.21535	0.11993	1.43689	11.9812	0.14883	0.08431	0.48478	5.7499	0.48986	0.12273	0.34461	2.8078	0.87185	0.04597	0.68694	14.944	1.04359	0.03928	0.43656	11.113	1.20575	0.06441	0.22	3.41561	0.30464	0.16585	1.23572	7.45088	0.17764	0.04886	0.28239	5.7794	0.31003	0.18856	1.53461	8.13848	0.37004	0.13757	1.75728	12.7741	0.48321	0.05044	0.55811	11.0656	0.27108	0.09604
	0.10394	1.12161	10.7905	0.22094	0.13487	1.497	11.0994	0.12606	0.08973	0.52111	5.80774	0.45681	0.11627	0.37128	3.1931	0.76146	0.04387	0.69989	15.9554	0.90464	0.04877	0.48494	9.94418	1.24512	0.09798	0.19372	1.97719	0.45851	0.1832	1.34989	7.36836	0.16009	0.04351	0.30494	7.00795	0.29454	0.18251	1.35422	7.41985	0.51281	0.12929	1.80511	13.9614	0.51292	0.06564	0.58739	8.94845	0.27884	0.12079
	0.08789	1.21972	13.8777	0.36986	0.14302	1.61417	11.2863	0.12806	0.11682	0.52294	4.47666	0.46817	0.19617	0.33228	1.69383	1.95534	0.05375	0.71844	13.3663	0.88873	0.06467	0.75172	11.6246	0.95549	0.04803	0.18983	3.9521	1.1678	0.13672	1.55456	11.3705	0.15371	0.04487	0.34633	7.71831	0.27864	0.1923	1.39172	7.23734	0.21021	0.12563	1.82378	14.5165	0.51334	0.05539	0.65256	11.7816	0.308	0.08431
	0.10702	1.33206	12.4466	0.40419	0.1635	1.76311	10.7833	0.1367	0.13947	0.57039	4.08968	0.44785	0.13171	0.35294	2.67962	1.71812	0.06408	0.92272	14.399	0.60596	0.0638	0.95667	14.9948	0.89817	0.05057	0.20128	3.98056	1.16581	0.12388	1.83456	14.809	0.13419	0.05837	0.35117	6.01672	0.31647	0.19799	1.46378	7.39311	0.23122	0.12683	1.83789	14.4914	0.51631	0.05955	0.72211	12.1265	0.32494	0.09323
	0.11832	0.49311	4.16769	0.62786	0.11978	0.18822	1.57145	0.78061	0.14972	0.35872	2.39594	0.45558	0.10644	0.38211	3.59	1.42754	0.06199	1.07611	17.3597	0.45308	0.04432	0.31778	7.17062	3.02807	0.05317	0.23917	4.49798	0.80832	0.12952	2.139	16.5153	0.13647	0.0734	0.33233	4.52742	0.34564	0.13631	0.76339	5.60032	0.19322	0.1239	1.83183	14.7843	0.52518	0.05744	0.81983	14.2723	0.70769	0.10307
	0.12369	0.60933	4.92622	0.50273	0.10429	0.16044	1.53844	1.2164	0.13077	0.45306	3.46447	0.38022	0.06559	0.35278	5.37846	0.99756	0.07422	1.14283	15.3975	0.36572	0.03723	0.33483	8.99284	2.51517	0.06858	0.27867	4.06324	0.69783	0.12739	2.15794	16.9399	0.13462	0.09957	0.32872	3.30136	0.37962	0.09535	0.52067	5.46073	0.21084	0.13959	1.95372	13.9964	0.58095	0.04795	0.86578	18.0549	0.69302	0.10594
	0.07981	0.12256	1.53563	0.98382	0.10702	0.233	2.17722	1.37421	0.10757	0.6725	6.25172	0.27607	0.0578	0.134	2.3184	0.98587	0.04021	0.29411	7.31462	3.6088	0.03542	0.40783	11.5153	1.64108	0.06662	0.307	4.6084	0.66534	0.12326	2.17528	17.6476	0.13664	0.07222	0.13417	1.85784	0.24156	0.1304	0.525	4.02613	0.25822	0.2146	3.3865	15.7802	0.82107	0.10322	1.13089	10.956	0.73749	0.13587
	0.07488	0.13117	1.75178	0.71105	0.15293	0.33383	2.18287	0.31025	0.08198	0.848	10.3437	0.25787	0.03992	0.13722	3.43717	0.89126	0.05258	0.29856	5.67798	2.64011	0.03138	0.4355	13.8768	1.01613	0.06379	0.35278	5.53008	0.55241	0.14475	2.25689	15.592	0.12719	0.076	0.13633	1.79386	0.23475	0.1304	0.5265	4.03754	0.42766	0.05964	2.57494	43.1731	0.56761	0.03689	0.81078	21.9785	0.58738	0.12666
	0.14401	0.71994	4.9993	0.19918	0.14713	0.30372	2.06438	0.36025	0.05656	0.32067	5.66984	1.19168	0.04234	0.17361	4.10012	0.57484	0.04451	0.31917	7.17065	1.88319	0.0346	0.52039	15.0401	0.99527	0.07738	0.41189	5.32325	0.52128	0.14322	2.32689	16.2464	0.12159	0.07147	0.15367	2.15019	0.20139	0.12367	0.60406	4.88449	0.46173	0.06881	2.42844	35.2934	0.58151	0.05138	0.3905	7.59987	0.36287	0.16448
	0.15132	0.75017	4.95741	0.18719	0.21671	0.35956	1.65913	0.4201	0.07368	0.37861	5.13852	0.98781	0.04313	0.22856	5.29942	0.48569	0.05197	0.40022	7.70142	1.15781	0.0649	0.54989	8.47286	1.05119	0.07796	0.48178	6.18011	0.46958	0.15658	2.3085	14.7429	0.14034	0.10113	0.17256	1.70632	0.22246	0.09508	0.38333	4.03162	0.30722	0.08417	1.76139	20.9273	0.61516	0.06491	0.50622	7.79934	0.37576	0.12199
	0.12933	0.72561	5.6104	0.17265	0.17254	0.43322	2.51083	0.38099	0.08838	0.47661	5.39305	0.65254	0.01988	0.16539	8.31743	0.2534	0.04521	0.49689	10.9902	0.88099	0.07575	0.65956	8.707	0.86405	0.1014	0.52928	5.21972	0.454	0.11042	2.10083	19.0253	0.15031	0.09615	0.22106	2.29907	0.29344	0.05008	0.34906	6.96946	0.40299	0.08911	3.13078	35.1343	0.73618	0.1823	0.43006	2.35903	0.47382	0.18781
	0.18963	0.70739	3.73039	0.1927	0.17139	0.351	2.04791	0.44108	0.07638	0.29606	3.87584	0.7381	0.0157	0.30272	19.2808	0.15487	0.05635	0.56394	10.0087	0.78866	0.03312	0.35444	10.7029	1.35358	0.0401	0.20783	5.18283	1.77767	0.12667	2.30589	18.2036	0.13118	0.16545	0.27383	1.6551	0.30879	0.04368	0.28611	6.55011	0.4298	0.09076	3.39472	37.4046	0.80519	0.10013	0.249	2.48674	0.33897	0.12498
	0.1119	1.83406	16.3904	0.29241	0.22497	0.372	1.65359	0.43156	0.09553	0.36322	3.80217	0.64311	0.04966	0.63583	12.8046	0.5168	0.06618	0.58444	8.83173	0.80066	0.03407	0.39189	11.5036	1.16961	0.03394	0.27928	8.22931	1.42397	0.05546	2.0375	36.7368	0.11116	0.03532	0.38989	11.0389	0.27482					0.07757	3.32189	42.8248	0.85237	0.06358	0.4725	7.43214	0.26631	0.13201
	0.12375	1.85522	14.9916	0.28706	0.16537	0.19944	1.20602	0.72301	0.06026	0.1495	2.48111	0.80782	0.05157	0.75317	14.6059	0.4079	0.06627	0.6095	9.19717	0.81027	0.03212	0.42411	13.2053	0.95469	0.03303	0.29789	9.01944	1.20432	0.05549	0.70694	12.7393	0.242	0.04051	0.46522	11.484	0.28257					0.08598	3.33461	38.7844	0.79791	0.07101	0.58211	8.19716	0.31839	0.13666
					0.12114	0.20517	1.69361	0.73103	0.07174	0.17956	2.50295	0.83332	0.05682	0.81172	14.2857	0.34589	0.0303	0.40683	13.4265	7.15042	0.03628	0.57011	15.7127	0.43063	0.04051	0.32933	8.1306	0.92826	0.07012	0.83767	11.9465	0.25254	0.05176	0.56661	10.9479	0.30329					0.1823	0.76028	4.17037	0.20179	0.07658	0.64406	8.41075	0.34506	0.13728
					0.086	0.31317	3.64163	0.45543	0.08551	0.26006	3.0412	0.60669	0.06586	1.09144	16.5726	0.23974	0.02408	0.43067	17.8877	4.7795	0.03383	0.64539	19.0755	0.43961	0.04106	0.37822	9.21158	0.79086	0.1046	0.96344	9.21087	0.23148	0.05266	0.60711	11.5294	0.32299					0.12176	1.00094	8.22063	0.25131	0.10976	0.6905	6.2912	0.4093	0.14127
					0.07709	0.329	4.26768	0.43312	0.08124	0.28633	3.52451	0.47458	0.04119	0.346	8.40037	0.90279	0.05586	0.39456	7.06296	4.57094	0.02423	0.52789	21.7882	0.86638	0.05199	0.41056	7.89609	0.54767	0.0786	0.99044	12.6018	0.22547	0.06276	0.65883	10.4981	0.34999					0.14784	0.76939	5.20417	0.26985	0.04832	1.10378	22.8453	0.70714	0.13714
					0.06486	0.355	5.47346	0.3509	0.0775	0.32194	4.15403	0.47622	0.04175	0.39111	9.36804	0.72851	0.05938	0.50894	8.57161	3.36766	0.02258	0.56844	25.171	0.30246	0.06078	0.45711	7.52038	0.47031	0.08268	1.00972	12.2128	0.19115	0.06875	0.707	10.2829	0.36998					0.16118	0.9735	6.03995	0.26296	0.04208	1.54622	36.743	0.84809	0.15159
					0.08203	0.45561	5.55441	0.26746	0.10236	0.52017	5.08179	0.41229	0.04694	0.45733	9.74335	0.61982	0.04842	0.60422	12.4796	2.04839	0.02383	0.81533	34.2098	0.21875	0.06629	0.47117	7.10818	0.46518	0.09753	0.98106	10.0593	0.1811	0.09311	0.73044	7.84529	0.42359					0.25607	1.42878	5.57966	0.30297	0.14662	2.33906	15.9533	0.95426	0.15586
					0.08567	0.49922	5.82757	0.36619	0.07002	0.34139	4.87546	1.19393	0.05408	0.51222	9.4709	0.44308	0.04205	0.60567	14.404	0.85921	0.02835	0.85456	30.143	0.22664	0.07592	0.52667	6.93708	0.47625	0.05355	0.61539	11.4912	0.31951	0.08407	0.539	6.41168	0.28056					0.25957	1.434	5.52446	0.29777	0.15948	2.53867	15.9184	1.02554	0.15882
					0.06367	0.52872	8.3043	0.48433	0.07339	0.40283	5.48924	0.63682	0.07995	0.65722	8.22042	0.33358	0.03463	0.71594	20.6739	0.75187	0.04125	0.85517	20.7294	0.24095	0.08554	0.52961	6.19167	0.46519	0.05608	0.74272	13.2448	0.28818	0.09856	0.53906	5.46935	0.28491									0.11529	2.56528	22.2516	1.03746	0.08697
					0.03552	0.25711	7.23767	0.60283	0.07193	0.46661	6.48711	0.64469	0.0387	0.31656	8.17962	0.56422	0.03862	0.5705	14.7734	0.3826	0.02027	0.1655	8.16612	0.2171	0.03534	0.32517	9.20012	0.76077	0.05444	0.87306	16.036	0.26241	0.12523	0.68206	5.44638	0.28329									0.10169	2.71211	26.6706	1.05718	0.10895
					0.02616	0.51078	19.525	0.52795	0.07576	0.54144	7.14661	0.56764	0.03194	0.36111	11.3071	0.49705	0.04254	0.524	12.3185	0.31958	0.0162	0.22472	13.8717	0.17566	0.04565	0.34239	7.50066	0.71359	0.05604	0.66244	11.8215	0.22068	0.11454	0.80706	7.04589	0.28087									0.10023	2.8805	28.7399	1.06308	0.08129
					0.02569	0.65317	25.4263	0.40481	0.08917	0.6055	6.79059	0.50495	0.03613	0.35806	9.9093	0.39351	0.0499	0.61428	12.3095	0.28103	0.0175	0.26494	15.1397	0.13611	0.05033	0.43744	8.69157	0.43985	0.08429	0.79089	9.38345	0.23429	0.10587	0.825	7.7924	0.27671									0.06795	2.67194	39.3234	0.67408	0.08115
					0.06331	0.05278	0.83358	1.32691	0.09319	0.77156	8.27961	0.40567	0.03445	0.40189	11.6646	0.31003	0.0355	0.6525	18.3822	0.25433	0.02098	0.28994	13.8178	0.13116	0.06667	0.28817	4.3225	0.39212	0.09216	0.50944	5.52789	0.15983	0.14066	0.84511	6.0083	0.27249									0.07426	2.67683	36.0448	0.69006	0.08393
					0.07217	0.05983	0.82906	1.23554	0.10201	0.80367	7.87825	0.35026	0.03853	0.48872	12.6836	0.21048	0.03394	0.68267	20.1141	0.2486	0.01075	0.33411	31.0801	0.19764	0.06944	0.33394	4.80942	0.32412	0.10869	0.53428	4.91546	0.16735	0.05133	0.21006	4.09199	0.18286									0.07786	2.75211	35.3471	0.77523	0.08251
					0.08523	0.06911	0.81089	1.11497	0.11934	0.97539	8.17342	0.33991	0.02491	0.45017	18.0688	0.22503	0.01858	0.26217	14.1076	0.46334	0.02055	0.10583	5.15004	0.52271	0.05599	0.897	16.0206	0.4237	0.13196	0.60067	4.5519	0.16237	0.05858	0.80678	13.7732	0.16767									0.09696	2.58133	26.6233	0.77281	0.08485
					0.12599	0.0955	0.75798	0.66915	0.11858	0.98206	8.2815	0.32708	0.03114	0.50628	16.2581	0.18688	0.0119	0.28217	23.7115	0.36652	0.03318	0.11717	3.53089	0.45033	0.06705	0.13	1.93885	1.01283	0.20262	0.68106	3.36126	0.1857	0.05545	0.84094	15.1657	0.17935									0.07585	2.73867	36.1057	0.82095	0.0937
					0.06847	0.20389	2.97796	0.42154	0.1262	1.04728	8.2983	0.35005	0.03027	0.61156	20.2066	0.2057	0.01975	0.305	15.443	0.22646	0.02425	0.12661	5.22108	0.40508	0.05818	0.14478	2.4883	0.83479	0.06343	0.64606	10.1847	0.1127	0.05712	0.95239	16.6735	0.19776									0.05441	1.39417	25.6245	0.7253	0.14966
					0.07621	0.25122	3.29662	0.37711	0.06279	0.22217	3.53801	1.13846	0.05128	0.35856	6.99148	0.89217	0.03024	0.35033	11.5862	0.17226	0.03733	0.17267	4.625	0.43011	0.08	0.16606	2.07569	0.75584	0.08992	0.89428	9.94485	0.16205	0.06894	0.99406	14.4197	0.19438									0.08418	1.63356	19.405	0.75245	0.14463
					0.07839	0.27522	3.51083	0.364	0.05946	0.24367	4.09784	1.00103	0.04693	0.45783	9.75663	0.54352	0.03153	0.38317	12.1512	0.17374	0.04022	0.18756	4.66363	0.50519	0.08892	0.20867	2.34677	0.45055	0.09373	0.95078	10.1437	0.16526	0.09229	0.98172	10.6374	0.22092									0.10495	1.85756	17.6989	0.79523	0.16121
					0.09292	0.28178	3.03251	0.39349	0.05943	0.25828	4.34562	0.66021	0.04159	0.57728	13.8803	0.50614	0.03418	0.40961	11.9828	0.15051	0.03803	0.20228	5.31843	0.6453	0.06835	0.24056	3.51962	0.38107	0.12109	0.95744	7.90697	0.15712	0.1027	1.01011	9.83546	0.24047									0.11321	2.01561	17.8044	0.81716	0.15414
					0.09864	0.30978	3.14056	0.43245	0.05651	0.28189	4.98797	0.5831	0.06105	0.70789	11.5953	0.29956	0.05807	0.38717	6.66716	0.64732	0.04195	0.20222	4.82055	0.81231	0.05688	0.78689	13.8331	0.26605	0.12172	0.904	7.42698	0.14796	0.05397	1.89422	35.0977	0.24936									0.12059	2.111	17.5051	0.80976	0.15915
					0.11229	0.37394	3.33031	0.4542	0.05502	0.31889	5.7956	0.58866	0.05286	0.33733	6.38115	1.25144	0.04498	0.42778	9.51024	0.50906	0.0323	0.18367	5.68627	0.59427	0.0663	0.84756	12.7836	0.24782	0.13336	0.91711	6.87714	0.14758	0.06146	1.96428	31.9582	0.23157									0.15448	3.45078	22.3376	0.58087	0.08432
					0.12401	0.5285	4.26162	0.53616	0.05998	0.33994	5.66764	0.52304	0.03445	0.38317	11.1225	0.86194	0.04857	0.45733	9.41686	0.4748	0.03755	0.19906	5.30108	0.55529	0.07906	0.77706	9.8281	0.25049	0.06601	0.74333	11.2617	0.20528	0.05593	1.82422	32.6177	0.24827									0.15525	3.66906	23.6329	0.59772
					0.15549	0.56194	3.61395	0.51725	0.06232	0.36561	5.86624	0.47931	0.04535	0.51778	11.4174	0.47853	0.0497	0.48006	9.65882	0.46053	0.02125	0.44956	21.1556	0.85456	0.13232	0.80811	6.10731	0.24736	0.07162	0.79494	11.099	0.20162	0.07125	1.74606	24.5046	0.30496									0.13275	3.10261	23.3723	0.62244
					0.07331	0.31989	4.36351	0.56276	0.05916	0.46661	7.88728	0.39787	0.04637	0.61206	13.1992	0.41248	0.06255	0.49533	7.91916	0.45391	0.0209	0.49361	23.6178	0.79022	0.09426	0.98989	10.5018	0.23089	0.08008	0.85528	10.6809	0.20307	0.07364	1.75933	23.8915	0.30012									0.15063	3.083	20.4671	0.63604
					0.07719	0.34456	4.46362	0.52163	0.06887	0.51044	7.41141	0.36842	0.04699	0.77033	16.3938	0.48203	0.0788	0.58744	7.45451	0.40132	0.0238	0.58744	24.6825	0.73099	0.07139	1.36189	19.0778	0.32285	0.09493	1.03428	10.8952	0.17804	0.04341	2.096	48.2817	0.41126									0.16338	3.129	19.1521	0.41145
					0.08102	0.41122	5.0757	0.44142	0.0727	0.53172	7.31427	0.34319	0.04354	0.83656	19.2155	0.43731	0.10247	0.83339	8.13276	0.32275	0.02232	0.71211	31.8984	0.94626	0.08477	1.63089	19.2398	0.2833	0.17462	0.22411	1.28343	0.32022	0.04922	2.19561	44.61	0.41743									0.1325	3.14528	23.7382	0.40231
					0.07925	0.42783	5.3985	0.41809	0.08156	0.62572	7.67162	0.30264	0.02726	0.21744	7.97601	2.42962	0.02422	0.52644	21.732	3.48839	0.01686	0.17628	10.456	1.68655	0.10146	1.87567	18.4861	0.26262	0.18768	0.26739	1.4247	0.31923	0.05414	2.47161	45.6481	0.42289									0.10538	1.74756	16.5831	0.31557
					0.08796	0.44872	5.10115	0.39692	0.05085	0.92911	18.2731	0.58937	0.02507	0.23422	9.34127	1.60882	0.02221	0.544	24.4889	2.71831	0.01935	0.21922	11.3293	1.41472	0.09442	1.60111	16.9569	0.32401	0.20645	0.59828	2.8979	0.16095	0.04301	2.27578	52.9152	0.45576									0.10205	1.8175	17.8098	0.33419
					0.10397	0.45533	4.37955	0.38607	0.06324	0.99	15.6557	0.37302	0.02799	0.28056	10.0235	1.09878	0.0229	0.57772	25.228	1.94178	0.02802	0.30567	10.9102	0.5969	0.06074	0.14089	2.31965	0.63087	0.06701	0.06806	1.01558	0.31495	0.04341	2.47861	57.0991	0.46432									0.14867	0.91244	6.13733	0.21802
					0.09417	0.50939	5.40939	0.35951	0.04852	1.04572	21.5522	0.32049	0.04086	0.32994	8.07411	0.71539	0.03857	0.63017	16.3397	1.00853	0.01085	0.21844	20.1331	0.30548	0.0503	0.14544	2.89154	0.55328	0.08266	0.07739	0.93628	0.32934	0.05527	2.50661	45.3523	0.42052									0.11044	0.49656	4.49612	0.18291
					0.10689	0.59367	5.55416	0.37297	0.05646	1.12417	19.9096	0.31353	0.05476	0.42394	7.74195	0.49889	0.047	0.66911	14.2372	0.82003	0.00755	0.22072	29.2347	0.38785	0.06763	0.15472	2.28766	0.53691	0.07297	0.11061	1.51594	0.36125	0.06226	2.32867	37.4022	0.35753									0.1784	2.45322	13.7513	0.27871
					0.07421	0.373	5.02652	0.74828	0.05484	1.21111	22.0862	0.30875	0.07312	0.47478	6.49299	0.46837	0.0439	0.73711	16.7902	0.67237	0.00775	0.31322	40.4158	0.34676	0.08056	0.17717	2.19914	0.49877	0.08028	0.20378	2.53844	0.46145	0.06172	2.43833	39.5085	0.3459									0.19739	2.53344	12.8348	0.28141
					0.0793	0.41933	5.28783	0.60752	0.0666	1.45089	21.7857	0.30509	0.06871	0.47706	6.94331	0.41867	0.04419	0.82511	18.6731	0.55401	0.0092	0.34806	37.8321	0.34183	0.07786	0.18083	2.32267	0.626	0.15378	0.28372	1.84498	0	0.06795	2.71794	40.0016	0.34936									0.19616	2.72994	13.9167	0.2875
					0.08426	0.44839	5.32139	0.54524	0.0919	1.46844	15.9788	0.33026	0.07013	0.54661	7.79446	0.37286	0.06357	0.97972	15.4122	0.45428	0.0136	0.42639	31.3521	0.34729	0.07519	0.18806	2.50108	0.70983	0.13658	0.36278	2.65617	0.1863	0.07037	2.91661	41.4466	0.3508
					0.07944	0.50611	6.37128	0.46162	0.12548	1.72194	13.7224	0.33295	0.04414	0.48683	11.0301	1.52122	0.02425	0.13328	5.49599	1.37274	0.02213	0.12611	5.69779	0.86224	0.10326	0.20756	2.00997	0.70408	0.16167	0.39011	2.41307	0.192	0.08202	3.21806	39.2348	0.34269
					0.07798	0.512	6.56547	0.43901	0.06214	0.20483	3.29646	0.8676	0.04977	0.48828	9.80973	1.12621	0.02345	0.15683	6.68799	1.34521	0.02663	0.1285	4.82478	0.73265	0.10731	0.24456	2.27894	0.5311	0.15057	0.43228	2.87086	0.18297	0.07042	0.32778	4.65438	0.29158
					0.0737	0.52072	7.06545	0.42222	0.06735	0.29344	4.35687	0.63859	0.04885	0.50628	10.3636	0.92226	0.02882	0.21133	7.3339	0.51814	0.02045	0.14678	7.1774	0.84621	0.11071	0.29756	2.68773	0.48062					0.10798	0.36556	3.38541	0.2943
					0.0842	0.54844	6.51342	0.42897	0.07303	0.38661	5.29352	0.52183	0.04197	0.24433	5.82208	1.18602	0.03231	0.22133	6.85052	0.50293	0.02958	0.16578	5.60376	0.74289	0.06929	0.656	9.46767	0.22236					0.10041	0.3795	3.77943	0.28916
					0.0858	0.61944	7.21992	0.42508	0.07455	0.48439	6.49782	0.27104	0.04463	0.27006	6.05132	0.92496	0.02887	0.47056	16.301	0.55262	0.04705	0.27061	5.75192	1.15353	0.09218	0.66278	7.19027	0.25136					0.10562	0.45133	4.2732	0.34499
					0.08984	0.71078	7.91153	0.42193	0.07666	0.57144	7.45474	0.19598	0.04038	0.32061	7.94019	0.70732	0.03623	0.50322	13.8889	0.48323	0.04588	0.27867	6.07347	1.15942	0.09056	0.66206	7.31089	0.26527					0.05227	0.67783	12.9685	0.46548
					0.06284	0.57178	9.0986	0.59673	0.08375	0.64872	7.74623	0.19277	0.03974	0.33917	8.5336	0.73235	0.03908	0.5555	14.2151	0.44763	0.04487	0.31761	7.07866	0.75049	0.08167	0.71878	8.80109	0.22279					0.06114	0.72539	11.8638	0.5282
					0.07232	0.64222	8.88085	0.47172	0.13446	0.81506	6.06157	0.2803	0.10024	0.36228	3.61399	1.5958	0.03326	0.74267	22.3289	0.6941	0.05335	0.44522	8.34493	0.52312	0.04548	0.17467	3.84023	0.62742					0.07834	0.78361	10.0028	0.58649
					0.07378	0.72178	9.78292	0.3799	0.07591	1.48361	19.5442	0.60896	0.07826	0.42817	5.47082	1.35579	0.02975	1.25511	42.1862	0.54565	0.10738	0.09122	0.8495	1.47549	0.05912	0.21456	3.62936	0.43462					0.08744	0.89117	10.1912	0.64281
					0.0722	0.77622	10.7504	0.32812	0.11385	1.5785	13.8651	0.44775	0.08545	0.46133	5.39887	1.35709	0.02525	1.28711	50.9671	0.50828	0.0351	0.04883	1.39126	0.62361	0.07736	0.22867	2.95582	0.4146					0.11281	0.29428	2.60857	0.36055
					0.07692	0.82661	10.7468	0.29695	0.10559	1.68656	15.9726	0.28868	0.07602	0.58694	7.72089	1.00564	0.0211	0.58572	27.7565	0.20243	0.04508	0.0495	1.09797	0.64346	0.0786	0.30922	3.93427	0.37872					0.16771	0.24611	1.46744	0.4405
					0.08808	0.91617	10.4012	0.28175	0.2137	1.74167	8.15014	0.29541	0.07075	0.70706	9.99422	0.83903	0.02495	0.59722	23.9409	0.2307	0.04422	0.05756	1.30167	0.57837	0.08459	0.41833	4.94535	0.39017					0.16568	0.24667	1.48882	0.44571
					0.08893	0.96211	10.8188	0.27218	0.07367	0.34278	4.65289	1.75772	0.06365	0.79856	12.5464	0.77948	0.03598	1.13483	31.5412	1.1274	0.06353	0.06572	1.03445	0.48107	0.04208	0.84	19.9616	0.48664					0.15262	0.27183	1.78107	0.4524
					0.08086	1.04094	12.873	0.2712	0.06696	0.37733	5.63524	1.17042	0.07623	0.77289	10.1392	0.46423	0.0187	0.28528	15.2555	0.99524	0.05987	0.07661	1.2797	0.51782	0.0508	0.7645	15.0501	0.25828					0.08428	0.69744	8.27484	0.2659
					0.08686	1.082	12.4563	0.27327	0.06727	0.51861	7.70911	0.69719	0.06464	0.91961	14.2273	0.38615	0.03123	0.32722	10.4786	0.65487	0.0606	0.085	1.40264	0.51064	0.08187	0.72567	8.86343	0.41656					0.09368	0.74078	7.90761	0.27243
					0.08617	1.22161	14.1761	0.27478	0.07091	0.57878	8.1622	0.63677	0.16972	0.34928	2.05793	2.96844	0.02532	0.37361	14.7575	0.33107	0.07575	0.08989	1.18665	0.44325	0.09985	0.76	7.61141	0.424					0.14324	0.73678	5.14365	0.27605
					0.09786	1.44806	14.7969	0.28691	0.0807	0.62633	7.76103	0.59391	0.11762	0.34939	2.97043	3.00986	0.02418	0.37839	15.6467	0.33653	0.09141	0.13361	1.46172	0.55828	0.06406	0.25483	3.97791	0.47106					0.10936	0.51278	4.6888	0.20856
					0.09326	1.65189	17.7124	0.46847	0.09674	0.69117	7.14471	0.43757	0.11032	0.44372	4.02215	1.60496	0.02478	0.32167	12.9805	1.89356	0.07472	0.15222	2.03719	0.87416	0.10379	0.25272	2.43489	0.52127					0.14794	0.53072	3.58748	0.21882
					0.07051	0.39678	5.62754	0.85485	0.13323	0.77017	5.78061	0.38342	0.08701	0.45561	5.23657	1.37657	0.02837	0.35183	12.4031	1.48973	0.03336	0.08278	2.48162	0.8389	0.08326	0.27956	3.3576	0.49119					0.14	0.53233	3.80251	0.21115
					0.06369	0.45933	7.21252	0.60123	0.11869	0.822	6.9255	0.42366	0.07977	0.47006	5.89261	1.34004	0.02643	0.38856	14.6995	1.36237	0.04082	0.11539	2.827	0.81503	0.07926	0.32322	4.0782	0.41929					0.06672	0.85628	12.8337	0.33311
					0.07095	0.5255	7.40631	0.51544	0.0723	0.56356	7.79445	0.50364	0.07332	0.50033	6.82428	1.48938	0.0374	0.43872	11.7305	1.14581	0.06163	0.11933	1.93614	0.66167	0.08849	0.40733	4.60316	0.32385					0.0723	0.795	10.9956	0.35224
					0.05826	0.51206	8.78961	0.50276	0.07888	0.71417	9.05374	0.3102	0.08196	0.51078	6.23239	1.66862	0.03467	0.49689	14.3333	1.03946	0.0307	0.10156	3.30841	1.61479	0.07464	0.60411	8.09401	0.25411					0.0764	0.83311	10.9045	0.37511
					0.05804	0.55356	9.53746	0.44923	0.09007	1.08222	12.0155	0.36409	0.08286	0.52344	6.31699	1.51076	0.04007	0.5375	13.4151	0.79709	0.03643	0.11133	3.0563	1.17414	0.07257	0.7045	9.7072	0.23734					0.11297	0.70561	6.24595	0.4318
					0.05613	0.3385	6.03068	1.5607	0.09738	1.18083	12.1259	0.37762	0.03973	0.30283	7.62303	3.69283	0.05536	0.57767	10.4354	0.73275	0.03446	0.12033	3.4924	1.01478	0.05528	0.32656	5.90772	0.36761					0.08603	0.7625	8.86334	0.2587
					0.05939	0.37867	6.37612	1.23001	0.11073	1.76372	15.9278	0.40544	0.04072	0.33983	8.34475	2.56764	0.04629	0.68467	14.7907	0.66274	0.04561	0.1425	3.12426	0.79906	0.07437	0.42928	5.7723	0.33454					0.13351	0.90328	6.76573	0.32161
					0.06183	0.41133	6.65264	0.96443	0.04318	0.84683	19.6123	0.59912	0.04272	0.36406	8.52186	2.24532	0.0446	0.76683	17.1922	0.47438	0.06536	0.15122	2.31383	0.63665	0.07805	0.36089	4.62385	0.50292					0.11976	0.96411	8.05064	0.36533
					0.06838	0.44139	6.455	0.84902	0.04063	0.9465	23.2956	0.48649	0.04976	0.37972	7.63139	1.43902	0.05785	0.81533	14.0929	0.382	0.09148	0.16222	1.7733	0.9015	0.10584	0.29178	2.75667	1.17693					0.11748	0.99572	8.476	0.41499
					0.06142	0.47728	7.7713	0.73108	0.05155	1.16183	22.5396	0.45425	0.05288	0.40856	7.72651	1.43699	0.05935	0.84694	14.2715	0.41296	0.03464	0.26239	7.5754	1.37819	0.07426	0.06744	0.90826	0.62127					0.11982	1.03267	8.6188	0.46532
					0.06295	0.52528	8.34441	0.65885	0.05437	1.20861	22.231	0.35543	0.05911	0.44528	7.53343	1.3732	0.07368	0.8975	12.1808	0.46135	0.03555	0.37133	10.4445	0.92773	0.09623	0.07711	0.80131	0.65103					0.09283	0.92472	9.96142	0.23159
					0.06477	0.6245	9.64199	0.53338	0.05742	1.216	21.1763	0.29307	0.05038	0.47522	9.43355	1.2226	0.03645	0.24694	6.77488	2.71942	0.03789	0.46517	12.2777	0.67717	0.13772	0.17828	1.29452	0.49148					0.08744	0.94472	10.8046	0.22764
					0.07466	0.65394	8.75869	0.50321	0.07247	1.25178	17.2733	0.2888	0.05705	0.54	9.46607	0.94532	0.02728	0.27394	10.0407	2.54231	0.06379	0.51806	8.12175	0.48004	0.07542	0.26961	3.57463	0.32415					0.08702	0.97522	11.2064	0.22391
					0.08348	0.72422	8.6749	0.46302	0.0563	0.46272	8.21848	0.39207	0.05538	0.5795	10.4636	0.98008	0.0325	0.30822	9.48376	1.53069	0.06379	0.63589	9.96816	0.45106	0.04613	0.24133	5.23119	0.3048					0.08455	0.9765	11.5495	0.22054
					0.08131	0.82544	10.1517	0.43452	0.05847	0.53567	9.16106	0.3678	0.06848	0.60311	8.80719	0.95727	0.04028	0.352	8.73977	1.20675	0.03779	0.57472	15.2097	2.21446	0.05518	0.30689	5.56164	0.26364					0.0862	0.98389	11.4147	0.22619
					0.07348	0.9325	12.6908	0.41669	0.06007	0.53878	8.96942	0.29724	0.06429	0.20456	3.18156	1.25309	0.04014	0.41694	10.388	1.05619	0.03738	0.57644	15.4195	1.51392	0.03463	0.20778	5.99936	0.3162					0.09812	1.02672	10.4645	0.22991
					0.00615	0.11167	18.1572	0.48533	0.05661	0.62761	11.087	0.31284	0.06147	0.21289	3.46312	0.97919	0.03504	0.46839	13.3659	0.86759	0.03782	0.19261	5.09329	1.17754	0.05788	0.25578	4.41895	0.25442					0.11606	1.14644	9.8778	0.23035
					0.01209	0.19811	16.3911	0.57711	0.01863	0.456	24.4769	0.22957	0.06378	0.24628	3.86163	0.66306	0.03227	0.52561	16.2896	0.69189	0.04455	0.12583	2.82454	1.2276	0.06382	0.30067	4.71141	0.20716					0.08198	1.14856	14.0096	0.18029
					0.01931	0.19633	10.1651	0.16128	0.01104	0.46944	42.5246	0.21522	0.05671	0.25906	4.56823	0.56842	0.04421	0.57406	12.9858	0.57857	0.05139	0.81839	15.9256	0.49565	0.06737	0.318	4.72003	0.21481					0.09561	1.30772	13.6778	0.1833
					0.02569	0.25511	9.93051	0.10799	0.13497	0.18522	1.37232	0.90795	0.05245	0.26	4.95708	0.57788	0.05267	0.64017	12.1542	0.50629	0.05616	0.86111	15.3343	0.48798	0.0468	0.64872	13.8618	0.16515					0.09146	1.24444	13.607	0.18388
					0.02171	0.31489	14.503	0.10327	0.15902	0.23194	1.45855	0.86382	0.07177	0.277	3.85944	0.55912	0.0522	0.72311	13.8522	0.51494	0.05754	0.9135	15.8746	0.45501	0.05107	0.73361	14.3645	0.19056					0.11011	1.31067	11.9031	0.19415
					0.01878	0.34678	18.4699	0.11147	0.21622	0.12511	0.57862	1.21888	0.10737	0.31811	2.96268	0.50774	0.0293	0.29406	10.036	2.44	0.05594	1.02572	18.3352	0.45817	0.05776	0.99267	17.1853	0.27499					0.13396	1.26133	9.41592	0.20681
					0.03588	0.25683	7.15828	0.13959	0.22339	0.18939	0.84779	0.76311	0.07265	0.37344	5.13999	3.44902	0.02673	0.35839	13.4061	1.338	0.08317	1.05422	12.6749	0.52839	0.08538	1.26167	14.7765	0.31777					0.1786	2.31556	12.9648	0.2322
					0.04449	0.36044	8.10192	0.16222	0.19903	0.26633	1.33814	0.69463	0.05396	0.37594	6.9666	2.77387	0.03122	0.44689	14.3157	1.20536	0.04182	0.14533	3.47549	1.67836	0.09202	1.09039	11.8492	0.30392					0.18087	1.78328	9.85933	0.23808
					0.04242	0.42278	9.96701	0.1572	0.19352	0.29439	1.52126	0.63036	0.04743	0.40017	8.43731	2.04693	0.03442	0.50439	14.6543	0.91964	0.04557	0.196	4.30139	1.06036	0.11665	1.21967	10.4554	0.29941					0.18713	1.72983	9.24404	0.2542
					0.04438	0.47872	10.7859	0.18665	0.1334	0.152	1.13945	1.21133	0.0451	0.42594	9.444	1.77417	0.02983	0.57433	19.2514	0.8963	0.06779	0.29589	4.36489	0.65114	0.04706	0.56306	11.9655	0.41612					0.18769	2.24411	11.9566	0.22732
					0.04623	0.53906	11.6613	0.27364	0.12644	0.17672	1.3977	1.00631	0.04762	0.44883	9.42557	1.39282	0.03399	0.62922	18.5135	0.95305	0.0912	0.38606	4.23329	0.43193	0.06244	1.15194	18.4491	0.24676					0.14029	3.23606	23.0664	0.40203
					0.06118	0.64578	10.5554	0.48278	0.14329	0.21972	1.53338	0.64685	0.05501	0.48844	8.87917	0.99124	0.03387	0.69456	20.5047	0.69917	0.09849	0.41978	4.26199	0.34938	0.06597	1.40694	21.327	0.21943					0.22885	1.74744	7.63571	0.4358
					0.03061	0.16217	5.29818	0.32061	0.12159	0.30106	2.47598	0.48997	0.05376	0.53678	9.98392	0.79884	0.04078	0.78078	19.1475	0.63471	0.11173	0.528	4.72555	0.36187	0.07209	0.27989	3.88242	1.2729					0.23811	0.617	2.59129	0.38536
					0.07587	0.23639	3.11588	0.23298	0.11247	0.37917	3.37129	0.42242	0.04949	0.55967	11.3077	0.72865	0.04366	0.83833	19.2013	0.63896	0.10595	0.54967	5.18783	0.33571	0.11516	0.21461	1.86353	0.45519					0.14784	0.4575	3.09457	0.24284
					0.07878	0.31367	3.98154	0.22006	0.11245	0.49828	4.43128	0.34311	0.05548	0.615	11.086	0.59303	0.0344	0.30478	8.85982	1.61001	0.05017	0.41661	8.30418	1.57036	0.07385	0.38639	5.23208	0.21805					0.17633	0.52911	3.00073	0.27512
					0.09574	0.33344	3.48267	0.24734	0.12315	0.57622	4.67908	0.32109	0.05334	0.65194	12.2228	0.5707	0.03085	0.33256	10.7798	1.33474	0.06483	0.39344	6.06874	0.98669									0.17495	0.56517	3.23052	0.25125
					0.0993	0.43211	4.35138	0.24598	0.10967	0.63744	5.81235	0.33194	0.05475	0.67183	12.272	0.53116	0.04054	0.35156	8.67242	0.96916	0.08396	0.46422	5.52917	0.92096									0.11504	0.67239	5.84502	0.27412
					0.11025	0.446	4.04534	0.27001	0.09799	0.70528	7.19734	0.38021	0.04818	0.22117	4.59065	3.89312	0.07022	0.38261	5.44861	0.88813	0.07544	0.57767	7.6576	0.55449									0.1194	0.674	5.64468	0.28426
					0.09334	0.49094	5.25998	0.29102	0.11281	0.75006	6.64909	0.38073	0.04895	0.2305	4.70845	2.73543	0.06686	0.41222	6.16541	0.76375	0.04075	0.1245	3.05542	1.76315									0.11501	0.74339	6.46353	0.27256
					0.0393	0.67233	17.1072	0.3757	0.12095	0.85033	7.03061	0.40612	0.04962	0.24422	4.9218	2.17282	0.04209	0.44856	10.6571	0.56399	0.04155	0.19078	4.59152	0.85432									0.14991	0.61456	4.09957	0.22565
					0.04373	0.81394	18.6112	0.31269	0.12565	0.97311	7.74455	0.47486	0.05209	0.25494	4.89417	1.88886	0.03732	0.45344	12.1513	0.54303	0.04059	0.39711	9.78462	0.31898									0.10878	1.12711	10.3614	0.26668
					0.05424	0.897	16.5364	0.28002	0.08378	0.68978	8.23285	0.72517	0.03927	0.27061	6.8914	1.55727	0.04937	0.47011	9.52284	0.6459	0.05002	0.43139	8.62428	0.28304									0.10864	1.17039	10.7726	0.28002
					0.05451	0.95567	17.5333	0.2634	0.08366	0.71956	8.60077	0.65098	0.03989	0.28833	7.22733	1.33205	0.05356	0.50822	9.48857	0.65349	0.05539	0.4735	8.54811	0.28393									0.13194	1.18511	8.98219	0.28169
					0.0578	0.98128	16.9775	0.26721	0.08007	0.79072	9.87481	0.62315	0.04487	0.32328	7.20535	1.1072	0.01987	0.41389	20.8333	1.79211	0.03113	0.22256	7.14813	0.30548
					0.0681	1.03633	15.2174	0.27725	0.08242	0.80494	9.76689	0.62302	0.047	0.36011	7.66214	1.05488	0.02017	0.44033	21.8347	1.37058	0.03847	0.27322	7.10283	0.25573
					0.06832	1.04589	15.3096	0.28735	0.07382	0.92961	12.5937	0.39894	0.04335	0.40578	9.3599	0.95509	0.02625	0.45089	17.1767	1.0214	0.04531	0.32683	7.21406	0.22757
					0.11428	0.96217	8.41967	0.34075	0.07833	0.99794	12.7408	0.38313	0.04616	0.44617	9.66466	0.95817	0.03153	0.40894	12.9686	0.81689	0.04779	0.36617	7.66161	0.20374
					0.1145	1.09239	9.54046	0.32294	0.09056	1.07867	11.9108	0.39758	0.05632	0.46961	8.33864	0.88064	0.03907	0.44867	11.4846	0.67827	0.04759	0.39539	8.30873	0.19223
					0.1342	1.30772	9.74458	0.30677	0.12697	0.04861	0.38286	0.66353	0.05672	0.52433	9.244	0.70457	0.04676	0.40783	8.72276	0.64243	0.0498	0.38844	7.79966	0.21123
					0.05754	0.6545	11.374	0.61045	0.13327	0.05167	0.3877	0.59849	0.0461	0.3875	8.40488	0.99319	0.04332	0.39622	9.14575	0.8331	0.06313	0.38956	6.17043	0.21849
					0.07029	0.77478	11.0228	0.48676	0.1341	0.06822	0.50875	0.52856	0.04505	0.39539	8.77668	0.7622	0.04897	0.06922	1.41366	2.83001	0.04325	0.22656	5.23841	0.51447
					0.06151	0.83911	13.6414	0.45265	0.14493	0.07861	0.54239	0.57566	0.04939	0.46861	9.48743	0.52866	0.0217	0.13267	6.11367	4.63232	0.04721	0.24494	5.18855	0.49135
					0.07296	0.97739	13.3965	0.40452	0.13348	0.09067	0.67924	0.6163	0.05192	0.56122	10.8088	0.41911	0.02612	0.14083	5.39247	3.35873
					0.08397	1.05889	12.6097	0.40185	0.14007	0.22883	1.63374	0.77463	0.05398	0.68983	12.7793	0.35977	0.0267	0.18706	7.00583	2.28231
					0.12999	1.47878	11.3761	0.34645	0.22328	0.12778	0.57229	0.73839	0.0591	0.78333	13.2538	0.38565	0.03003	0.20894	6.95708	1.94321
					0.10173	0.42644	4.19193	0.41904					0.05268	1.02622	19.4814	0.26441	0.12945	0.2425	1.87331	0.83896
					0.12199	0.4655	3.81602	0.40833					0.06879	1.15528	16.7954	0.24107	0.0411	0.29722	7.23168	0.65651
					0.11705	0.52033	4.44547	0.37977					0.05205	1.18483	22.764	0.64699	0.03528	0.33033	9.36299	0.58873
					0.1004	0.5785	5.76206	0.38296					0.04871	1.22744	25.1994	0.53434	0.05783	0.33533	5.79827	0.67064
					0.09906	0.62361	6.29505	0.38402					0.04824	1.268	26.2869	0.45879	0.06163	0.37006	6.00415	0.79423
					0.18035	0.60456	3.35214	0.40517					0.04648	1.36894	29.4528	0.39609	0.0723	0.34722	4.80252	0.62347
					0.11455	0.3005	2.62329	0.69049					0.05115	1.52056	29.7263	0.34638	0.08698	0.47117	5.41675	0.44708
					0.12457	0.33694	2.70491	0.66372					0.05412	1.64961	30.4785	0.2993	0.02837	0.14261	5.02742	2.55193
					0.11998	0.3595	2.99641	0.65734					0.06136	1.66411	27.1224	0.26467	0.03027	0.21867	7.22467	0.5892
					0.1105	0.42022	3.80284	0.7201					0.04894	1.71961	35.1343	0.248	0.04842	0.48761	10.0711	0.66436
					0.12332	0.48339	3.9199	0.6942					0.05198	1.80189	34.6639	0.24745	0.03848	0.7395	19.2161	0.52762
					0.12778	0.56622	4.43138	0.77463					0.06081	1.83894	30.2421	0.24743	0.04566	0.98256	21.517	0.48745
					0.13508	0.59383	4.39613	0.73627					0.05108	0.06772	1.32576	0.9366	0.03117	1.39056	44.6058	0.4719
					0.14433	0.68122	4.72005	0.58026					0.05038	0.06778	1.34531	0.95491	0.03663	0.57739	15.7613	1.20143
					0.09574	0.70844	7.3997	0.9538					0.05118	0.07222	1.41111	0.72347	0.0214	0.543	25.3738	1.32584
					0.11806	0.98344	8.32973	0.61517					0.03896	0.16411	4.21181	2.27382	0.02392	0.79406	33.2009	0.77307
					0.15228	1.01422	6.66015	0.61515					0.04119	0.16822	4.08378	2.06194	0.02171	0.94372	43.4638	0.71988
					0.14966	1.04072	6.95378	0.60509					0.04572	0.17211	3.76457	1.74743	0.05207	1.02689	19.7226	0.5878
					0.14305	1.4005	9.7901	0.41474					0.06647	0.27783	4.18003	0.85716	0.0388	1.07111	27.606	0.46397
					0.06543	0.41856	6.39657	0.41335					0.04135	0.23211	5.61394	0.74444	0.01832	0.51172	27.9375	2.39603
													0.04637	0.26828	5.78571	0.51272	0.0219	0.68267	31.172	0.99381
													0.04754	0.32667	6.87104	0.42961	0.02528	0.597	23.6124	0.71199
													0.0389	0.37117	9.5426	0.39591	0.02215	0.49144	22.1871	1.87833
																	0.02277	0.55444	24.3533	1.55115
																	0.02218	0.57717	26.018	1.29876
																	0.02602	0.74456	28.6184	0.77811
																	0.02073	0.75506	36.4175	0.66956
																	0.0299	0.85667	28.6511	0.64725
																	0.02652	0.89006	33.5659	0.58973
																	0.04582	0.91683	20.0109	0.5429
																	0.06139	0.95617	15.575	0.552
																	0.07907	1.05033	13.2829	0.62169
																	0.02155	0.37472	17.3885	4.04468
																	0.04849	0.39017	8.04552	2.84789
																	0.04355	0.45172	10.3725	1.82126
																	0.03665	0.54372	14.8355	1.01683
																	0.03522	0.65589	18.6244	0.96861
																	0.04653	0.68483	14.7171	0.8131
																	0.03457	0.72033	20.839	0.7372
																	0.04178	0.74611	17.8567	0.70813
																	0.05145	0.76644	14.8969	0.68724
																	0.03813	0.89639	23.5067	0.59823
																	0.01865	0.34433	18.4629	2.44655
																	0.0226	0.34489	15.2606	2.01207
																	0.02913	0.35017	12.0195	1.56947
[truncated: 79 more columns]

## Sheet: Fig 5
	Ca2+	Mg2+	K+	Na+
Coal combustion	0	18.1008	39.4893	9.09168
Biomass burning	5.60681	19.4458	41.2536	35.7475
Traffic	0	0	0	12.1034
Secondary nitrate	1.50079	0	9.11645	8.8774
Dust	89.6838	51.3918	1.22203	13.6287
Secondary sulfate	0	7.16176	5.1616	4.39778
Industry	3.20862	3.8998	3.75699	16.1536
